# Supplementary material for: Longevity, Age‐Specific Survival, and Mean Generation Time of Rana muscosa : Implications for Conservation of Possibly the Longest‐Lived Ranid Frog
Source: Ecol Evol. 2025 Oct 8;15(10):e72213. doi: 10.1002/ece3.72213 (PMC12507727; doi:10.1002/ece3.72213)
Supplement: Supplementary file 2 — Data S2: Supporting Information. [file ECE3-15-e72213-s002.csv]

id	sitename	y2000	y2001	y2002	y2003	y2004	y2005	y2006	y2007	y2008	y2009	y2010	y2011	y2012	y2013	y2014	y2015	y2016	y2017	y2018	y2019	y2020	y2021	y2022	Sex
00078ADD0B	DarkCanyon	NA	NA	NA	0	0	0	0	0	0	0	0	0	0	0	0	0	0	0	1	0	0	0	0	Male
00078ADDCE	DarkCanyon	NA	NA	NA	0	0	0	0	0	0	0	0	0	0	0	0	0	0	0	1	0	0	0	0	Female
020836382	DevilsCanyon	NA	0	0	0	NA	0	0	0	0	1	1	0	1	1	0	0	0	0	0	NA	0	0	0	Male
020839859	FullerMill	NA	NA	0	0	0	0	0	0	0	1	0	0	0	0	0	0	0	0	0	0	0	0	0	Male
020840567	FullerMill	NA	NA	0	0	0	0	0	0	0	1	0	0	0	0	0	0	0	0	0	0	0	0	0	Female
020841578	LittleRockCreek	NA	0	0	0	0	0	0	0	0	1	0	1	1	1	1	0	0	0	0	0	0	0	0	Female
020841777	DevilsCanyon	NA	0	0	0	NA	0	0	0	0	1	0	0	1	0	0	0	0	0	0	NA	0	0	0	Female
020848890	LittleRockCreek	NA	0	0	0	0	0	0	0	0	1	0	0	1	1	1	1	0	0	0	0	0	0	0	Male
020849582	LittleRockCreek	NA	0	0	0	0	0	0	0	0	1	0	0	0	0	0	0	0	0	0	0	0	0	0	Female
020852072	DevilsCanyon	NA	0	0	0	NA	0	0	0	0	1	0	0	0	0	0	0	0	0	0	NA	0	0	0	Female
020854016	LittleRockCreek	NA	0	0	0	0	0	0	0	0	1	1	0	0	0	0	0	0	0	0	0	0	0	0	Female
020854316	LittleRockCreek	NA	0	0	0	0	0	0	0	0	1	0	1	1	1	1	1	1	0	0	1	0	0	1	Male
020856329	LittleRockCreek	NA	0	0	0	0	0	0	0	0	1	1	1	1	0	0	0	0	0	0	0	0	0	0	Male
020866026	LittleRockCreek	NA	0	0	0	0	0	0	0	0	1	0	0	0	0	0	0	0	0	0	0	0	0	0	Male
020869565	DarkCanyon	NA	NA	NA	0	0	0	0	0	0	1	0	0	0	0	0	0	0	0	0	0	0	0	0	Female
020874369	LittleRockCreek	NA	0	0	0	0	0	0	0	0	1	0	1	1	1	1	1	0	0	0	0	0	0	0	Male
020874545	VincentGulch	NA	0	0	0	0	0	0	0	0	1	0	0	0	0	0	0	NA	0	NA	0	0	NA	NA	Female
020879785	LittleRockCreek	NA	0	0	0	0	0	0	0	0	1	1	0	0	0	0	0	0	0	0	0	0	0	0	Male
020881364	DevilsCanyon	NA	0	0	0	NA	0	0	0	0	1	0	0	0	0	0	0	0	0	0	NA	0	0	0	Female
020890094	LittleRockCreek	NA	0	0	0	0	0	0	0	0	1	0	0	1	1	1	1	0	0	0	0	0	0	0	Male
020894043	DevilsCanyon	NA	0	0	0	NA	0	0	0	0	1	0	0	0	0	0	0	0	0	0	NA	0	0	0	Female
020894305	FullerMill	NA	NA	0	0	0	0	0	0	0	1	1	0	0	0	1	0	0	0	0	0	0	0	0	Male
021002803	DevilsCanyon	NA	0	0	0	NA	0	0	0	0	1	0	0	0	0	0	0	0	0	0	NA	0	0	0	Female
043103052	DarkCanyon	NA	NA	NA	0	0	0	0	0	0	0	1	1	1	1	1	1	1	0	0	0	0	0	0	Female
043104305	LittleRockCreek	NA	0	0	0	0	0	0	0	0	0	1	1	1	1	1	1	0	0	0	0	0	0	0	Male
043106331	SouthForkBigRockCreek	0	0	0	0	0	0	0	0	0	0	1	1	1	0	0	0	0	0	0	0	0	0	0	Female
043106349	DevilsCanyon	NA	0	0	0	NA	0	0	0	0	0	1	1	1	1	0	0	0	0	0	NA	0	0	0	Female
043109356	LittleRockCreek	NA	0	0	0	0	0	0	0	0	0	1	0	1	0	1	1	0	0	0	0	0	0	0	Male
043117627	LittleRockCreek	NA	0	0	0	0	0	0	0	0	0	1	0	0	0	0	0	0	0	0	0	0	0	0	Male
043118054	LittleRockCreek	NA	0	0	0	0	0	0	0	0	0	1	0	0	0	0	0	0	0	0	0	0	0	0	Male
043118775	LittleRockCreek	NA	0	0	0	0	0	0	0	0	0	1	1	1	1	0	1	1	0	1	1	0	0	0	Male
043118831	LittleRockCreek	NA	0	0	0	0	0	0	0	0	0	1	0	1	0	0	0	0	0	0	0	0	0	0	Male
043125054	LittleRockCreek	NA	0	0	0	0	0	0	0	0	0	1	1	1	1	1	0	0	0	0	0	0	0	0	Male
043125838	SouthForkBigRockCreek	0	0	0	0	0	0	0	0	0	0	1	0	1	0	1	1	1	0	0	0	0	0	0	Female
043125894	DevilsCanyon	NA	0	0	0	NA	0	0	0	0	0	1	0	1	0	0	0	0	0	0	NA	0	0	0	Female
043256359	DarkCanyon	NA	NA	NA	0	0	0	0	0	0	0	1	0	1	1	0	0	0	0	0	0	0	0	0	Male
043257525	LittleRockCreek	NA	0	0	0	0	0	0	0	0	0	1	0	1	1	0	0	0	0	0	0	0	0	0	Male
043265071	LittleRockCreek	NA	0	0	0	0	0	0	0	0	0	0	0	0	0	1	0	0	0	0	0	0	0	0	Male
043265077	LittleRockCreek	NA	0	0	0	0	0	0	0	0	0	1	1	1	1	0	1	0	0	0	0	0	0	0	Male
043269625	VincentGulch	NA	0	0	0	0	0	0	0	0	0	0	0	1	1	0	0	NA	0	NA	0	0	NA	NA	Female
043269864	VincentGulch	NA	0	0	0	0	0	0	0	0	0	1	0	1	0	0	0	NA	0	NA	0	0	NA	NA	Male
043272816	LittleRockCreek	NA	0	0	0	0	0	0	0	0	0	1	0	1	1	1	0	0	0	0	0	0	0	0	Male
043273262	DevilsCanyon	NA	0	0	0	NA	0	0	0	0	0	1	1	1	1	0	0	0	0	0	NA	0	0	0	Female
043273357	LittleRockCreek	NA	0	0	0	0	0	0	0	0	0	1	0	0	0	0	0	1	0	0	0	0	0	0	Male
043274770	LittleRockCreek	NA	0	0	0	0	0	0	0	0	0	1	0	0	0	0	0	0	0	0	0	0	0	0	Male
043279314	DevilsCanyon	NA	0	0	0	NA	0	0	0	0	0	1	0	0	0	0	0	0	0	0	NA	0	0	0	Male
044019290	FullerMill	NA	NA	0	0	0	0	0	0	0	0	0	0	0	0	0	1	0	0	0	0	0	0	0	Male
044019358	LittleRockCreek	NA	0	0	0	0	0	0	0	0	0	0	0	0	0	0	1	1	0	0	0	0	0	0	Male
044019859	LittleRockCreek	NA	0	0	0	0	0	0	0	0	0	0	0	0	0	0	1	1	0	0	0	0	0	0	Female
044020319	FullerMill	NA	NA	0	0	0	0	0	0	0	0	0	0	0	0	0	0	1	0	0	0	0	0	0	Male
044021270	LittleRockCreek	NA	0	0	0	0	0	0	0	0	0	0	0	0	0	1	1	1	0	0	0	0	0	0	Male
044021542	LittleRockCreek	NA	0	0	0	0	0	0	0	0	0	0	0	0	0	0	1	0	0	0	0	0	0	0	Male
044023060	LittleRockCreek	NA	0	0	0	0	0	0	0	0	0	0	0	0	0	1	0	0	0	0	0	0	0	0	Female
044023306	LittleRockCreek	NA	0	0	0	0	0	0	0	0	0	0	0	0	0	1	0	0	0	0	0	0	0	0	Female
044023579	LittleRockCreek	NA	0	0	0	0	0	0	0	0	0	0	0	0	0	1	1	1	1	0	0	0	0	0	Female
044023834	LittleRockCreek	NA	0	0	0	0	0	0	0	0	0	0	0	0	0	0	1	1	0	0	0	0	0	0	Male
044024383	SouthForkBigRockCreek	0	0	0	0	0	0	0	0	0	0	0	0	0	0	1	0	0	0	0	0	0	0	0	Male
044024836	SouthForkBigRockCreek	0	0	0	0	0	0	0	0	0	0	0	0	0	0	0	1	0	0	0	0	0	0	0	Female
044026276	LittleRockCreek	NA	0	0	0	0	0	0	0	0	0	0	0	0	0	1	0	0	0	0	0	0	0	0	Unknown
044026621	LittleRockCreek	NA	0	0	0	0	0	0	0	0	0	0	0	0	0	0	1	0	0	0	0	0	0	0	Female
044026841	LittleRockCreek	NA	0	0	0	0	0	0	0	0	0	0	0	0	0	1	1	1	1	1	0	1	0	0	Female
044026849	LittleRockCreek	NA	0	0	0	0	0	0	0	0	0	0	0	0	0	0	0	0	0	1	0	0	0	0	Male
044026889	LittleRockCreek	NA	0	0	0	0	0	0	0	0	0	0	0	0	0	0	1	0	0	0	0	0	0	0	Male
044027035	FullerMill	NA	NA	0	0	0	0	0	0	0	0	0	0	0	0	1	1	0	0	0	0	0	0	0	Male
044027061	LittleRockCreek	NA	0	0	0	0	0	0	0	0	0	0	0	0	0	0	1	1	0	0	0	0	0	0	Female
044027108	FullerMill	NA	NA	0	0	0	0	0	0	0	0	0	0	0	0	0	1	0	0	0	0	0	0	0	Male
044027576	LittleRockCreek	NA	0	0	0	0	0	0	0	0	0	0	0	0	0	1	1	1	0	0	0	0	0	0	Male
044028047	FullerMill	NA	NA	0	0	0	0	0	0	0	0	0	0	0	0	0	1	0	0	0	0	0	0	0	Female
044028843	LittleRockCreek	NA	0	0	0	0	0	0	0	0	0	0	0	0	0	0	1	1	0	0	0	0	0	0	Female
044029639	LittleRockCreek	NA	0	0	0	0	0	0	0	0	0	0	0	0	0	0	1	1	0	0	0	0	0	0	Male
044030336	LittleRockCreek	NA	0	0	0	0	0	0	0	0	0	0	0	0	0	1	1	0	1	1	1	0	0	0	Male
044031124	DarkCanyon	NA	NA	NA	0	0	0	0	0	0	0	0	0	0	0	0	1	0	0	0	0	0	0	0	Male
044032383	LittleRockCreek	NA	0	0	0	0	0	0	0	0	0	0	0	0	0	1	0	0	0	0	0	0	0	0	Male
044032541	LittleRockCreek	NA	0	0	0	0	0	0	0	0	0	0	0	0	0	0	1	0	1	1	0	0	0	0	Female
044032794	FullerMill	NA	NA	0	0	0	0	0	0	0	0	0	0	0	0	0	0	1	0	0	0	0	0	0	Female
044032846	VincentGulch	NA	0	0	0	0	0	0	0	0	0	0	0	0	0	0	1	NA	0	NA	0	0	NA	NA	Female
044032862	LittleRockCreek	NA	0	0	0	0	0	0	0	0	0	0	0	0	0	0	1	1	0	0	0	0	0	0	Male
044033016	DarkCanyon	NA	NA	NA	0	0	0	0	0	0	0	0	0	0	0	1	1	1	1	1	0	0	0	0	Male
044033070	LittleRockCreek	NA	0	0	0	0	0	0	0	0	0	0	0	0	0	0	1	0	0	0	0	0	0	0	Female
044033299	LittleRockCreek	NA	0	0	0	0	0	0	0	0	0	0	0	0	0	0	1	1	0	0	0	0	0	0	Female
044033349	LittleRockCreek	NA	0	0	0	0	0	0	0	0	0	0	0	0	0	0	1	1	0	0	0	0	0	0	Female
044033878	LittleRockCreek	NA	0	0	0	0	0	0	0	0	0	0	0	0	0	0	1	0	0	0	0	0	0	0	Female
044034030	LittleRockCreek	NA	0	0	0	0	0	0	0	0	0	0	0	0	0	1	0	0	0	0	0	0	0	0	Female
044034630	LittleRockCreek	NA	0	0	0	0	0	0	0	0	0	0	0	0	0	0	1	0	0	0	0	0	0	0	Male
044035021	FullerMill	NA	NA	0	0	0	0	0	0	0	0	0	0	0	0	1	0	0	0	0	0	0	0	0	Female
044035615	LittleRockCreek	NA	0	0	0	0	0	0	0	0	0	0	0	0	0	0	1	1	0	0	0	0	0	0	Male
044035802	LittleRockCreek	NA	0	0	0	0	0	0	0	0	0	0	0	0	0	1	1	1	0	0	0	0	0	0	Male
044035866	FullerMill	NA	NA	0	0	0	0	0	0	0	0	0	0	0	0	0	1	0	0	0	0	0	0	0	Male
044036050	LittleRockCreek	NA	0	0	0	0	0	0	0	0	0	0	0	0	0	0	1	0	0	0	0	0	0	0	Male
044036078	LittleRockCreek	NA	0	0	0	0	0	0	0	0	0	0	0	0	0	0	1	1	0	0	0	0	0	0	Female
044036084	LittleRockCreek	NA	0	0	0	0	0	0	0	0	0	0	0	0	0	1	0	0	0	0	0	0	0	0	Male
044036094	SouthForkBigRockCreek	0	0	0	0	0	0	0	0	0	0	0	0	0	0	0	1	0	0	0	0	0	0	0	Male
044036318	LittleRockCreek	NA	0	0	0	0	0	0	0	0	0	0	0	0	0	0	1	1	1	1	1	0	0	0	Male
044036610	LittleRockCreek	NA	0	0	0	0	0	0	0	0	0	0	0	0	0	1	0	0	0	0	0	0	0	0	Male
044036623	LittleRockCreek	NA	0	0	0	0	0	0	0	0	0	0	0	0	0	1	0	0	0	0	0	0	0	0	Female
044036628	DarkCanyon	NA	NA	NA	0	0	0	0	0	0	0	0	0	0	0	0	1	1	1	1	1	1	0	0	Male
044036789	LittleRockCreek	NA	0	0	0	0	0	0	0	0	0	0	0	0	0	1	1	1	0	0	0	0	0	0	Male
044036833	SouthForkBigRockCreek	0	0	0	0	0	0	0	0	0	0	0	0	0	0	1	1	0	0	0	0	0	0	0	Male
044037032	VincentGulch	NA	0	0	0	0	0	0	0	0	0	0	0	0	0	1	0	NA	0	NA	0	0	NA	NA	Female
044037062	LittleRockCreek	NA	0	0	0	0	0	0	0	0	0	0	0	0	0	1	0	1	1	0	0	0	0	0	Female
044037109	FullerMill	NA	NA	0	0	0	0	0	0	0	0	0	0	0	0	0	1	1	0	0	0	0	0	0	Female
044037120	DarkCanyon	NA	NA	NA	0	0	0	0	0	0	0	0	0	0	0	0	1	0	0	0	0	0	0	0	Male
044037265	LittleRockCreek	NA	0	0	0	0	0	0	0	0	0	0	0	0	0	0	1	0	0	0	0	0	0	0	Male
044037340	LittleRockCreek	NA	0	0	0	0	0	0	0	0	0	0	0	0	0	0	1	0	0	0	0	0	0	0	Male
044038062	LittleRockCreek	NA	0	0	0	0	0	0	0	0	0	0	0	0	0	0	1	0	0	0	0	0	0	0	Female
044038330	LittleRockCreek	NA	0	0	0	0	0	0	0	0	0	0	0	0	0	0	1	0	0	0	0	0	0	0	Male
044038523	LittleRockCreek	NA	0	0	0	0	0	0	0	0	0	0	0	0	0	0	1	0	0	0	0	0	0	0	Male
044038589	LittleRockCreek	NA	0	0	0	0	0	0	0	0	0	0	0	0	0	0	1	0	0	0	0	0	0	0	Male
044038807	FullerMill	NA	NA	0	0	0	0	0	0	0	0	0	0	0	0	1	1	0	0	0	0	0	0	0	Male
044038856	LittleRockCreek	NA	0	0	0	0	0	0	0	0	0	0	0	0	0	0	1	1	1	0	0	0	0	0	Male
044039124	LittleRockCreek	NA	0	0	0	0	0	0	0	0	0	0	0	0	0	1	1	1	0	1	1	0	0	0	Male
044039262	LittleRockCreek	NA	0	0	0	0	0	0	0	0	0	0	0	0	0	1	0	0	0	0	0	0	0	0	Male
044039293	DarkCanyon	NA	NA	NA	0	0	0	0	0	0	0	0	0	0	0	0	0	1	0	0	0	0	0	0	Male
044039535	VincentGulch	NA	0	0	0	0	0	0	0	0	0	0	0	0	0	1	0	NA	0	NA	0	0	NA	NA	Female
044039539	LittleRockCreek	NA	0	0	0	0	0	0	0	0	0	0	0	0	0	0	1	1	1	0	1	1	0	0	Female
044039893	LittleRockCreek	NA	0	0	0	0	0	0	0	0	0	0	0	0	0	1	1	0	0	0	0	0	0	0	Male
044040346	LittleRockCreek	NA	0	0	0	0	0	0	0	0	0	0	0	0	0	1	0	0	0	0	0	0	0	0	Male
044040514	LittleRockCreek	NA	0	0	0	0	0	0	0	0	0	0	0	0	0	0	1	0	0	0	0	0	0	0	Female
044042006	LittleRockCreek	NA	0	0	0	0	0	0	0	0	0	0	0	0	0	0	1	0	0	0	0	0	0	0	Male
044042012	LittleRockCreek	NA	0	0	0	0	0	0	0	0	0	0	0	0	0	0	1	1	0	0	0	0	0	0	Male
044047805	FullerMill	NA	NA	0	0	0	0	0	0	0	0	0	0	0	0	1	1	0	0	0	0	0	0	0	Female
044048063	LittleRockCreek	NA	0	0	0	0	0	0	0	0	0	0	0	0	0	0	1	0	0	0	0	0	0	0	Female
044049876	LittleRockCreek	NA	0	0	0	0	0	0	0	0	0	0	0	0	0	0	1	0	0	0	0	0	0	0	Female
044050051	LittleRockCreek	NA	0	0	0	0	0	0	0	0	0	0	0	0	0	1	0	0	0	0	0	0	0	0	Male
044051370	DarkCanyon	NA	NA	NA	0	0	0	0	0	0	0	0	0	0	0	1	1	1	0	1	1	0	0	0	Female
044051587	LittleRockCreek	NA	0	0	0	0	0	0	0	0	0	0	0	0	0	0	1	0	1	0	0	0	0	1	Male
044052516	LittleRockCreek	NA	0	0	0	0	0	0	0	0	0	0	0	0	0	0	1	1	0	0	0	0	0	0	Female
044052833	DarkCanyon	NA	NA	NA	0	0	0	0	0	0	0	0	0	0	0	0	1	0	0	0	0	0	0	0	Male
044053055	LittleRockCreek	NA	0	0	0	0	0	0	0	0	0	0	0	0	0	1	0	0	0	1	1	0	0	0	Female
044053099	LittleRockCreek	NA	0	0	0	0	0	0	0	0	0	0	0	0	0	0	1	1	1	0	1	0	0	0	Male
044053370	LittleRockCreek	NA	0	0	0	0	0	0	0	0	0	0	0	0	0	0	1	0	0	0	0	0	0	0	Male
044054107	SouthForkBigRockCreek	0	0	0	0	0	0	0	0	0	0	0	0	0	0	0	1	1	0	0	0	0	0	0	Male
044054371	DarkCanyon	NA	NA	NA	0	0	0	0	0	0	0	0	0	0	0	1	1	1	0	1	0	0	0	0	Female
044054379	LittleRockCreek	NA	0	0	0	0	0	0	0	0	0	0	0	0	0	1	1	0	0	0	0	0	0	0	Female
044054579	SouthForkBigRockCreek	0	0	0	0	0	0	0	0	0	0	0	0	0	0	0	1	0	0	0	0	0	0	0	Unknown
044054638	LittleRockCreek	NA	0	0	0	0	0	0	0	0	0	0	0	0	0	1	1	1	1	1	1	0	0	1	Male
044054818	LittleRockCreek	NA	0	0	0	0	0	0	0	0	0	0	0	0	0	1	1	1	1	1	1	1	0	0	Female
044055095	LittleRockCreek	NA	0	0	0	0	0	0	0	0	0	0	0	0	0	0	1	1	0	0	0	0	0	0	Female
044055607	DarkCanyon	NA	NA	NA	0	0	0	0	0	0	0	0	0	0	0	0	0	1	0	0	0	0	0	0	Male
044055888	SouthForkBigRockCreek	0	0	0	0	0	0	0	0	0	0	0	0	0	0	1	1	0	0	0	0	0	0	0	Female
044056038	DarkCanyon	NA	NA	NA	0	0	0	0	0	0	0	0	0	0	0	1	1	1	0	0	0	0	0	0	Male
044056114	LittleRockCreek	NA	0	0	0	0	0	0	0	0	0	0	0	0	0	0	1	0	0	0	0	0	0	0	Female
044056846	LittleRockCreek	NA	0	0	0	0	0	0	0	0	0	0	0	0	0	1	1	0	0	1	0	0	0	0	Unknown
044057270	FullerMill	NA	NA	0	0	0	0	0	0	0	0	0	0	0	0	1	1	0	0	0	0	0	0	0	Female
044057778	DarkCanyon	NA	NA	NA	0	0	0	0	0	0	0	0	0	0	0	0	1	0	1	0	0	0	0	0	Male
044058590	LittleRockCreek	NA	0	0	0	0	0	0	0	0	0	0	0	0	0	1	0	0	0	0	0	0	0	0	Male
044058604	VincentGulch	NA	0	0	0	0	0	0	0	0	0	0	0	0	0	0	1	NA	0	NA	0	0	NA	NA	Male
044058769	LittleRockCreek	NA	0	0	0	0	0	0	0	0	0	0	0	0	0	0	1	1	0	0	0	0	0	0	Male
044059808	LittleRockCreek	NA	0	0	0	0	0	0	0	0	0	0	0	0	0	1	1	1	0	0	0	0	0	0	Male
044060874	LittleRockCreek	NA	0	0	0	0	0	0	0	0	0	0	0	0	0	0	1	1	1	1	0	0	0	0	Female
044061071	LittleRockCreek	NA	0	0	0	0	0	0	0	0	0	0	0	0	0	0	1	1	0	0	0	0	0	0	Female
044061320	FullerMill	NA	NA	0	0	0	0	0	0	0	0	0	0	0	0	0	1	0	0	0	0	0	0	0	Male
044061884	LittleRockCreek	NA	0	0	0	0	0	0	0	0	0	0	0	0	0	1	1	0	0	0	0	0	0	0	Male
044062622	DarkCanyon	NA	NA	NA	0	0	0	0	0	0	0	0	0	0	0	0	1	1	0	0	0	0	0	0	Male
044062636	DarkCanyon	NA	NA	NA	0	0	0	0	0	0	0	0	0	0	0	0	1	0	0	0	0	0	0	0	Male
044063094	FullerMill	NA	NA	0	0	0	0	0	0	0	0	0	0	0	0	0	1	0	0	0	0	0	0	0	Female
044063548	FullerMill	NA	NA	0	0	0	0	0	0	0	0	0	0	0	0	1	0	0	0	0	0	0	0	0	Female
044064063	LittleRockCreek	NA	0	0	0	0	0	0	0	0	0	0	0	0	0	1	1	0	0	1	1	1	1	1	Female
044064095	LittleRockCreek	NA	0	0	0	0	0	0	0	0	0	0	0	0	0	0	1	1	0	0	0	0	0	0	Female
044066264	LittleRockCreek	NA	0	0	0	0	0	0	0	0	0	0	0	0	0	0	1	0	0	0	0	0	0	0	Female
044066327	LittleRockCreek	NA	0	0	0	0	0	0	0	0	0	0	0	0	0	0	1	1	0	0	0	0	0	0	Female
044066799	DarkCanyon	NA	NA	NA	0	0	0	0	0	0	0	0	0	0	0	1	0	0	0	0	0	0	0	0	Female
044066868	LittleRockCreek	NA	0	0	0	0	0	0	0	0	0	0	0	0	0	1	0	0	0	0	0	0	0	0	Female
044068037	LittleRockCreek	NA	0	0	0	0	0	0	0	0	0	0	0	0	0	0	1	0	0	0	0	0	0	0	Male
044068793	DarkCanyon	NA	NA	NA	0	0	0	0	0	0	0	0	0	0	0	1	1	0	1	0	0	0	0	0	Male
044068885	FullerMill	NA	NA	0	0	0	0	0	0	0	0	0	0	0	0	1	0	0	0	0	0	0	0	0	Female
044069337	DarkCanyon	NA	NA	NA	0	0	0	0	0	0	0	0	0	0	0	1	1	1	1	1	0	0	0	0	Female
044070094	LittleRockCreek	NA	0	0	0	0	0	0	0	0	0	0	0	0	0	0	1	0	1	1	1	1	0	0	Male
044070267	LittleRockCreek	NA	0	0	0	0	0	0	0	0	0	0	0	0	0	0	1	0	0	0	0	0	0	0	Male
044070795	SouthForkBigRockCreek	1	0	1	0	0	0	0	0	0	0	0	0	0	0	0	0	0	0	0	0	0	0	0	Male
044079360	SouthForkBigRockCreek	0	1	0	0	0	0	0	0	0	0	0	0	0	0	0	0	0	0	0	0	0	0	0	Unknown
044094806	SouthForkBigRockCreek	0	0	1	1	1	0	1	0	1	1	0	0	0	0	0	0	0	0	0	0	0	0	0	Male
044100868	VincentGulch	NA	0	1	0	0	0	0	0	0	0	0	0	0	0	0	0	NA	0	NA	0	0	NA	NA	Male
044116111	LittleRockCreek	NA	1	1	0	0	0	0	0	0	0	0	0	0	0	0	0	0	0	0	0	0	0	0	Male
044120312	SouthForkBigRockCreek	0	1	0	0	0	0	0	0	0	0	0	0	0	0	0	0	0	0	0	0	0	0	0	Male
044120879	SouthForkBigRockCreek	0	0	0	1	0	0	0	0	0	0	0	0	0	0	0	0	0	0	0	0	0	0	0	Male
044283769	VincentGulch	NA	1	0	0	0	0	0	0	0	0	0	0	0	0	0	0	NA	0	NA	0	0	NA	NA	Unknown
044295861	SouthForkBigRockCreek	0	0	0	0	0	0	0	1	0	0	0	0	0	0	0	0	0	0	0	0	0	0	0	Male
044299580	DevilsCanyon	NA	1	1	0	NA	0	0	0	0	0	0	0	0	0	0	0	0	0	0	NA	0	0	0	Male
044308635	SouthForkBigRockCreek	0	0	1	0	1	0	0	0	0	0	0	0	0	0	0	0	0	0	0	0	0	0	0	Male
044325072	LittleRockCreek	NA	1	1	1	1	1	1	1	1	0	1	1	1	0	1	0	0	0	0	0	0	0	0	Male
044331594	SouthForkBigRockCreek	0	0	1	1	0	1	1	1	0	0	0	0	0	0	0	0	0	0	0	0	0	0	0	Male
044338618	LittleRockCreek	NA	1	1	1	1	0	0	0	0	0	0	0	0	0	0	0	0	0	0	0	0	0	0	Male
044339892	VincentGulch	NA	0	1	0	0	0	0	0	0	0	0	0	0	0	0	0	NA	0	NA	0	0	NA	NA	Female
044352636	VincentGulch	NA	1	0	0	0	0	0	0	0	0	0	0	0	0	0	0	NA	0	NA	0	0	NA	NA	Female
044353084	DevilsCanyon	NA	1	0	0	NA	0	0	0	0	0	0	0	0	0	0	0	0	0	0	NA	0	0	0	Unknown
044353838	VincentGulch	NA	1	0	0	0	0	0	0	0	0	0	0	0	0	0	0	NA	0	NA	0	0	NA	NA	Female
044354626	SouthForkBigRockCreek	0	1	0	0	0	0	0	1	0	0	0	0	0	0	0	0	0	0	0	0	0	0	0	Male
044365101	SouthForkBigRockCreek	0	0	1	1	1	0	0	0	0	0	0	0	0	0	0	0	0	0	0	0	0	0	0	Female
044382316	LittleRockCreek	NA	1	1	0	0	0	0	0	0	0	0	0	0	0	0	0	0	0	0	0	0	0	0	Female
044520352	SouthForkBigRockCreek	0	1	1	1	0	0	0	0	0	0	0	0	0	0	0	0	0	0	0	0	0	0	0	Female
044529273	DevilsCanyon	NA	1	1	0	NA	0	0	0	0	0	0	0	0	0	0	0	0	0	0	NA	0	0	0	Male
044583535	SouthForkBigRockCreek	0	0	1	1	0	0	0	0	0	0	1	0	0	0	0	0	0	0	0	0	0	0	0	Female
044597825	SouthForkBigRockCreek	0	0	1	1	0	0	0	1	1	0	0	0	1	0	0	0	0	0	0	0	0	0	0	Female
048584868	DarkCanyon	NA	NA	NA	0	0	0	0	0	0	0	1	0	0	0	0	0	0	0	0	0	0	0	0	Male
048585561	VincentGulch	NA	0	0	0	0	0	0	0	0	0	0	0	1	0	0	0	NA	0	NA	0	0	NA	NA	Female
048586784	DarkCanyon	NA	NA	NA	0	0	0	0	0	0	0	0	0	1	1	0	0	0	0	0	0	0	0	0	Female
048589110	LittleRockCreek	NA	0	0	0	0	0	0	0	0	0	0	0	1	1	0	0	0	0	0	0	0	0	0	Male
048591788	SouthForkBigRockCreek	0	0	0	0	0	0	0	0	0	0	0	1	1	0	0	0	0	0	0	0	0	0	0	Female
048600597	DarkCanyon	NA	NA	NA	0	0	0	0	0	0	0	0	0	1	0	1	0	0	0	0	0	0	0	0	Female
048604771	DarkCanyon	NA	NA	NA	0	0	0	0	0	0	0	0	0	1	0	0	0	0	0	0	0	0	0	0	Male
048607532	SouthForkBigRockCreek	0	0	0	0	0	0	0	0	0	0	0	1	1	0	0	0	0	0	0	0	0	0	0	Female
048609839	VincentGulch	NA	0	0	0	0	0	0	0	0	0	0	0	1	0	0	0	NA	0	NA	0	0	NA	NA	Male
048612623	DarkCanyon	NA	NA	NA	0	0	0	0	0	0	0	0	0	1	0	1	1	0	0	0	0	0	0	0	Female
052564046	SouthForkBigRockCreek	0	0	1	0	1	1	1	1	0	0	0	0	0	0	0	0	0	0	0	0	0	0	0	Female
052614112	DarkCanyon	NA	NA	NA	0	1	0	0	0	0	0	0	0	0	0	0	0	0	0	0	0	0	0	0	Male
052629623	DarkCanyon	NA	NA	NA	0	1	1	0	1	1	1	1	1	1	1	1	1	1	1	1	0	0	0	0	Male
052871263	SouthForkBigRockCreek	0	0	1	1	1	0	1	1	1	1	0	1	1	0	0	0	0	0	0	0	0	0	0	Female
053016558	DarkCanyon	NA	NA	NA	0	1	0	0	1	0	0	0	0	0	0	0	0	0	0	0	0	0	0	0	Male
053092306	SouthForkBigRockCreek	0	0	1	0	0	0	0	0	0	0	0	0	0	0	0	0	0	0	0	0	0	0	0	Male
053105092	DevilsCanyon	NA	0	1	0	NA	0	0	0	0	0	0	0	0	0	0	0	0	0	0	NA	0	0	0	Male
053295334	SouthForkBigRockCreek	0	0	1	1	0	0	0	0	0	0	0	0	0	0	0	0	0	0	0	0	0	0	0	Male
053295871	DarkCanyon	NA	NA	NA	0	1	1	0	1	0	0	0	0	0	0	0	0	0	0	0	0	0	0	0	Male
053309302	FullerMill	NA	NA	1	0	0	0	0	0	0	0	0	0	0	0	0	0	0	0	0	0	0	0	0	Male
053317067	DarkCanyon	NA	NA	NA	0	1	0	0	0	0	0	0	0	0	0	0	0	0	0	0	0	0	0	0	Male
053329608	FullerMill	NA	NA	1	0	0	0	0	0	0	0	0	0	0	0	0	0	0	0	0	0	0	0	0	Female
053522315	DevilsCanyon	NA	0	0	0	NA	0	0	0	0	0	1	0	0	0	0	0	0	0	0	NA	0	0	0	Female
053522890	DarkCanyon	NA	NA	NA	0	0	0	0	0	0	0	0	0	1	0	0	0	0	0	0	0	0	0	0	Male
053523078	LittleRockCreek	NA	0	0	0	0	0	0	0	0	0	1	1	1	0	1	0	1	1	1	1	0	0	0	Male
053523603	DarkCanyon	NA	NA	NA	0	0	0	0	0	0	0	1	0	0	1	1	0	0	0	0	0	0	0	0	Male
053526637	VincentGulch	NA	0	0	0	0	0	0	0	0	0	1	0	1	0	0	0	NA	0	NA	0	0	NA	NA	Male
053529080	LittleRockCreek	NA	0	0	0	0	0	0	0	0	0	1	0	1	1	1	0	0	0	0	0	0	0	0	Male
053529858	SouthForkBigRockCreek	0	0	0	0	0	0	0	0	0	0	1	0	1	0	1	1	0	0	0	0	0	0	0	Male
053530834	LittleRockCreek	NA	0	0	0	0	0	0	0	0	0	1	1	1	1	1	0	0	0	0	0	0	0	0	Female
053531050	DevilsCanyon	NA	0	0	0	NA	0	0	0	0	0	1	0	0	0	0	0	0	0	0	NA	0	0	0	Female
053532383	DevilsCanyon	NA	0	0	0	NA	0	0	0	0	0	1	1	1	1	0	0	0	0	0	NA	0	0	0	Female
053533098	SouthForkBigRockCreek	0	0	0	0	0	0	0	0	0	0	1	1	1	1	0	1	0	0	0	0	0	0	0	Female
053533099	LittleRockCreek	NA	0	0	0	0	0	0	0	0	0	1	0	1	1	1	1	1	0	0	0	0	0	0	Female
053535524	DarkCanyon	NA	NA	NA	0	0	0	0	0	0	0	1	1	1	1	1	1	1	1	1	1	1	0	0	Female
053536881	LittleRockCreek	NA	0	0	0	0	0	0	0	0	0	1	0	0	0	0	0	0	0	0	0	0	0	0	Male
053538566	LittleRockCreek	NA	0	0	0	0	0	0	0	0	0	1	1	1	0	0	0	0	0	0	0	0	0	0	Female
053538598	LittleRockCreek	NA	0	0	0	0	0	0	0	0	0	1	0	0	0	0	0	0	0	0	0	0	0	0	Female
053539034	VincentGulch	NA	0	0	0	0	0	0	0	0	0	1	0	0	1	0	0	NA	0	NA	0	0	NA	NA	Male
053540035	VincentGulch	NA	0	0	0	0	0	0	0	0	0	1	0	1	0	0	0	NA	0	NA	0	0	NA	NA	Male
053540638	LittleRockCreek	NA	0	0	0	0	0	0	0	0	0	1	0	0	0	0	0	0	0	0	0	0	0	0	Female
053541288	LittleRockCreek	NA	0	0	0	0	0	0	0	0	0	1	1	0	1	1	0	0	0	0	0	0	0	0	Female
053542338	SouthForkBigRockCreek	0	0	0	0	0	0	0	0	0	0	1	1	1	1	1	0	0	0	0	0	0	0	0	Female
053546126	LittleRockCreek	NA	0	0	0	0	0	0	0	0	0	1	1	1	0	1	1	1	1	1	0	0	0	0	Female
053546870	LittleRockCreek	NA	0	0	0	0	0	0	0	0	0	1	0	0	0	0	0	0	0	0	0	0	0	0	Female
053547633	LittleRockCreek	NA	0	0	0	0	0	0	0	0	0	1	0	1	1	0	0	0	0	0	0	0	0	0	Female
053552529	LittleRockCreek	NA	0	0	0	0	0	0	0	0	0	1	0	1	1	1	1	0	0	0	0	0	0	0	Female
053554099	DevilsCanyon	NA	0	0	0	NA	0	0	0	0	0	1	0	1	0	0	0	0	0	0	NA	0	0	0	Male
053559596	LittleRockCreek	NA	0	0	0	0	0	0	0	0	0	1	1	0	0	0	0	0	0	0	0	0	0	0	Female
053561031	LittleRockCreek	NA	0	0	0	0	0	0	0	0	0	1	0	1	0	0	0	0	0	0	0	0	0	0	Male
053564319	SouthForkBigRockCreek	0	0	0	0	0	0	0	0	0	0	1	1	0	1	0	1	0	0	0	0	0	0	0	Female
053564803	LittleRockCreek	NA	0	0	0	0	0	0	0	0	0	1	0	1	1	1	1	1	0	1	1	0	1	0	Male
053566859	LittleRockCreek	NA	0	0	0	0	0	0	0	0	0	1	0	1	0	1	1	0	0	0	0	0	0	0	Female
053567283	LittleRockCreek	NA	0	0	0	0	0	0	0	0	0	1	1	1	0	1	1	0	1	1	0	1	0	0	Male
053567866	SouthForkBigRockCreek	0	0	0	0	0	0	0	0	0	0	1	0	0	0	1	1	1	0	0	0	0	0	0	Female
053568312	DevilsCanyon	NA	0	0	0	NA	0	0	0	0	0	1	1	0	1	0	0	0	0	0	NA	0	0	0	Female
053569020	LittleRockCreek	NA	0	0	0	0	0	0	0	0	0	1	1	1	1	1	1	1	1	1	0	0	0	0	Female
053569635	DevilsCanyon	NA	0	0	0	NA	0	0	0	0	0	1	0	0	1	0	0	0	0	0	NA	0	0	0	Male
053585014	FullerMill	NA	NA	1	1	0	0	1	0	1	1	1	1	0	1	1	0	0	0	0	0	0	0	0	Male
053774781	SouthForkBigRockCreek	0	0	1	0	1	0	0	0	0	0	0	0	0	0	0	0	0	0	0	0	0	0	0	Male
053799366	DarkCanyon	NA	NA	NA	0	1	1	0	0	0	0	0	0	0	0	1	1	1	1	1	0	0	1	1	Male
053812037	DevilsCanyon	NA	0	1	0	NA	0	0	0	0	0	0	0	0	0	0	0	0	0	0	NA	0	0	0	Male
053843526	DevilsCanyon	NA	0	1	0	NA	0	0	0	0	0	0	0	0	0	0	0	0	0	0	NA	0	0	0	Female
053866534	SouthForkBigRockCreek	0	0	0	1	1	1	0	0	0	0	0	0	0	0	0	0	0	0	0	0	0	0	0	Female
053869531	LittleRockCreek	NA	0	0	0	0	1	1	1	1	0	0	0	1	0	1	1	0	0	0	0	0	0	0	Male
053882589	DarkCanyon	NA	NA	NA	1	1	0	1	0	1	1	0	0	0	0	1	0	0	0	0	0	0	0	0	Female
053882623	FullerMill	NA	NA	0	1	0	1	0	0	0	0	1	0	0	1	0	0	0	0	0	0	0	0	0	Female
053888353	SouthForkBigRockCreek	0	0	0	0	0	1	1	1	0	0	0	0	0	0	0	0	0	0	0	0	0	0	0	Female
054021271	VincentGulch	NA	0	0	0	0	1	0	0	0	0	0	0	0	0	0	0	NA	0	NA	0	0	NA	NA	Female
054041874	FullerMill	NA	NA	0	1	0	1	0	0	0	0	0	0	0	0	0	0	0	0	0	0	0	0	0	Male
054045079	DevilsCanyon	NA	0	0	1	NA	1	0	0	0	0	0	0	0	0	0	0	0	0	0	NA	0	0	0	Male
054069034	SouthForkBigRockCreek	0	0	0	0	1	0	0	0	0	0	0	0	0	0	0	0	0	0	0	0	0	0	0	Male
054100115	FullerMill	NA	NA	0	1	0	1	0	0	0	0	0	0	0	0	0	0	0	0	0	0	0	0	0	Male
054276859	DarkCanyon	NA	NA	NA	1	1	0	0	0	0	0	0	0	0	0	0	0	0	0	0	0	0	0	0	Male
054281069	DarkCanyon	NA	NA	NA	1	0	1	0	0	0	0	0	0	0	0	0	0	0	0	0	0	0	0	0	Male
054285771	DevilsCanyon	NA	0	0	1	NA	1	1	0	0	0	0	0	0	0	0	0	0	0	0	NA	0	0	0	Female
054295358	SouthForkBigRockCreek	0	0	0	0	0	1	1	0	0	0	0	0	0	0	0	0	0	0	0	0	0	0	0	Female
054306067	DevilsCanyon	NA	0	0	1	NA	0	1	0	0	0	0	0	0	0	0	0	0	0	0	NA	0	0	0	Female
054307266	SouthForkBigRockCreek	0	0	0	0	0	1	1	0	1	1	1	1	1	0	0	0	0	0	0	0	0	0	0	Female
054308337	SouthForkBigRockCreek	0	0	0	1	0	0	0	0	0	0	1	0	0	1	1	1	0	0	0	0	0	0	0	Female
054309286	FullerMill	NA	NA	0	1	0	0	0	0	0	0	0	0	0	0	0	0	0	0	0	0	0	0	0	Male
054335359	SouthForkBigRockCreek	0	0	0	0	0	1	0	0	0	0	0	0	0	0	0	0	0	0	0	0	0	0	0	Male
054377273	VincentGulch	NA	0	0	1	1	0	0	0	0	0	0	0	0	0	0	0	NA	0	NA	0	0	NA	NA	Male
054380300	DarkCanyon	NA	NA	NA	1	1	1	1	0	0	0	0	0	0	0	0	0	0	0	0	0	0	0	0	Male
054541885	DarkCanyon	NA	NA	NA	1	0	1	1	1	0	0	0	0	0	0	0	0	0	0	0	0	0	0	0	Male
054582638	DarkCanyon	NA	NA	NA	1	0	0	0	0	1	0	0	0	1	0	0	0	0	0	0	0	0	0	0	Female
054590634	DevilsCanyon	NA	0	0	1	NA	1	1	0	0	0	0	0	0	0	0	0	0	0	0	NA	0	0	0	Male
054634876	DarkCanyon	NA	NA	NA	0	1	1	1	1	0	0	0	0	0	0	0	0	0	0	0	0	0	0	0	Male
054812521	LittleRockCreek	NA	0	0	0	0	1	1	1	0	0	1	0	1	0	0	0	0	0	0	0	0	0	0	Male
054822275	SouthForkBigRockCreek	0	0	0	0	0	1	0	0	0	0	0	0	0	0	0	0	0	0	0	0	0	0	0	Male
054832029	FullerMill	NA	NA	0	0	0	1	0	0	1	0	0	0	0	0	0	0	0	0	0	0	0	0	0	Male
055043865	DarkCanyon	NA	NA	NA	1	1	1	1	0	0	0	0	0	0	0	0	0	0	0	0	0	0	0	0	Male
055046795	DarkCanyon	NA	NA	NA	1	0	1	1	0	0	0	0	0	0	0	0	0	0	0	0	0	0	0	0	Male
055051336	FullerMill	NA	NA	0	1	0	0	0	0	0	0	0	0	0	0	0	0	0	0	0	0	0	0	0	Unknown
055057342	DarkCanyon	NA	NA	NA	1	0	0	0	0	0	0	0	0	0	0	0	0	0	0	0	0	0	0	0	Male
055065327	SouthForkBigRockCreek	0	0	0	0	0	1	0	0	1	1	0	0	0	0	0	0	0	0	0	0	0	0	0	Male
055070123	DarkCanyon	NA	NA	NA	0	1	1	0	1	0	0	0	0	1	1	0	0	0	0	0	0	0	0	0	Female
055070784	FullerMill	NA	NA	0	0	0	1	0	0	1	0	0	0	0	0	0	0	0	0	0	0	0	0	0	Female
055072859	DarkCanyon	NA	NA	NA	1	0	0	0	0	0	0	0	0	0	0	0	0	0	0	0	0	0	0	0	Male
055122589	DarkCanyon	NA	NA	NA	0	1	1	0	0	0	0	0	0	0	0	0	0	0	0	0	0	0	0	0	Female
055263082	DarkCanyon	NA	NA	NA	1	1	0	0	0	0	0	0	0	0	0	0	0	0	0	0	0	0	0	0	Female
055274085	DarkCanyon	NA	NA	NA	0	0	1	0	0	0	0	0	0	0	0	0	0	0	0	0	0	0	0	0	Female
055315583	DarkCanyon	NA	NA	NA	0	1	1	1	1	1	1	1	1	0	0	0	0	0	0	0	0	0	0	0	Male
055325531	DarkCanyon	NA	NA	NA	0	1	0	0	0	0	0	0	0	0	0	0	0	0	0	0	0	0	0	0	Female
057551019	SouthForkBigRockCreek	0	0	0	0	0	0	0	0	0	0	0	1	1	1	1	1	0	0	0	0	0	0	0	Female
057551836	LittleRockCreek	NA	0	0	0	0	0	0	0	0	0	0	1	0	0	1	0	1	0	0	0	0	0	0	Male
057553346	DarkCanyon	NA	NA	NA	0	0	0	0	0	0	0	0	1	0	0	0	0	0	0	0	0	0	0	0	Male
057554092	LittleRockCreek	NA	0	0	0	0	0	0	0	0	0	0	1	0	0	0	0	0	0	0	0	0	0	0	Female
057555066	DarkCanyon	NA	NA	NA	0	0	0	0	0	0	0	0	1	1	1	0	0	0	0	0	0	0	0	0	Male
057556555	SouthForkBigRockCreek	0	0	0	0	0	0	0	0	0	0	0	1	1	0	1	1	0	0	0	0	0	0	0	Male
057558852	DarkCanyon	NA	NA	NA	0	0	0	0	0	0	0	0	1	1	0	0	0	0	0	0	0	0	0	0	Female
057559096	DarkCanyon	NA	NA	NA	0	0	0	0	0	0	0	0	1	1	0	0	0	0	0	0	0	0	0	0	Male
057559380	LittleRockCreek	NA	0	0	0	0	0	0	0	0	0	0	1	1	1	1	1	1	0	0	0	0	0	0	Female
057559380	LittleRockCreek	NA	0	0	0	0	0	0	0	0	0	0	0	0	0	0	1	0	0	0	0	0	0	0	Female
057559556	DarkCanyon	NA	NA	NA	0	0	0	0	0	0	0	0	1	1	1	0	0	0	0	0	0	0	0	0	Male
057561059	LittleRockCreek	NA	0	0	0	0	0	0	0	0	0	0	1	0	0	0	0	0	0	0	0	0	0	0	Female
057562032	LittleRockCreek	NA	0	0	0	0	0	0	0	0	0	0	1	1	1	1	0	0	0	0	0	0	0	0	Female
057566351	DarkCanyon	NA	NA	NA	0	0	0	0	0	0	0	0	1	0	0	1	0	0	0	0	0	0	0	0	Male
057567357	LittleRockCreek	NA	0	0	0	0	0	0	0	0	0	0	0	0	1	1	1	0	1	1	1	0	0	0	Female
057568094	LittleRockCreek	NA	0	0	0	0	0	0	0	0	0	0	1	1	1	1	1	1	1	0	0	0	0	0	Male
057569100	SouthForkBigRockCreek	0	0	0	0	0	0	0	0	0	0	0	1	0	0	0	0	0	0	0	0	0	0	0	Female
057570782	SouthForkBigRockCreek	0	0	0	0	0	0	0	0	0	0	0	1	1	1	1	1	1	0	0	0	0	0	0	Female
057572081	LittleRockCreek	NA	0	0	0	0	0	0	0	0	0	0	1	0	0	0	0	0	0	0	0	0	0	0	Female
057575590	SouthForkBigRockCreek	0	0	0	0	0	0	0	0	0	0	0	1	0	1	1	0	0	0	0	0	0	0	0	Female
057576383	SouthForkBigRockCreek	0	0	0	0	0	0	0	0	0	0	0	1	1	1	1	1	0	0	0	0	0	0	0	Female
057576568	SouthForkBigRockCreek	0	0	0	0	0	0	0	0	0	0	0	1	1	1	1	0	0	0	0	0	0	0	0	Male
057576842	SouthForkBigRockCreek	0	0	0	0	0	0	0	0	0	0	0	1	1	1	0	0	0	0	0	0	0	0	0	Female
057579337	SouthForkBigRockCreek	0	0	0	0	0	0	0	0	0	0	0	1	0	0	1	0	0	0	0	0	0	0	0	Male
057579811	DarkCanyon	NA	NA	NA	0	0	0	0	0	0	0	0	1	1	1	1	0	0	1	0	0	0	0	0	Male
057580574	DarkCanyon	NA	NA	NA	0	0	0	0	0	0	0	0	1	1	0	0	0	0	0	0	0	0	0	0	Female
057581839	LittleRockCreek	NA	0	0	0	0	0	0	0	0	0	0	0	1	1	0	1	1	0	0	0	0	0	0	Male
057582092	SouthForkBigRockCreek	0	0	0	0	0	0	0	0	0	0	0	1	1	0	0	0	0	0	0	0	0	0	0	Male
057582576	SouthForkBigRockCreek	0	0	0	0	0	0	0	0	0	0	0	1	1	0	1	0	0	0	0	0	0	0	0	Male
057584339	SouthForkBigRockCreek	0	0	0	0	0	0	0	0	0	0	0	1	1	1	0	0	0	0	0	0	0	0	0	Male
057584803	DarkCanyon	NA	NA	NA	0	0	0	0	0	0	0	0	1	1	0	1	0	0	0	0	0	0	0	0	Male
057585016	DarkCanyon	NA	NA	NA	0	0	0	0	0	0	0	0	1	1	1	1	0	0	0	0	0	0	0	0	Female
057585795	SouthForkBigRockCreek	0	0	0	0	0	0	0	0	0	0	0	1	1	1	1	0	0	0	0	0	0	0	0	Female
057586830	DarkCanyon	NA	NA	NA	0	0	0	0	0	0	0	0	1	1	1	0	0	0	0	0	0	0	0	0	Female
057587344	SouthForkBigRockCreek	0	0	0	0	0	0	0	0	0	0	0	1	1	0	0	0	0	0	0	0	0	0	0	Female
058035359	SouthForkBigRockCreek	0	0	1	1	1	0	1	0	1	1	1	1	1	1	0	0	0	0	0	0	0	0	0	Female
058040878	LittleRockCreek	NA	0	0	0	0	1	1	1	1	1	1	0	1	1	1	1	1	1	0	0	0	0	0	Female
058041083	LittleRockCreek	NA	0	0	1	0	0	0	1	1	1	1	0	1	1	0	0	0	0	0	0	0	0	0	Male
058042081	SouthForkBigRockCreek	0	0	0	1	0	0	0	0	0	0	0	0	1	0	0	0	0	0	0	0	0	0	0	Male
058044013	SouthForkBigRockCreek	0	0	1	0	0	0	0	0	0	0	0	0	0	0	0	0	0	0	0	0	0	0	0	Male
058052049	SouthForkBigRockCreek	0	0	1	0	1	0	0	0	0	0	0	0	0	1	0	0	0	0	0	0	0	0	0	Female
058053573	LittleRockCreek	NA	0	1	1	0	1	0	1	0	0	0	0	0	0	0	0	0	0	0	0	0	0	0	Male
058056842	SouthForkBigRockCreek	0	0	0	1	1	0	0	0	0	0	0	0	0	0	0	0	0	0	0	0	0	0	0	Male
058057006	SouthForkBigRockCreek	0	0	0	0	1	0	0	0	0	0	0	0	0	0	0	0	0	0	0	0	0	0	0	Male
058063374	SouthForkBigRockCreek	0	0	0	1	0	0	0	0	0	0	0	0	0	0	0	0	0	0	0	0	0	0	0	Male
058069540	LittleRockCreek	NA	0	0	0	0	1	0	0	0	0	0	0	0	0	0	0	0	0	0	0	0	0	0	Female
058078082	SouthForkBigRockCreek	0	0	0	1	1	1	1	1	1	1	0	1	1	1	1	1	1	0	0	0	0	0	0	Female
058079306	SouthForkBigRockCreek	0	0	0	1	0	0	0	0	0	0	0	0	0	0	0	0	0	0	0	0	0	0	0	Male
058079306	SouthForkBigRockCreek	0	0	0	0	1	0	0	0	0	0	0	0	0	0	0	0	0	0	0	0	0	0	0	Male
058081017	DevilsCanyon	NA	0	0	0	NA	1	1	1	1	0	0	0	0	0	0	0	0	0	0	NA	0	0	0	Female
058082273	SouthForkBigRockCreek	0	0	1	0	0	1	0	0	0	0	0	0	0	0	0	0	0	0	0	0	0	0	0	Female
058084801	SouthForkBigRockCreek	0	0	0	1	1	0	0	0	0	0	0	0	0	0	0	0	0	0	0	0	0	0	0	Male
058089052	LittleRockCreek	NA	0	1	0	0	0	0	0	0	0	0	0	0	0	0	0	0	0	0	0	0	0	0	Female
058095352	SouthForkBigRockCreek	0	0	0	0	1	0	0	0	0	0	0	0	0	0	0	0	0	0	0	0	0	0	0	Male
058107261	SouthForkBigRockCreek	0	0	0	1	1	0	0	0	0	0	0	0	0	0	0	0	0	0	0	0	0	0	0	Male
058110830	DarkCanyon	NA	NA	NA	0	0	1	1	1	0	0	0	0	0	0	0	0	0	0	0	0	0	0	0	Male
058111319	SouthForkBigRockCreek	0	0	0	0	0	1	1	0	0	0	0	0	0	0	0	0	0	0	0	0	0	0	0	Female
058111597	FullerMill	NA	NA	0	0	0	1	0	1	1	0	0	0	0	0	0	0	0	0	0	0	0	0	0	Unknown
069044779	LittleRockCreek	NA	0	0	0	0	0	0	0	0	0	0	1	1	1	1	1	1	0	0	0	0	0	0	Male
069045324	LittleRockCreek	NA	0	0	0	0	0	0	0	0	0	0	1	1	0	1	0	0	0	0	0	0	0	0	Male
069045789	LittleRockCreek	NA	0	0	0	0	0	0	0	0	0	0	1	0	0	0	0	0	0	0	0	0	0	0	Male
069047048	LittleRockCreek	NA	0	0	0	0	0	0	0	0	0	0	1	0	1	0	0	0	0	0	0	0	0	0	Female
069048624	LittleRockCreek	NA	0	0	0	0	0	0	0	0	0	0	1	1	1	1	1	1	0	0	0	0	0	0	Female
069052305	LittleRockCreek	NA	0	0	0	0	0	0	0	0	0	0	1	0	1	0	0	0	0	0	0	0	0	0	Male
069053042	LittleRockCreek	NA	0	0	0	0	0	0	0	0	0	0	1	1	1	1	0	0	0	0	0	0	0	0	Female
069061296	LittleRockCreek	NA	0	0	0	0	0	0	0	0	0	0	1	1	1	1	1	1	1	0	0	0	0	0	Female
069063003	LittleRockCreek	NA	0	0	0	0	0	0	0	0	0	0	1	1	0	0	0	0	0	0	0	0	0	0	Male
069064611	LittleRockCreek	NA	0	0	0	0	0	0	0	0	0	0	1	1	1	1	1	1	0	0	0	0	0	0	Female
069065323	LittleRockCreek	NA	0	0	0	0	0	0	0	0	0	0	1	0	1	1	0	0	1	1	0	0	0	0	Male
069066892	LittleRockCreek	NA	0	0	0	0	0	0	0	0	0	0	1	1	1	1	1	1	0	0	0	0	0	0	Male
069066893	LittleRockCreek	NA	0	0	0	0	0	0	0	0	0	0	1	0	1	0	0	1	0	0	0	0	0	0	Female
069069299	LittleRockCreek	NA	0	0	0	0	0	0	0	0	0	0	1	0	0	0	0	0	0	0	0	0	0	0	Male
069070361	LittleRockCreek	NA	0	0	0	0	0	0	0	0	0	0	1	0	1	1	0	0	0	0	0	0	0	0	Male
069071615	LittleRockCreek	NA	0	0	0	0	0	0	0	0	0	0	1	0	1	1	1	1	1	1	1	1	0	0	Female
069071832	LittleRockCreek	NA	0	0	0	0	0	0	0	0	0	0	1	1	1	1	1	1	0	0	0	0	0	0	Male
069076785	LittleRockCreek	NA	0	0	0	0	0	0	0	0	0	0	1	1	0	1	1	1	1	0	0	0	0	0	Male
069078634	LittleRockCreek	NA	0	0	0	0	0	0	0	0	0	0	1	1	1	0	0	0	0	0	0	0	0	0	Male
069086854	LittleRockCreek	NA	0	0	0	0	0	0	0	0	0	0	1	1	1	1	1	0	0	0	0	0	0	0	Female
069088098	LittleRockCreek	NA	0	0	0	0	0	0	0	0	0	0	1	1	0	1	1	0	1	1	1	0	0	0	Male
075052786	DarkCanyon	NA	NA	NA	0	0	0	0	0	0	0	0	0	1	1	1	1	1	0	0	0	0	0	0	Male
075835068	DarkCanyon	NA	NA	NA	0	0	0	0	0	0	0	0	0	1	0	0	0	0	0	0	0	0	0	0	Female
075838105	DarkCanyon	NA	NA	NA	0	0	0	0	0	0	0	0	0	1	1	1	0	0	0	0	0	0	0	0	Male
075838293	VincentGulch	NA	0	0	0	0	0	0	0	0	0	0	0	1	0	0	0	NA	0	NA	0	0	NA	NA	Female
075840518	SouthForkBigRockCreek	0	0	0	0	0	0	0	0	0	0	0	0	1	1	1	0	0	0	0	0	0	0	0	Female
075840848	SouthForkBigRockCreek	0	0	0	0	0	0	0	0	0	0	0	0	1	1	0	0	0	0	0	0	0	0	0	Male
075841378	DarkCanyon	NA	NA	NA	0	0	0	0	0	0	0	0	0	1	1	0	0	0	0	0	0	0	0	0	Male
075841542	LittleRockCreek	NA	0	0	0	0	0	0	0	0	0	0	0	1	1	1	1	0	0	0	0	0	0	0	Female
075841836	LittleRockCreek	NA	0	0	0	0	0	0	0	0	0	0	0	1	0	0	0	0	0	0	0	0	0	0	Male
075841888	LittleRockCreek	NA	0	0	0	0	0	0	0	0	0	0	0	1	1	1	1	1	0	0	0	0	0	0	Male
075842012	LittleRockCreek	NA	0	0	0	0	0	0	0	0	0	0	0	1	0	1	1	0	0	0	0	0	0	0	Male
075842772	LittleRockCreek	NA	0	0	0	0	0	0	0	0	0	0	0	1	1	1	0	0	0	0	0	0	0	0	Male
075843028	LittleRockCreek	NA	0	0	0	0	0	0	0	0	0	0	0	1	1	0	0	0	0	0	0	0	0	0	Female
075843280	LittleRockCreek	NA	0	0	0	0	0	0	0	0	0	0	0	1	0	0	0	0	0	0	0	0	0	0	Female
075843364	VincentGulch	NA	0	0	0	0	0	0	0	0	0	0	0	1	1	0	0	NA	0	NA	0	0	NA	NA	Male
075844312	LittleRockCreek	NA	0	0	0	0	0	0	0	0	0	0	0	1	1	1	1	0	0	0	0	0	0	0	Female
075844356	DarkCanyon	NA	NA	NA	0	0	0	0	0	0	0	0	0	1	0	0	0	0	0	0	0	0	0	0	Male
075844844	SouthForkBigRockCreek	0	0	0	0	0	0	0	0	0	0	0	0	1	1	1	1	0	0	0	0	0	0	0	Female
075844888	FullerMill	NA	NA	0	0	0	0	0	0	0	0	0	0	1	0	1	0	0	0	0	0	0	0	0	Male
075845076	LittleRockCreek	NA	0	0	0	0	0	0	0	0	0	0	0	1	1	1	0	0	0	0	0	0	0	0	Male
075846576	LittleRockCreek	NA	0	0	0	0	0	0	0	0	0	0	0	0	0	0	1	0	0	0	0	0	0	0	Male
075846578	LittleRockCreek	NA	0	0	0	0	0	0	0	0	0	0	0	1	0	1	0	0	0	0	0	0	0	0	Male
075847569	LittleRockCreek	NA	0	0	0	0	0	0	0	0	0	0	0	1	1	1	1	1	1	1	0	0	0	0	Female
075847632	SouthForkBigRockCreek	0	0	0	0	0	0	0	0	0	0	0	0	1	0	1	1	0	0	0	0	0	0	0	Female
075848118	LittleRockCreek	NA	0	0	0	0	0	0	0	0	0	0	0	1	1	1	1	1	0	0	0	0	0	0	Female
075850076	LittleRockCreek	NA	0	0	0	0	0	0	0	0	0	0	0	1	1	1	0	0	0	0	0	0	0	0	Male
075850121	LittleRockCreek	NA	0	0	0	0	0	0	0	0	0	0	0	1	0	1	0	0	0	0	0	0	0	0	Female
075850378	LittleRockCreek	NA	0	0	0	0	0	0	0	0	0	0	0	1	1	1	1	1	0	1	0	1	1	0	Female
075850526	LittleRockCreek	NA	0	0	0	0	0	0	0	0	0	0	0	1	1	1	0	1	0	0	0	0	0	0	Male
075850859	DarkCanyon	NA	NA	NA	0	0	0	0	0	0	0	0	0	1	1	1	0	0	0	0	0	0	0	0	Female
075850872	LittleRockCreek	NA	0	0	0	0	0	0	0	0	0	0	0	1	1	1	1	1	1	0	0	0	0	0	Male
075851272	SouthForkBigRockCreek	0	0	0	0	0	0	0	0	0	0	0	0	1	0	0	0	0	0	0	0	0	0	0	Male
075851286	LittleRockCreek	NA	0	0	0	0	0	0	0	0	0	0	0	1	1	0	0	0	0	0	0	0	0	0	Female
075851882	LittleRockCreek	NA	0	0	0	0	0	0	0	0	0	0	0	1	1	1	0	0	0	0	0	0	0	0	Female
075852102	DarkCanyon	NA	NA	NA	0	0	0	0	0	0	0	0	0	1	0	0	0	0	0	0	0	0	0	0	Male
075852328	LittleRockCreek	NA	0	0	0	0	0	0	0	0	0	0	0	1	1	1	1	0	0	1	0	0	0	0	Male
075852598	LittleRockCreek	NA	0	0	0	0	0	0	0	0	0	0	0	1	1	1	1	0	0	0	0	0	0	0	Female
075852770	DarkCanyon	NA	NA	NA	0	0	0	0	0	0	0	0	0	1	0	1	1	0	0	0	0	0	0	0	Male
075852824	LittleRockCreek	NA	0	0	0	0	0	0	0	0	0	0	0	1	1	1	1	1	1	1	1	0	0	0	Female
075853074	LittleRockCreek	NA	0	0	0	0	0	0	0	0	0	0	0	1	0	1	0	0	0	0	0	0	0	0	Female
075853564	SouthForkBigRockCreek	0	0	0	0	0	0	0	0	0	0	0	0	1	0	0	0	0	0	0	0	0	0	0	Male
075853566	SouthForkBigRockCreek	0	0	0	0	0	0	0	0	0	0	0	0	1	1	1	0	0	0	0	0	0	0	0	Female
075853806	LittleRockCreek	NA	0	0	0	0	0	0	0	0	0	0	0	1	1	1	1	0	0	0	0	0	0	0	Female
075853861	DarkCanyon	NA	NA	NA	0	0	0	0	0	0	0	0	0	1	1	1	0	0	0	0	0	0	0	0	Male
075854042	LittleRockCreek	NA	0	0	0	0	0	0	0	0	0	0	0	1	1	1	0	0	0	0	0	0	0	0	Male
075854554	LittleRockCreek	NA	0	0	0	0	0	0	0	0	0	0	0	1	0	0	0	0	0	0	0	0	0	0	Female
075855310	LittleRockCreek	NA	0	0	0	0	0	0	0	0	0	0	0	1	1	1	1	0	1	0	0	0	0	0	Male
075855597	SouthForkBigRockCreek	0	0	0	0	0	0	0	0	0	0	0	0	1	1	1	1	0	1	0	0	0	0	0	Female
075855862	DarkCanyon	NA	NA	NA	0	0	0	0	0	0	0	0	0	1	0	0	0	0	0	0	0	0	0	0	Female
075855894	LittleRockCreek	NA	0	0	0	0	0	0	0	0	0	0	0	1	1	1	1	0	1	1	1	0	1	1	Male
075856821	DarkCanyon	NA	NA	NA	0	0	0	0	0	0	0	0	0	1	1	0	0	0	0	0	0	0	0	0	Male
075857034	SouthForkBigRockCreek	0	0	0	0	0	0	0	0	0	0	0	0	1	0	0	0	0	0	0	0	0	0	0	Male
075857064	LittleRockCreek	NA	0	0	0	0	0	0	0	0	0	0	0	1	1	1	0	0	0	0	0	0	0	0	Male
075857794	LittleRockCreek	NA	0	0	0	0	0	0	0	0	0	0	0	1	1	1	0	0	0	0	0	0	0	0	Female
075859352	LittleRockCreek	NA	0	0	0	0	0	0	0	0	0	0	0	1	0	0	0	1	0	0	0	0	0	0	Female
075860102	LittleRockCreek	NA	0	0	0	0	0	0	0	0	0	0	0	1	0	0	0	0	0	0	0	0	0	0	Male
075861355	VincentGulch	NA	0	0	0	0	0	0	0	0	0	0	0	1	1	0	0	NA	0	NA	0	0	NA	NA	Male
075862070	LittleRockCreek	NA	0	0	0	0	0	0	0	0	0	0	0	1	1	1	1	1	0	0	0	0	0	0	Female
075862890	SouthForkBigRockCreek	0	0	0	0	0	0	0	0	0	0	0	0	1	0	1	0	0	0	0	0	0	0	0	Female
075864007	LittleRockCreek	NA	0	0	0	0	0	0	0	0	0	0	0	1	1	1	1	0	0	0	0	0	0	0	Female
075864574	LittleRockCreek	NA	0	0	0	0	0	0	0	0	0	0	0	1	0	1	1	0	1	0	0	0	0	0	Female
075864628	LittleRockCreek	NA	0	0	0	0	0	0	0	0	0	0	0	1	1	0	0	0	0	0	0	0	0	0	Male
075865025	LittleRockCreek	NA	0	0	0	0	0	0	0	0	0	0	0	1	1	1	1	1	1	1	1	1	0	0	Male
075865371	LittleRockCreek	NA	0	0	0	0	0	0	0	0	0	0	0	1	0	0	0	0	0	0	0	0	0	0	Female
075865542	LittleRockCreek	NA	0	0	0	0	0	0	0	0	0	0	0	1	0	0	0	0	0	0	0	0	0	0	Female
075866033	LittleRockCreek	NA	0	0	0	0	0	0	0	0	0	0	0	1	1	1	0	1	1	1	0	1	0	1	Male
075866605	LittleRockCreek	NA	0	0	0	0	0	0	0	0	0	0	0	1	1	1	0	0	0	0	0	0	0	0	Female
075867295	VincentGulch	NA	0	0	0	0	0	0	0	0	0	0	0	1	1	0	0	NA	0	NA	0	0	NA	NA	Male
075868119	VincentGulch	NA	0	0	0	0	0	0	0	0	0	0	0	1	1	0	0	NA	0	NA	0	0	NA	NA	Male
075870327	SouthForkBigRockCreek	0	0	0	0	0	0	0	0	0	0	0	0	1	1	1	0	0	0	0	0	0	0	0	Male
075871029	VincentGulch	NA	0	0	0	0	0	0	0	0	0	0	0	1	0	0	0	NA	0	NA	0	0	NA	NA	Male
075871521	LittleRockCreek	NA	0	0	0	0	0	0	0	0	0	0	0	1	1	1	1	1	1	1	0	0	0	0	Female
075873522	LittleRockCreek	NA	0	0	0	0	0	0	0	0	0	0	0	1	1	1	1	1	0	0	0	0	0	0	Male
075873598	SouthForkBigRockCreek	0	0	0	0	0	0	0	0	0	0	0	0	1	1	1	0	0	0	0	0	0	0	0	Male
075873866	SouthForkBigRockCreek	0	0	0	0	0	0	0	0	0	0	0	0	1	1	1	1	1	0	0	0	0	0	0	Female
075874008	SouthForkBigRockCreek	0	0	0	0	0	0	0	0	0	0	0	0	1	0	1	1	0	0	0	0	0	0	0	Male
075874308	DarkCanyon	NA	NA	NA	0	0	0	0	0	0	0	0	0	1	0	0	0	0	0	0	0	0	0	0	Male
075875795	DarkCanyon	NA	NA	NA	0	0	0	0	0	0	0	0	0	1	1	0	0	0	0	0	0	0	0	0	Male
075877586	LittleRockCreek	NA	0	0	0	0	0	0	0	0	0	0	0	1	1	1	1	1	1	1	0	0	0	0	Female
075877798	LittleRockCreek	NA	0	0	0	0	0	0	0	0	0	0	0	1	1	1	0	0	0	0	0	0	0	0	Male
075877816	LittleRockCreek	NA	0	0	0	0	0	0	0	0	0	0	0	1	1	0	0	1	1	0	0	0	0	0	Female
075877882	LittleRockCreek	NA	0	0	0	0	0	0	0	0	0	0	0	1	0	0	0	0	0	0	0	0	0	0	Male
075878080	VincentGulch	NA	0	0	0	0	0	0	0	0	0	0	0	1	0	0	0	NA	0	NA	0	0	NA	NA	Male
075878340	LittleRockCreek	NA	0	0	0	0	0	0	0	0	0	0	0	1	1	1	1	1	1	0	0	0	0	0	Female
075878858	LittleRockCreek	NA	0	0	0	0	0	0	0	0	0	0	0	1	1	1	0	0	0	0	0	0	0	0	Female
075879530	DarkCanyon	NA	NA	NA	0	0	0	0	0	0	0	0	0	1	1	0	0	0	0	0	0	0	0	0	Male
075879542	LittleRockCreek	NA	0	0	0	0	0	0	0	0	0	0	0	1	0	0	0	1	0	1	1	0	0	0	Male
075879636	LittleRockCreek	NA	0	0	0	0	0	0	0	0	0	0	0	1	1	1	0	0	0	0	0	0	0	0	Female
075880102	SouthForkBigRockCreek	0	0	0	0	0	0	0	0	0	0	0	0	1	1	1	0	1	1	0	0	0	0	0	Female
075880826	DarkCanyon	NA	NA	NA	0	0	0	0	0	0	0	0	0	1	0	1	0	1	0	0	0	0	0	0	Male
075881310	LittleRockCreek	NA	0	0	0	0	0	0	0	0	0	0	0	1	0	0	0	0	0	0	0	0	0	0	Female
075881619	SouthForkBigRockCreek	0	0	0	0	0	0	0	0	0	0	0	0	1	0	1	0	0	0	0	0	0	0	0	Male
075881770	LittleRockCreek	NA	0	0	0	0	0	0	0	0	0	0	0	1	1	0	0	0	0	0	0	0	0	0	Male
091063508933	DarkCanyon	NA	NA	NA	0	0	0	0	0	0	0	0	0	0	0	0	0	0	0	0	0	0	0	1	Female
096809812	DarkCanyon	NA	NA	NA	0	0	0	0	1	1	0	0	0	1	1	0	0	0	0	0	0	0	0	0	Male
096810028	LittleRockCreek	NA	0	0	0	0	0	0	0	1	1	0	1	1	1	1	1	1	0	0	0	0	0	0	Female
096810086	DarkCanyon	NA	NA	NA	0	0	0	0	0	1	0	0	0	0	0	0	0	0	0	0	0	0	0	0	Female
096811076	DevilsCanyon	NA	0	0	0	NA	0	0	0	1	1	0	0	0	0	0	0	0	0	0	NA	0	0	0	Female
096811618	DevilsCanyon	NA	0	0	0	NA	0	0	1	0	0	0	0	0	0	0	0	0	0	0	NA	0	0	0	Female
096812000	DarkCanyon	NA	NA	NA	0	0	0	0	0	1	0	0	0	0	1	0	0	0	0	0	0	0	0	0	Male
096812294	LittleRockCreek	NA	0	0	0	0	0	0	0	1	0	0	0	1	0	0	0	0	0	0	0	0	0	0	Male
096812300	SouthForkBigRockCreek	0	0	0	0	0	0	0	0	1	0	0	1	1	1	1	0	1	0	0	0	0	0	0	Male
096812528	DarkCanyon	NA	NA	NA	0	0	0	0	0	1	0	0	0	0	0	0	0	0	0	0	0	0	0	0	Male
096813864	FullerMill	NA	NA	0	0	0	0	0	1	1	0	0	0	0	0	0	0	0	0	0	0	0	0	0	Male
096816044	LittleRockCreek	NA	0	0	0	0	0	0	0	1	1	1	1	1	1	1	1	1	1	0	1	0	0	0	Female
096816356	LittleRockCreek	NA	0	0	0	0	0	0	0	1	1	1	0	0	1	1	1	1	1	1	0	0	0	0	Male
096819085	DarkCanyon	NA	NA	NA	0	0	0	0	0	1	0	0	0	0	0	0	0	0	0	0	0	0	0	0	Female
096820812	DevilsCanyon	NA	0	0	0	NA	0	0	0	1	0	1	0	0	1	0	0	0	0	0	NA	0	0	0	Female
096820873	DevilsCanyon	NA	0	0	0	NA	0	0	0	1	1	0	0	0	0	0	0	0	0	0	NA	0	0	0	Female
096821346	LittleRockCreek	NA	0	0	0	0	0	0	1	0	0	0	0	0	0	0	0	1	0	0	0	0	0	0	Female
096825102	DarkCanyon	NA	NA	NA	0	0	0	0	1	0	0	0	0	0	0	0	0	0	0	0	0	0	0	0	Unknown
096828880	DevilsCanyon	NA	0	0	0	NA	0	0	0	1	1	0	0	0	0	0	0	0	0	0	NA	0	0	0	Male
096832580	LittleRockCreek	NA	0	0	0	0	0	0	0	1	1	1	0	1	1	1	1	1	0	0	0	0	0	0	Male
096834526	LittleRockCreek	NA	0	0	0	0	0	0	1	1	1	1	0	0	0	0	0	0	0	0	0	0	0	0	Female
096836865	SouthForkBigRockCreek	0	0	0	0	0	0	0	0	1	0	0	0	0	0	0	0	0	0	0	0	0	0	0	Male
096840578	FullerMill	NA	NA	0	0	0	0	0	0	0	0	0	0	0	1	0	0	0	0	0	0	0	0	0	Male
096842366	DevilsCanyon	NA	0	0	0	NA	0	0	0	1	1	0	0	0	0	0	0	0	0	0	NA	0	0	0	Female
096843568	FullerMill	NA	NA	0	0	0	0	0	1	0	0	0	0	0	0	0	0	0	0	0	0	0	0	0	Male
096844273	VincentGulch	NA	0	0	0	0	0	0	0	1	0	1	1	0	0	0	0	NA	0	NA	0	0	NA	NA	Male
096845291	DevilsCanyon	NA	0	0	0	NA	0	0	0	1	1	0	0	0	0	0	0	0	0	0	NA	0	0	0	Unknown
096846043	DarkCanyon	NA	NA	NA	0	0	0	0	1	1	1	0	0	0	0	0	0	0	0	0	0	0	0	0	Male
096846895	DarkCanyon	NA	NA	NA	0	0	0	0	1	0	1	0	0	0	1	0	0	1	0	0	0	0	0	0	Male
096847274	LittleRockCreek	NA	0	0	0	0	0	0	0	1	1	1	1	1	1	1	1	0	0	0	1	0	0	1	Male
096847821	SouthForkBigRockCreek	0	0	0	0	0	0	0	0	0	1	0	1	0	1	1	1	0	0	0	0	0	0	0	Female
096848836	FullerMill	NA	NA	0	0	0	0	0	0	1	0	0	0	0	0	0	0	0	0	0	0	0	0	0	Male
096848864	FullerMill	NA	NA	0	0	0	0	0	0	1	1	0	0	1	1	1	0	0	0	0	0	0	0	0	Male
096849576	DarkCanyon	NA	NA	NA	0	0	0	0	1	0	0	0	0	0	0	0	0	0	0	0	0	0	0	0	Female
096852292	FullerMill	NA	NA	0	0	0	0	0	0	1	0	0	0	0	0	0	0	0	0	0	0	0	0	0	Male
096852608	DevilsCanyon	NA	0	0	0	NA	0	0	0	1	0	0	0	0	0	0	0	0	0	0	NA	0	0	0	Female
096856091	DarkCanyon	NA	NA	NA	0	0	0	0	0	1	1	1	0	1	0	0	0	0	0	0	0	0	0	0	Female
096857880	LittleRockCreek	NA	0	0	0	0	0	0	0	1	1	0	0	0	0	0	0	0	0	0	0	0	0	0	Female
096858570	DarkCanyon	NA	NA	NA	0	0	0	0	1	1	1	0	0	0	0	0	0	0	0	0	0	0	0	0	Female
103014259	DarkCanyon	NA	NA	NA	0	0	0	0	0	0	0	0	0	0	1	0	0	0	0	0	0	0	0	0	Male
107584586	FullerMill	NA	NA	0	0	0	0	0	1	0	0	0	0	0	0	0	0	0	0	0	0	0	0	0	Male
107585626	SouthForkBigRockCreek	0	0	0	0	0	0	1	1	0	0	0	0	0	0	0	0	0	0	0	0	0	0	0	Male
107586532	FullerMill	NA	NA	0	0	0	0	0	1	1	0	0	0	0	0	0	0	0	0	0	0	0	0	0	Male
107589054	VincentGulch	NA	0	0	0	0	0	1	0	0	0	0	0	0	0	0	0	NA	0	NA	0	0	NA	NA	Female
107589586	VincentGulch	NA	0	0	0	0	0	0	1	0	0	0	0	1	1	0	0	NA	0	NA	0	0	NA	NA	Female
107590574	FullerMill	NA	NA	0	0	0	0	1	0	0	0	0	0	0	0	0	0	0	0	0	0	0	0	0	Male
107591601	LittleRockCreek	NA	0	0	0	0	0	1	1	1	1	1	1	1	0	1	1	1	1	1	1	0	0	0	Female
107593546	SouthForkBigRockCreek	0	0	0	0	0	0	1	1	0	0	0	0	0	0	0	0	0	0	0	0	0	0	0	Male
107593570	DevilsCanyon	NA	0	0	0	NA	0	1	0	0	0	0	0	0	0	0	0	0	0	0	NA	0	0	0	Male
107599034	VincentGulch	NA	0	0	0	0	0	1	0	0	0	0	0	0	0	0	0	NA	0	NA	0	0	NA	NA	Female
107601043	SouthForkBigRockCreek	0	0	0	0	0	0	1	1	0	1	0	0	1	0	1	1	0	0	0	0	0	0	0	Female
107601336	DarkCanyon	NA	NA	NA	0	0	0	1	0	0	1	0	0	0	0	0	0	0	0	0	0	0	0	0	Female
107601830	LittleRockCreek	NA	0	0	0	0	0	1	0	0	0	0	0	0	0	0	0	0	0	0	0	0	0	0	Female
107603522	DarkCanyon	NA	NA	NA	0	0	1	1	0	0	0	0	0	0	0	0	0	0	0	0	0	0	0	0	Male
107604063	LittleRockCreek	NA	0	0	0	0	0	0	0	0	0	1	1	1	1	1	0	1	1	1	1	1	0	0	Female
107612621	SouthForkBigRockCreek	0	0	0	0	0	0	1	1	0	1	0	0	0	1	0	0	0	0	0	0	0	0	0	Male
107614593	FullerMill	NA	NA	0	0	0	0	0	1	1	1	1	0	0	0	0	0	0	0	0	0	0	0	0	Male
107617048	SouthForkBigRockCreek	0	0	0	0	0	0	1	1	0	0	1	0	0	0	0	0	0	0	0	0	0	0	0	Female
107618545	DarkCanyon	NA	NA	NA	0	0	0	1	1	0	0	0	0	0	0	0	0	0	0	0	0	0	0	0	Female
107622294	SouthForkBigRockCreek	0	0	0	0	0	0	0	1	0	0	0	0	0	0	1	0	0	0	0	0	0	0	0	Male
107623003	FullerMill	NA	NA	0	0	0	0	1	0	0	0	0	0	0	0	0	0	0	0	0	0	0	0	0	Female
107623017	FullerMill	NA	NA	0	0	0	0	1	1	1	0	0	0	0	0	0	0	0	0	0	0	0	0	0	Male
107624057	DevilsCanyon	NA	0	0	0	NA	0	1	0	0	0	0	0	0	0	0	0	0	0	0	NA	0	0	0	Male
107625034	FullerMill	NA	NA	0	0	0	0	1	0	1	0	0	0	0	0	0	0	0	0	0	0	0	0	0	Male
107625066	LittleRockCreek	NA	0	0	0	0	0	1	0	1	0	1	0	0	0	0	1	0	0	0	0	0	0	0	Male
107625599	LittleRockCreek	NA	0	0	0	0	0	1	0	1	0	1	0	1	1	1	1	1	1	0	0	0	0	0	Male
107626051	LittleRockCreek	NA	0	0	0	0	0	0	1	0	0	0	0	0	0	0	0	0	0	0	0	0	0	0	Male
107626308	FullerMill	NA	NA	0	0	0	0	0	1	1	1	0	0	0	0	0	0	0	0	0	0	0	0	0	Male
107626357	VincentGulch	NA	0	0	0	0	0	1	0	0	0	0	0	0	0	0	0	NA	0	NA	0	0	NA	NA	Male
107627122	DevilsCanyon	NA	0	0	0	NA	0	1	1	0	0	0	0	0	0	0	0	0	0	0	NA	0	0	0	Female
107627537	SouthForkBigRockCreek	0	0	0	0	0	0	0	1	0	0	0	0	0	0	0	0	0	0	0	0	0	0	0	Female
107628005	SouthForkBigRockCreek	0	0	0	0	0	0	1	0	0	0	0	0	0	0	0	0	0	0	0	0	0	0	0	Male
107628275	DarkCanyon	NA	NA	NA	0	0	0	1	1	0	0	0	0	1	0	0	0	0	0	0	0	0	0	0	Male
107630353	VincentGulch	NA	0	0	0	0	1	0	0	0	0	0	0	0	0	0	0	NA	0	NA	0	0	NA	NA	Male
107630580	LittleRockCreek	NA	0	0	0	0	0	1	1	0	0	0	0	0	0	0	0	0	0	0	0	0	0	0	Female
107630853	LittleRockCreek	NA	0	0	0	0	0	0	1	0	0	0	0	0	0	0	0	0	0	0	0	0	0	0	Female
107630889	SouthForkBigRockCreek	0	0	0	0	0	0	1	0	1	1	0	0	0	0	0	0	0	0	0	0	0	0	0	Male
107634027	SouthForkBigRockCreek	0	0	0	0	0	0	1	0	0	0	0	0	0	0	0	0	0	0	0	0	0	0	0	Male
107634591	DarkCanyon	NA	NA	NA	0	0	0	1	1	1	0	0	0	0	0	0	0	0	0	0	0	0	0	0	Female
107638638	SouthForkBigRockCreek	0	0	0	0	0	0	1	0	0	0	0	0	0	0	0	0	0	0	0	0	0	0	0	Female
107799882	DevilsCanyon	NA	0	0	0	NA	0	1	0	0	0	0	0	0	0	0	0	0	0	0	NA	0	0	0	Female
107858597	LittleRockCreek	NA	0	0	0	0	0	0	1	0	0	0	0	0	0	0	0	0	0	0	0	0	0	0	Female
107861804	SouthForkBigRockCreek	0	0	0	0	0	0	1	0	1	0	0	0	0	0	0	0	0	0	0	0	0	0	0	Female
107871367	FullerMill	NA	NA	0	0	0	0	0	1	0	1	1	0	1	0	0	0	0	0	0	0	0	0	0	Male
107879634	VincentGulch	NA	0	0	0	0	0	0	1	0	0	0	1	0	0	0	0	NA	0	NA	0	0	NA	NA	Female
108001530	SouthForkBigRockCreek	0	0	0	0	0	0	0	0	0	0	0	0	1	0	1	0	0	0	0	0	0	0	0	Male
108001542	DevilsCanyon	NA	0	0	0	NA	0	0	0	0	0	0	0	0	1	0	0	0	0	0	NA	0	0	0	Female
108001582	VincentGulch	NA	0	0	0	0	0	0	0	0	0	0	0	1	1	0	0	NA	0	NA	0	0	NA	NA	Male
108001790	DarkCanyon	NA	NA	NA	0	0	0	0	0	0	1	0	1	1	1	0	1	0	1	0	1	1	0	0	Female
108001866	DarkCanyon	NA	NA	NA	0	0	0	0	0	0	0	0	0	1	0	1	0	1	0	1	0	0	0	0	Female
108001874	DevilsCanyon	NA	0	0	0	NA	0	0	0	0	0	0	0	0	1	0	0	0	0	0	NA	0	0	0	Male
108002039	SouthForkBigRockCreek	0	0	0	0	0	0	0	0	0	1	0	0	0	0	1	0	0	0	0	0	0	0	0	Male
108002057	VincentGulch	NA	0	0	0	0	0	0	0	0	0	0	0	0	1	0	0	NA	0	NA	0	0	NA	NA	Female
108002065	DevilsCanyon	NA	0	0	0	NA	0	0	0	0	0	0	0	0	1	0	0	0	0	0	NA	0	0	0	Male
108002117	DevilsCanyon	NA	0	0	0	NA	0	0	0	0	0	0	0	0	1	0	0	0	0	0	NA	0	0	0	Unknown
108002298	FullerMill	NA	NA	0	0	0	0	0	0	0	0	0	0	0	1	1	0	0	0	0	0	0	0	0	Female
108002537	SouthForkBigRockCreek	0	0	0	0	0	0	0	0	0	0	0	0	0	1	0	0	0	0	0	0	0	0	0	Male
108002606	DevilsCanyon	NA	0	0	0	NA	0	0	0	0	0	0	0	0	1	0	0	0	0	0	NA	0	0	0	Male
108002781	VincentGulch	NA	0	0	0	0	0	0	0	0	0	0	0	0	1	0	0	NA	0	NA	0	0	NA	NA	Female
108002786	SouthForkBigRockCreek	0	0	0	0	0	0	0	0	0	0	0	0	0	1	0	1	0	0	0	0	0	0	0	Male
108003030	DevilsCanyon	NA	0	0	0	NA	0	0	0	0	0	0	0	0	1	0	0	0	0	0	NA	0	0	0	Male
108003115	LittleRockCreek	NA	0	0	0	0	0	0	0	0	1	0	0	0	0	0	0	0	0	0	0	0	0	0	Female
108003299	LittleRockCreek	NA	0	0	0	0	0	0	0	0	0	0	0	0	0	0	1	0	0	0	0	0	0	0	Female
108003310	SouthForkBigRockCreek	0	0	0	0	0	0	0	0	0	0	0	0	0	1	1	0	0	0	0	0	0	0	0	Female
108003342	DevilsCanyon	NA	0	0	0	NA	0	0	0	0	0	0	0	1	0	0	0	0	0	0	NA	0	0	0	Female
108003610	LittleRockCreek	NA	0	0	0	0	0	0	0	0	0	0	0	0	1	0	1	0	1	1	0	0	0	0	Male
108003886	LittleRockCreek	NA	0	0	0	0	0	0	0	0	0	0	0	0	0	0	1	1	1	1	0	0	0	0	Male
108003890	LittleRockCreek	NA	0	0	0	0	0	0	0	0	0	0	0	0	1	1	1	0	0	0	0	0	0	0	Female
108004290	LittleRockCreek	NA	0	0	0	0	0	0	0	0	0	0	0	0	1	0	1	1	1	0	0	0	0	0	Male
108004522	DevilsCanyon	NA	0	0	0	NA	0	0	0	0	0	0	0	1	0	0	0	0	0	0	NA	0	0	0	Male
108004530	DarkCanyon	NA	NA	NA	0	0	0	0	0	0	0	0	0	0	1	0	0	0	0	0	0	0	0	0	Male
108004549	FullerMill	NA	NA	0	0	0	0	0	0	0	0	0	0	0	1	0	0	0	0	0	0	0	0	0	Female
108004602	LittleRockCreek	NA	0	0	0	0	0	0	0	0	0	0	0	0	1	1	0	0	0	0	0	0	0	0	Male
108004785	FullerMill	NA	NA	0	0	0	0	0	0	0	0	0	0	0	0	0	1	0	0	0	0	0	0	0	Female
108004830	DevilsCanyon	NA	0	0	0	NA	0	0	0	0	0	0	0	1	0	0	0	0	0	0	NA	0	0	0	Male
108005047	DevilsCanyon	NA	0	0	0	NA	0	0	0	0	0	0	0	1	1	0	0	0	0	0	NA	0	0	0	Unknown
108005069	DevilsCanyon	NA	0	0	0	NA	0	0	0	0	0	0	0	0	1	0	0	0	0	0	NA	0	0	0	Female
108005073	SouthForkBigRockCreek	0	0	0	0	0	0	0	0	0	0	0	0	0	1	0	1	0	1	0	0	0	0	0	Male
108005271	DarkCanyon	NA	NA	NA	0	0	0	0	0	0	1	0	0	0	0	0	0	0	0	0	0	0	0	0	Female
108005341	DevilsCanyon	NA	0	0	0	NA	0	0	0	0	0	0	0	1	0	0	0	0	0	0	NA	0	0	0	Male
108005373	DevilsCanyon	NA	0	0	0	NA	0	0	0	0	0	0	0	1	1	0	0	0	0	0	NA	0	0	0	Male
108005585	DevilsCanyon	NA	0	0	0	NA	0	0	0	0	0	0	0	0	1	0	0	0	0	0	NA	0	0	0	Female
108005625	DevilsCanyon	NA	0	0	0	NA	0	0	0	0	0	0	0	0	1	0	0	0	0	0	NA	0	0	0	Male
108005793	LittleRockCreek	NA	0	0	0	0	0	0	0	0	0	0	0	0	1	1	0	0	0	0	0	0	0	0	Female
108005889	VincentGulch	NA	0	0	0	0	0	0	0	0	0	0	0	0	1	0	0	NA	0	NA	0	0	NA	NA	Female
108006030	LittleRockCreek	NA	0	0	0	0	0	0	0	0	0	0	0	0	1	0	0	0	0	0	0	0	0	0	Female
108006050	VincentGulch	NA	0	0	0	0	0	0	0	0	0	0	0	0	1	0	0	NA	0	NA	0	0	NA	NA	Male
108006097	DevilsCanyon	NA	0	0	0	NA	0	0	0	0	0	0	0	0	1	0	0	0	0	0	NA	0	0	0	Male
108006114	DarkCanyon	NA	NA	NA	0	0	0	0	0	0	0	0	0	0	1	0	0	0	0	0	0	0	0	0	Female
108006118	DevilsCanyon	NA	0	0	0	NA	0	0	0	0	0	0	0	0	1	0	0	0	0	0	NA	0	0	0	Female
108006277	DevilsCanyon	NA	0	0	0	NA	0	0	0	0	0	0	0	1	0	0	0	0	0	0	NA	0	0	0	Female
108006298	DevilsCanyon	NA	0	0	0	NA	0	0	0	0	0	0	0	1	0	0	0	0	0	0	NA	0	0	0	Female
108006341	SouthForkBigRockCreek	0	0	0	0	0	0	0	0	0	0	0	0	0	1	0	0	0	0	0	0	0	0	0	Female
108006521	DevilsCanyon	NA	0	0	0	NA	0	0	0	0	0	0	0	0	1	0	0	0	0	0	NA	0	0	0	Female
108006598	DarkCanyon	NA	NA	NA	0	0	0	0	0	0	0	0	0	0	1	0	0	0	0	0	0	0	0	0	Female
108006605	SouthForkBigRockCreek	0	0	0	0	0	0	0	0	0	0	0	0	0	1	1	1	0	0	0	0	0	0	0	Male
108006617	DevilsCanyon	NA	0	0	0	NA	0	0	0	0	0	0	0	0	1	0	0	0	0	0	NA	0	0	0	Male
108006638	DevilsCanyon	NA	0	0	0	NA	0	0	0	0	0	0	0	0	1	0	0	0	0	0	NA	0	0	0	Unknown
108006813	LittleRockCreek	NA	0	0	0	0	0	0	0	0	0	0	0	0	1	0	0	0	0	0	0	0	0	0	Female
108006834	LittleRockCreek	NA	0	0	0	0	0	0	0	0	0	0	0	0	1	1	1	1	0	0	0	0	0	0	Male
108006846	DevilsCanyon	NA	0	0	0	NA	0	0	0	0	0	0	0	0	1	0	0	0	0	0	NA	0	0	0	Male
108007017	SouthForkBigRockCreek	0	0	0	0	0	0	0	0	0	0	0	0	0	1	1	0	0	0	0	0	0	0	0	Male
108007050	DevilsCanyon	NA	0	0	0	NA	0	0	0	0	0	0	0	0	1	0	0	0	0	0	NA	0	0	0	Male
108007096	DarkCanyon	NA	NA	NA	0	0	0	0	0	0	0	0	0	0	0	0	0	1	0	0	0	0	0	0	Male
108007098	DarkCanyon	NA	NA	NA	0	0	0	0	0	0	0	0	0	0	1	1	1	1	1	1	0	0	0	0	Male
108007123	DevilsCanyon	NA	0	0	0	NA	0	0	0	0	0	0	0	1	0	0	0	0	0	0	NA	0	0	0	Male
108007293	DarkCanyon	NA	NA	NA	0	0	0	0	0	0	1	0	0	0	0	0	0	0	0	0	0	0	0	0	Male
108007541	FullerMill	NA	NA	0	0	0	0	0	0	0	0	0	0	0	1	1	0	0	0	0	0	0	0	0	Female
108007549	SouthForkBigRockCreek	0	0	0	0	0	0	0	0	0	0	0	0	0	1	1	0	0	0	0	0	0	0	0	Male
108007558	LittleRockCreek	NA	0	0	0	0	0	0	0	0	0	0	0	0	1	1	0	1	0	0	0	0	0	0	Male
108007789	DevilsCanyon	NA	0	0	0	NA	0	0	0	0	0	0	0	1	0	0	0	0	0	0	NA	0	0	0	Female
108007850	DevilsCanyon	NA	0	0	0	NA	0	0	0	0	0	0	0	0	1	0	0	0	0	0	NA	0	0	0	Unknown
108007874	LittleRockCreek	NA	0	0	0	0	0	0	0	0	0	0	0	0	1	0	1	1	1	0	0	0	0	0	Male
108007881	DevilsCanyon	NA	0	0	0	NA	0	0	0	0	0	0	0	0	1	0	0	0	0	0	NA	0	0	0	Female
108007893	DevilsCanyon	NA	0	0	0	NA	0	0	0	0	0	0	0	0	1	0	0	0	0	0	NA	0	0	0	Unknown
108008059	LittleRockCreek	NA	0	0	0	0	0	0	0	0	0	0	0	0	1	1	1	1	0	0	1	0	0	0	Male
108008339	DevilsCanyon	NA	0	0	0	NA	0	0	0	0	0	0	0	0	1	0	0	0	0	0	NA	0	0	0	Male
108008532	FullerMill	NA	NA	0	0	0	0	0	0	0	0	0	0	0	0	0	1	0	0	0	0	0	0	0	Male
108009025	DarkCanyon	NA	NA	NA	0	0	0	0	0	0	0	0	0	0	1	0	0	0	0	0	0	0	0	0	Male
108009039	SouthForkBigRockCreek	0	0	0	0	0	0	0	0	0	0	0	0	0	0	1	1	0	0	0	0	0	0	0	Male
108009062	FullerMill	NA	NA	0	0	0	0	0	0	0	1	1	0	0	1	1	0	0	0	0	0	0	0	0	Female
108009123	FullerMill	NA	NA	0	0	0	0	0	0	0	0	0	0	0	1	1	0	0	0	0	0	0	0	0	Female
108009569	LittleRockCreek	NA	0	0	0	0	0	0	0	0	0	0	0	0	0	0	1	0	0	0	0	0	0	0	Male
108009795	LittleRockCreek	NA	0	0	0	0	0	0	0	0	0	0	0	0	1	1	1	0	0	0	0	0	0	0	Female
108009838	DarkCanyon	NA	NA	NA	0	0	0	0	0	0	0	0	0	0	1	0	0	1	0	0	0	0	0	0	Male
108009840	DevilsCanyon	NA	0	0	0	NA	0	0	0	0	0	0	0	0	1	0	0	0	0	0	NA	0	0	0	Female
108009889	DevilsCanyon	NA	0	0	0	NA	0	0	0	0	0	0	0	0	1	0	0	0	0	0	NA	0	0	0	Male
108010063	SouthForkBigRockCreek	0	0	0	0	0	0	0	0	0	0	0	0	1	1	1	0	0	0	0	0	0	0	0	Male
108010068	SouthForkBigRockCreek	0	0	0	0	0	0	0	0	0	0	0	0	0	1	0	0	0	0	0	0	0	0	0	Male
108010096	DevilsCanyon	NA	0	0	0	NA	0	0	0	0	0	0	0	0	1	0	0	0	0	0	NA	0	0	0	Male
108010363	VincentGulch	NA	0	0	0	0	0	0	0	0	0	0	0	0	1	0	0	NA	0	NA	0	0	NA	NA	Female
108010569	FullerMill	NA	NA	0	0	0	0	0	0	0	0	0	0	0	0	0	1	0	0	0	0	0	0	0	Female
108010597	DarkCanyon	NA	NA	NA	0	0	0	0	0	0	0	0	0	0	1	0	0	0	0	0	0	0	0	0	Female
108010613	DevilsCanyon	NA	0	0	0	NA	0	0	0	0	0	0	0	1	0	0	0	0	0	0	NA	0	0	0	Female
108010627	LittleRockCreek	NA	0	0	0	0	0	0	0	0	0	0	0	0	0	0	1	1	1	0	1	0	0	0	Male
108010828	SouthForkBigRockCreek	0	0	0	0	0	0	0	0	0	0	0	0	0	1	1	0	0	0	0	0	0	0	0	Male
108010841	DevilsCanyon	NA	0	0	0	NA	0	0	0	0	0	0	0	1	0	0	0	0	0	0	NA	0	0	0	Female
108010865	SouthForkBigRockCreek	0	0	0	0	0	0	0	0	0	0	0	0	0	1	0	0	0	0	0	0	0	0	0	Female
108010887	DevilsCanyon	NA	0	0	0	NA	0	0	0	0	0	0	0	1	0	0	0	0	0	0	NA	0	0	0	Male
108011089	DarkCanyon	NA	NA	NA	0	0	0	0	0	0	0	0	0	1	0	0	0	0	0	0	0	0	0	0	Male
108011104	LittleRockCreek	NA	0	0	0	0	0	0	0	0	0	0	0	0	0	0	1	1	0	0	0	0	0	0	Male
108011256	LittleRockCreek	NA	0	0	0	0	0	0	0	0	0	0	0	0	1	1	1	1	1	0	0	0	0	0	Female
108011379	DevilsCanyon	NA	0	0	0	NA	0	0	0	0	0	0	0	0	1	0	0	0	0	0	NA	0	0	0	Male
108011584	SouthForkBigRockCreek	0	0	0	0	0	0	0	0	0	0	0	0	0	1	1	1	0	0	0	0	0	0	0	Male
108011632	DevilsCanyon	NA	0	0	0	NA	0	0	0	0	0	0	0	0	1	0	0	0	0	0	NA	0	0	0	Male
108011797	VincentGulch	NA	0	0	0	0	0	0	0	0	1	1	1	0	1	0	0	NA	0	NA	0	0	NA	NA	Female
108012081	DevilsCanyon	NA	0	0	0	NA	0	0	0	0	0	0	0	0	1	0	0	0	0	0	NA	0	0	0	Male
108012290	DevilsCanyon	NA	0	0	0	NA	0	0	0	0	0	0	0	1	0	0	0	0	0	0	NA	0	0	0	Female
108012300	LittleRockCreek	NA	0	0	0	0	0	0	0	0	0	0	0	0	1	1	1	1	0	0	0	0	0	0	Female
108012302	DevilsCanyon	NA	0	0	0	NA	0	0	0	0	0	0	0	1	0	0	0	0	0	0	NA	0	0	0	Male
108012340	LittleRockCreek	NA	0	0	0	0	0	0	0	0	0	0	0	0	1	1	1	1	1	0	0	0	0	0	Male
108012556	DevilsCanyon	NA	0	0	0	NA	0	0	0	0	0	0	0	0	1	0	0	0	0	0	NA	0	0	0	Female
108012568	DevilsCanyon	NA	0	0	0	NA	0	0	0	0	0	0	0	1	0	0	0	0	0	0	NA	0	0	0	Female
108012598	VincentGulch	NA	0	0	0	0	0	0	0	0	0	0	0	0	1	0	0	NA	0	NA	0	0	NA	NA	Female
108012603	LittleRockCreek	NA	0	0	0	0	0	0	0	0	0	0	0	0	1	0	1	0	0	0	0	0	0	0	Male
108012613	SouthForkBigRockCreek	0	0	0	0	0	0	0	0	0	0	0	0	1	1	0	1	0	0	0	0	0	0	0	Female
108012849	SouthForkBigRockCreek	0	0	0	0	0	0	0	0	0	0	0	0	0	1	1	0	1	0	0	0	0	0	0	Female
108013017	LittleRockCreek	NA	0	0	0	0	0	0	0	0	1	0	0	0	0	0	0	0	0	0	0	0	0	0	Male
108013045	DarkCanyon	NA	NA	NA	0	0	0	0	0	0	0	0	0	0	1	0	0	0	0	0	0	0	0	0	Male
108013056	DevilsCanyon	NA	0	0	0	NA	0	0	0	0	0	0	0	0	1	0	0	0	0	0	NA	0	0	0	Female
108013259	LittleRockCreek	NA	0	0	0	0	0	0	0	0	0	0	0	0	1	1	0	0	0	0	0	0	0	0	Unknown
108013513	LittleRockCreek	NA	0	0	0	0	0	0	0	0	0	0	0	1	1	0	0	0	0	0	0	0	0	0	Male
108013621	LittleRockCreek	NA	0	0	0	0	0	0	0	0	1	0	0	0	0	0	0	0	0	0	0	0	0	0	Male
108013803	DevilsCanyon	NA	0	0	0	NA	0	0	0	0	0	0	0	0	1	0	0	0	0	0	NA	0	0	0	Male
108013854	LittleRockCreek	NA	0	0	0	0	0	0	0	0	0	0	0	0	1	0	0	0	0	0	0	0	0	0	Female
108013869	DevilsCanyon	NA	0	0	0	NA	0	0	0	0	0	0	0	0	1	0	0	0	0	0	NA	0	0	0	Male
108014299	DevilsCanyon	NA	0	0	0	NA	0	0	0	0	0	0	0	1	1	0	0	0	0	0	NA	0	0	0	Male
108014524	LittleRockCreek	NA	0	0	0	0	0	0	0	0	0	0	0	0	1	1	1	1	0	0	0	0	0	0	Male
108014525	LittleRockCreek	NA	0	0	0	0	0	0	0	0	0	0	0	0	1	0	0	0	0	0	0	0	0	0	Female
108014628	DarkCanyon	NA	NA	NA	0	0	0	0	0	0	0	0	0	0	1	0	0	0	0	0	0	0	0	0	Female
108014629	DevilsCanyon	NA	0	0	0	NA	0	0	0	0	0	0	0	0	1	0	0	0	0	0	NA	0	0	0	Male
108014799	DarkCanyon	NA	NA	NA	0	0	0	0	0	0	1	1	0	0	0	0	0	0	0	0	0	0	0	0	Male
108015516	LittleRockCreek	NA	0	0	0	0	0	0	0	0	0	0	0	0	0	0	1	0	0	0	0	0	0	0	Male
108015540	LittleRockCreek	NA	0	0	0	0	0	0	0	0	0	0	0	0	0	0	1	1	0	0	0	0	0	0	Male
108015544	LittleRockCreek	NA	0	0	0	0	0	0	0	0	0	0	0	0	1	1	1	1	0	0	0	0	0	0	Male
108015571	LittleRockCreek	NA	0	0	0	0	0	0	0	0	0	0	0	0	1	1	1	1	0	0	0	0	0	0	Male
108015571	LittleRockCreek	NA	0	0	0	0	0	0	0	0	0	0	0	0	0	0	1	0	0	0	0	0	0	0	Male
108015591	DevilsCanyon	NA	0	0	0	NA	0	0	0	0	0	0	0	1	0	0	0	0	0	0	NA	0	0	0	Male
108015616	LittleRockCreek	NA	0	0	0	0	0	0	0	0	0	0	0	0	1	1	1	0	0	0	0	0	0	0	Male
108015771	DarkCanyon	NA	NA	NA	0	0	0	0	0	0	1	0	0	0	1	1	0	1	0	0	0	0	0	0	Male
108015805	SouthForkBigRockCreek	0	0	0	0	0	0	0	0	0	0	0	0	0	1	1	0	0	0	0	0	0	0	0	Male
108015841	DevilsCanyon	NA	0	0	0	NA	0	0	0	0	0	0	0	0	1	0	0	0	0	0	NA	0	0	0	Female
108016050	VincentGulch	NA	0	0	0	0	0	0	0	0	0	0	0	1	1	0	0	NA	0	NA	0	0	NA	NA	Male
108016306	DarkCanyon	NA	NA	NA	0	0	0	0	0	0	0	0	0	0	1	0	0	0	0	0	0	0	0	0	Male
108016310	LittleRockCreek	NA	0	0	0	0	0	0	0	0	0	0	0	0	0	0	1	1	0	0	0	0	0	0	Male
108016861	DevilsCanyon	NA	0	0	0	NA	0	0	0	0	0	0	0	0	1	0	0	0	0	0	NA	0	0	0	Female
108017621	VincentGulch	NA	0	0	0	0	0	0	0	0	0	0	0	0	1	0	0	NA	0	NA	0	0	NA	NA	Female
108017855	DarkCanyon	NA	NA	NA	0	0	0	0	0	0	0	0	0	0	1	0	0	0	0	0	0	0	0	0	Male
108017859	DevilsCanyon	NA	0	0	0	NA	0	0	0	0	0	0	0	0	1	0	0	0	0	0	NA	0	0	0	Male
108018257	DevilsCanyon	NA	0	0	0	NA	0	0	0	0	0	0	0	0	1	0	0	0	0	0	NA	0	0	0	Unknown
108018546	DarkCanyon	NA	NA	NA	0	0	0	0	0	0	0	0	0	0	1	0	0	0	0	0	0	0	0	0	Male
108018770	LittleRockCreek	NA	0	0	0	0	0	0	0	0	0	0	0	0	1	1	0	1	1	1	0	0	0	0	Male
4033460C58	LittleRockCreek	NA	1	1	1	1	0	1	1	1	1	1	1	0	0	0	0	0	0	0	0	0	0	0	Female
410361734A	LittleRockCreek	NA	0	1	1	0	0	0	0	0	0	0	0	0	0	0	0	0	0	0	0	0	0	0	Male
44070795	SouthForkBigRockCreek	1	0	0	0	0	0	0	0	0	0	0	0	0	0	0	0	0	0	0	0	0	0	0	Male
605313556	DarkCanyon	NA	NA	NA	0	0	0	0	0	0	0	0	0	0	0	0	0	0	0	0	0	0	1	0	Female
836340333	LittleRockCreek	NA	0	0	0	0	0	0	0	0	0	0	0	0	0	0	0	1	1	1	1	1	0	1	Male
836341034	LittleRockCreek	NA	0	0	0	0	0	0	0	0	0	0	0	0	0	0	0	0	0	1	0	0	0	0	Female
836342340	SouthForkBigRockCreek	0	0	0	0	0	0	0	0	0	0	0	0	0	0	0	0	1	0	0	1	0	1	0	Male
836352617	LittleRockCreek	NA	0	0	0	0	0	0	0	0	0	0	0	0	0	0	0	1	1	0	0	0	0	0	Male
836381379	LittleRockCreek	NA	0	0	0	0	0	0	0	0	0	0	0	0	0	0	0	0	0	1	1	1	0	0	Male
836381598	LittleRockCreek	NA	0	0	0	0	0	0	0	0	0	0	0	0	0	0	0	0	0	1	1	1	1	1	Female
836381770	DarkCanyon	NA	NA	NA	0	0	0	0	0	0	0	0	0	0	0	0	0	0	1	0	0	0	0	0	Male
836382638	LittleRockCreek	NA	0	0	0	0	0	0	0	0	0	0	0	0	0	0	0	0	0	1	0	0	0	0	Female
836383301	LittleRockCreek	NA	0	0	0	0	0	0	0	0	0	0	0	0	0	0	0	1	0	0	0	0	0	0	Male
836383586	DarkCanyon	NA	NA	NA	0	0	0	0	0	0	0	0	0	0	0	0	0	1	0	1	1	0	0	0	Male
836383610	LittleRockCreek	NA	0	0	0	0	0	0	0	0	0	0	0	0	0	0	0	1	1	1	0	0	1	1	Female
836383773	DarkCanyon	NA	NA	NA	0	0	0	0	0	0	0	0	0	0	0	0	0	1	0	0	0	0	0	0	Male
836512082	LittleRockCreek	NA	0	0	0	0	0	0	0	0	0	0	0	0	0	0	0	1	0	0	0	0	0	0	Female
836512096	LittleRockCreek	NA	0	0	0	0	0	0	0	0	0	0	0	0	0	0	0	1	0	0	0	0	0	0	Male
836512587	LittleRockCreek	NA	0	0	0	0	0	0	0	0	0	0	0	0	0	0	0	1	0	1	1	0	0	0	Male
836512612	DarkCanyon	NA	NA	NA	0	0	0	0	0	0	0	0	0	0	0	0	0	1	0	0	0	0	0	0	Female
836513604	LittleRockCreek	NA	0	0	0	0	0	0	0	0	0	0	0	0	0	0	0	0	1	1	1	1	0	0	Female
836513795	DarkCanyon	NA	NA	NA	0	0	0	0	0	0	0	0	0	0	0	0	0	1	1	1	1	0	0	0	Female
836514859	DarkCanyon	NA	NA	NA	0	0	0	0	0	0	0	0	0	0	0	0	0	1	0	1	0	0	0	1	Male
836515125	DarkCanyon	NA	NA	NA	0	0	0	0	0	0	0	0	0	0	0	0	0	1	0	0	0	0	0	0	Female
836515370	LittleRockCreek	NA	0	0	0	0	0	0	0	0	0	0	0	0	0	0	0	1	0	0	0	0	0	0	Male
836515807	LittleRockCreek	NA	0	0	0	0	0	0	0	0	0	0	0	0	0	0	0	1	0	0	0	0	0	0	Female
836516010	LittleRockCreek	NA	0	0	0	0	0	0	0	0	0	0	0	0	0	0	0	0	1	0	0	0	0	0	Female
836516060	FullerMill	NA	NA	0	0	0	0	0	0	0	0	0	0	0	0	0	0	0	0	1	0	0	0	0	Female
836516829	LittleRockCreek	NA	0	0	0	0	0	0	0	0	0	0	0	0	0	0	0	0	0	1	0	0	0	0	Female
836517579	DarkCanyon	NA	NA	NA	0	0	0	0	0	0	0	0	0	0	0	0	0	0	0	1	0	0	0	0	Male
836517799	LittleRockCreek	NA	0	0	0	0	0	0	0	0	0	0	0	0	0	0	0	1	0	0	0	0	0	0	Female
836517801	DarkCanyon	NA	NA	NA	0	0	0	0	0	0	0	0	0	0	0	0	0	0	1	1	1	1	1	0	Male
836517863	LittleRockCreek	NA	0	0	0	0	0	0	0	0	0	0	0	0	0	0	0	0	0	1	0	0	0	0	Female
836519776	LittleRockCreek	NA	0	0	0	0	0	0	0	0	0	0	0	0	0	0	0	1	0	0	0	0	0	0	Male
836520046	LittleRockCreek	NA	0	0	0	0	0	0	0	0	0	0	0	0	0	0	0	1	0	0	0	0	0	0	Female
836520053	LittleRockCreek	NA	0	0	0	0	0	0	0	0	0	0	0	0	0	0	0	1	1	1	0	0	0	0	Male
836520561	LittleRockCreek	NA	0	0	0	0	0	0	0	0	0	0	0	0	0	0	0	1	0	0	0	0	0	0	Male
836521792	LittleRockCreek	NA	0	0	0	0	0	0	0	0	0	0	0	0	0	0	0	1	0	0	0	0	0	0	Female
836522049	DarkCanyon	NA	NA	NA	0	0	0	0	0	0	0	0	0	0	0	0	0	1	1	1	1	1	0	0	Male
836522277	LittleRockCreek	NA	0	0	0	0	0	0	0	0	0	0	0	0	0	0	0	0	1	1	0	0	0	0	Female
836522334	DarkCanyon	NA	NA	NA	0	0	0	0	0	0	0	0	0	0	0	0	0	0	1	0	0	0	0	0	Male
836522887	LittleRockCreek	NA	0	0	0	0	0	0	0	0	0	0	0	0	0	0	0	0	1	0	1	0	0	0	Male
836524273	VincentGulch	NA	0	0	0	0	0	0	0	0	0	0	0	0	0	0	0	NA	1	NA	0	0	NA	NA	Female
836526534	LittleRockCreek	NA	0	0	0	0	0	0	0	0	0	0	0	0	0	0	0	0	1	0	0	0	0	0	Female
836527303	SouthForkBigRockCreek	0	0	0	0	0	0	0	0	0	0	0	0	0	0	0	0	1	0	0	0	0	0	0	Female
836527619	LittleRockCreek	NA	0	0	0	0	0	0	0	0	0	0	0	0	0	0	0	1	0	0	0	0	0	0	Male
836527865	DarkCanyon	NA	NA	NA	0	0	0	0	0	0	0	0	0	0	0	0	0	1	0	0	1	1	0	0	Male
836528089	LittleRockCreek	NA	0	0	0	0	0	0	0	0	0	0	0	0	0	0	0	1	1	1	0	0	1	1	Female
836528348	LittleRockCreek	NA	0	0	0	0	0	0	0	0	0	0	0	0	0	0	0	0	0	1	0	0	0	0	Male
836528637	LittleRockCreek	NA	0	0	0	0	0	0	0	0	0	0	0	0	0	0	0	1	0	0	0	0	0	0	Female
836529114	DarkCanyon	NA	NA	NA	0	0	0	0	0	0	0	0	0	0	0	0	0	0	0	1	0	0	0	0	Male
836529786	DarkCanyon	NA	NA	NA	0	0	0	0	0	0	0	0	0	0	0	0	0	0	0	1	0	0	0	0	Male
836529833	SouthForkBigRockCreek	0	0	0	0	0	0	0	0	0	0	0	0	0	0	0	0	0	0	1	1	1	0	0	Male
836530072	LittleRockCreek	NA	0	0	0	0	0	0	0	0	0	0	0	0	0	0	0	0	1	1	0	0	0	0	Female
836530353	FullerMill	NA	NA	0	0	0	0	0	0	0	0	0	0	0	0	0	0	0	1	0	0	0	0	0	Male
836530781	LittleRockCreek	NA	0	0	0	0	0	0	0	0	0	0	0	0	0	0	0	0	1	1	0	0	0	0	Male
836530841	DarkCanyon	NA	NA	NA	0	0	0	0	0	0	0	0	0	0	0	0	0	1	1	0	0	0	0	1	Male
836532301	LittleRockCreek	NA	0	0	0	0	0	0	0	0	0	0	0	0	0	0	0	1	0	0	0	0	0	0	Female
836532777	DarkCanyon	NA	NA	NA	0	0	0	0	0	0	0	0	0	0	0	0	0	0	1	0	0	0	0	0	Male
836532780	FullerMill	NA	NA	0	0	0	0	0	0	0	0	0	0	0	0	0	0	0	1	1	1	0	0	0	Male
836533561	LittleRockCreek	NA	0	0	0	0	0	0	0	0	0	0	0	0	0	0	0	1	1	1	1	0	0	0	Female
836533570	LittleRockCreek	NA	0	0	0	0	0	0	0	0	0	0	0	0	0	0	0	0	1	0	0	0	0	0	Female
836535113	SouthForkBigRockCreek	0	0	0	0	0	0	0	0	0	0	0	0	0	0	0	0	0	1	1	1	1	0	0	Female
836535290	LittleRockCreek	NA	0	0	0	0	0	0	0	0	0	0	0	0	0	0	0	1	0	1	0	1	0	0	Female
836535822	DarkCanyon	NA	NA	NA	0	0	0	0	0	0	0	0	0	0	0	0	0	1	0	0	0	0	0	0	Female
836536020	LittleRockCreek	NA	0	0	0	0	0	0	0	0	0	0	0	0	0	0	0	1	1	1	0	1	1	0	Male
836536551	FullerMill	NA	NA	0	0	0	0	0	0	0	0	0	0	0	0	0	0	1	0	0	0	0	0	0	Female
836536804	LittleRockCreek	NA	0	0	0	0	0	0	0	0	0	0	0	0	0	0	0	0	1	0	0	0	0	0	Female
836536876	LittleRockCreek	NA	0	0	0	0	0	0	0	0	0	0	0	0	0	0	0	1	0	0	0	0	0	0	Female
836537263	DarkCanyon	NA	NA	NA	0	0	0	0	0	0	0	0	0	0	0	0	0	1	0	0	1	0	0	0	Female
836537268	LittleRockCreek	NA	0	0	0	0	0	0	0	0	0	0	0	0	0	0	0	0	0	1	0	0	0	0	Female
836537324	LittleRockCreek	NA	0	0	0	0	0	0	0	0	0	0	0	0	0	0	0	1	0	0	0	0	0	0	Female
836537623	LittleRockCreek	NA	0	0	0	0	0	0	0	0	0	0	0	0	0	0	0	0	0	1	0	0	0	0	Female
836538527	LittleRockCreek	NA	0	0	0	0	0	0	0	0	0	0	0	0	0	0	0	0	1	1	0	0	0	0	Female
836538533	LittleRockCreek	NA	0	0	0	0	0	0	0	0	0	0	0	0	0	0	0	0	1	1	0	0	0	0	Female
836538583	LittleRockCreek	NA	0	0	0	0	0	0	0	0	0	0	0	0	0	0	0	1	0	0	0	0	0	0	Male
836538635	DarkCanyon	NA	NA	NA	0	0	0	0	0	0	0	0	0	0	0	0	0	1	1	1	0	1	1	0	Male
836538790	LittleRockCreek	NA	0	0	0	0	0	0	0	0	0	0	0	0	0	0	0	0	1	0	0	0	0	0	Female
836538794	LittleRockCreek	NA	0	0	0	0	0	0	0	0	0	0	0	0	0	0	0	1	1	1	1	1	1	1	Female
836539001	LittleRockCreek	NA	0	0	0	0	0	0	0	0	0	0	0	0	0	0	0	1	0	0	0	0	0	0	Female
836539065	LittleRockCreek	NA	0	0	0	0	0	0	0	0	0	0	0	0	0	0	0	0	0	1	1	0	0	0	Female
836539083	LittleRockCreek	NA	0	0	0	0	0	0	0	0	0	0	0	0	0	0	0	1	0	0	0	0	0	0	Male
836539808	LittleRockCreek	NA	0	0	0	0	0	0	0	0	0	0	0	0	0	0	0	1	1	0	0	0	0	0	Female
836540523	FullerMill	NA	NA	0	0	0	0	0	0	0	0	0	0	0	0	0	0	0	0	1	0	0	0	0	Male
836540567	DarkCanyon	NA	NA	NA	0	0	0	0	0	0	0	0	0	0	0	0	0	0	1	1	0	0	0	0	Male
836540839	LittleRockCreek	NA	0	0	0	0	0	0	0	0	0	0	0	0	0	0	0	0	0	1	0	0	0	0	Female
836541023	SouthForkBigRockCreek	0	0	0	0	0	0	0	0	0	0	0	0	0	0	0	0	0	1	1	1	0	0	0	Male
836541307	LittleRockCreek	NA	0	0	0	0	0	0	0	0	0	0	0	0	0	0	0	0	1	1	0	0	0	0	Female
836541888	LittleRockCreek	NA	0	0	0	0	0	0	0	0	0	0	0	0	0	0	0	1	1	1	1	1	1	0	Female
836543005	LittleRockCreek	NA	0	0	0	0	0	0	0	0	0	0	0	0	0	0	0	0	1	1	0	0	0	0	Female
836543073	DarkCanyon	NA	NA	NA	0	0	0	0	0	0	0	0	0	0	0	0	0	0	1	1	0	0	0	0	Female
836543819	LittleRockCreek	NA	0	0	0	0	0	0	0	0	0	0	0	0	0	0	0	1	1	0	0	0	0	0	Unknown
836545026	LittleRockCreek	NA	0	0	0	0	0	0	0	0	0	0	0	0	0	0	0	0	1	1	0	0	0	0	Female
836545089	DarkCanyon	NA	NA	NA	0	0	0	0	0	0	0	0	0	0	0	0	0	0	0	1	0	0	0	0	Male
836545542	LittleRockCreek	NA	0	0	0	0	0	0	0	0	0	0	0	0	0	0	0	1	0	0	0	0	0	0	Female
836545784	FullerMill	NA	NA	0	0	0	0	0	0	0	0	0	0	0	0	0	0	1	0	0	0	0	0	0	Unknown
836546123	FullerMill	NA	NA	0	0	0	0	0	0	0	0	0	0	0	0	0	0	0	1	0	0	0	0	0	Female
836553325	DarkCanyon	NA	NA	NA	0	0	0	0	0	0	0	0	0	0	0	0	0	1	1	0	0	0	0	0	Male
836554809	LittleRockCreek	NA	0	0	0	0	0	0	0	0	0	0	0	0	0	0	0	0	0	1	1	0	1	0	Female
836557305	SouthForkBigRockCreek	0	0	0	0	0	0	0	0	0	0	0	0	0	0	0	0	1	0	0	0	0	0	0	Male
836559011	LittleRockCreek	NA	0	0	0	0	0	0	0	0	0	0	0	0	0	0	0	0	0	1	0	0	0	0	Male
836562292	LittleRockCreek	NA	0	0	0	0	0	0	0	0	0	0	0	0	0	0	0	0	0	1	0	0	0	0	Female
836564381	LittleRockCreek	NA	0	0	0	0	0	0	0	0	0	0	0	0	0	0	0	0	1	0	0	0	0	0	Female
836565070	LittleRockCreek	NA	0	0	0	0	0	0	0	0	0	0	0	0	0	0	0	1	1	0	0	0	0	0	Male
836572824	DarkCanyon	NA	NA	NA	0	0	0	0	0	0	0	0	0	0	0	0	0	1	1	1	0	0	0	0	Female
836573817	LittleRockCreek	NA	0	0	0	0	0	0	0	0	0	0	0	0	0	0	0	1	0	0	0	0	0	0	Female
836577591	FullerMill	NA	NA	0	0	0	0	0	0	0	0	0	0	0	0	0	0	1	1	0	0	0	0	0	Female
836578001	LittleRockCreek	NA	0	0	0	0	0	0	0	0	0	0	0	0	0	0	0	1	1	1	0	0	0	0	Male
841561551	LittleRockCreek	NA	0	0	0	0	0	0	0	0	0	0	0	0	0	0	0	0	0	0	1	1	0	1	Female
842788785	SouthForkBigRockCreek	0	0	0	0	0	0	0	0	0	0	0	0	0	0	0	0	0	1	1	0	0	1	0	Male
842788821	LittleRockCreek	NA	0	0	0	0	0	0	0	0	0	0	0	0	0	0	0	0	0	0	0	0	0	1	Male
842789109	SouthForkBigRockCreek	0	0	0	0	0	0	0	0	0	0	0	0	0	0	0	0	0	1	0	0	0	0	0	Female
842789269	DarkCanyon	NA	NA	NA	0	0	0	0	0	0	0	0	0	0	0	0	0	0	1	0	0	1	0	0	Male
842795065	SouthForkBigRockCreek	0	0	0	0	0	0	0	0	0	0	0	0	0	0	0	0	0	0	1	0	0	0	0	Female
842795262	LittleRockCreek	NA	0	0	0	0	0	0	0	0	0	0	0	0	0	0	0	0	0	0	1	0	0	0	Female
842795295	LittleRockCreek	NA	0	0	0	0	0	0	0	0	0	0	0	0	0	0	0	0	1	0	0	0	0	0	Male
842795623	LittleRockCreek	NA	0	0	0	0	0	0	0	0	0	0	0	0	0	0	0	0	0	0	0	1	0	0	Female
842797038	LittleRockCreek	NA	0	0	0	0	0	0	0	0	0	0	0	0	0	0	0	0	0	0	1	1	0	0	Male
842797062	DevilsCanyon	NA	0	0	0	NA	0	0	0	0	0	0	0	0	0	0	0	0	0	1	NA	0	0	0	Male
842798541	LittleRockCreek	NA	0	0	0	0	0	0	0	0	0	0	0	0	0	0	0	0	1	0	0	0	0	0	Male
842798877	SouthForkBigRockCreek	0	0	0	0	0	0	0	0	0	0	0	0	0	0	0	0	0	1	0	0	0	0	0	Female
842799638	LittleRockCreek	NA	0	0	0	0	0	0	0	0	0	0	0	0	0	0	0	0	0	0	1	0	0	0	Male
842799863	DarkCanyon	NA	NA	NA	0	0	0	0	0	0	0	0	0	0	0	0	0	0	1	1	1	0	1	1	Male
842800282	LittleRockCreek	NA	0	0	0	0	0	0	0	0	0	0	0	0	0	0	0	0	0	0	1	0	0	0	Male
842800863	SouthForkBigRockCreek	0	0	0	0	0	0	0	0	0	0	0	0	0	0	0	0	0	1	0	0	0	0	0	Male
842802094	LittleRockCreek	NA	0	0	0	0	0	0	0	0	0	0	0	0	0	0	0	0	0	1	1	0	0	1	Male
842803376	LittleRockCreek	NA	0	0	0	0	0	0	0	0	0	0	0	0	0	0	0	0	0	0	1	1	1	0	Male
842805074	LittleRockCreek	NA	0	0	0	0	0	0	0	0	0	0	0	0	0	0	0	0	0	0	1	0	0	0	Female
842806603	DarkCanyon	NA	NA	NA	0	0	0	0	0	0	0	0	0	0	0	0	0	0	0	1	0	1	0	1	Male
842807007	LittleRockCreek	NA	0	0	0	0	0	0	0	0	0	0	0	0	0	0	0	0	0	0	1	1	1	0	Male
842807096	LittleRockCreek	NA	0	0	0	0	0	0	0	0	0	0	0	0	0	0	0	0	0	0	1	0	1	0	Female
842807302	SouthForkBigRockCreek	0	0	0	0	0	0	0	0	0	0	0	0	0	0	0	0	0	0	1	1	0	0	0	Female
843805874	LittleRockCreek	NA	0	0	0	0	0	0	0	0	0	0	0	0	0	0	0	0	0	1	0	0	0	0	Male
845262877	SouthForkBigRockCreek	0	0	0	0	0	0	0	0	0	0	0	0	0	0	0	0	0	0	0	1	1	1	0	Unknown
845263107	SouthForkBigRockCreek	0	0	0	0	0	0	0	0	0	0	0	0	0	0	0	0	0	0	0	0	0	1	0	Male
845263122	LittleRockCreek	NA	0	0	0	0	0	0	0	0	0	0	0	0	0	0	0	0	0	0	0	0	1	1	Male
845263331	FullerMill	NA	NA	0	0	0	0	0	0	0	0	0	0	0	0	0	0	0	0	0	1	1	0	1	Female
845263543	LittleRockCreek	NA	0	0	0	0	0	0	0	0	0	0	0	0	0	0	0	0	0	0	1	0	0	0	Female
845263555	LittleRockCreek	NA	0	0	0	0	0	0	0	0	0	0	0	0	0	0	0	0	0	0	1	0	0	0	Female
845263616	SouthForkBigRockCreek	0	0	0	0	0	0	0	0	0	0	0	0	0	0	0	0	0	0	0	1	0	0	0	Male
845263622	DarkCanyon	NA	NA	NA	0	0	0	0	0	0	0	0	0	0	0	0	0	0	0	0	1	0	0	0	Male
845263835	LittleRockCreek	NA	0	0	0	0	0	0	0	0	0	0	0	0	0	0	0	0	0	0	1	1	0	0	Female
845296084	LittleRockCreek	NA	0	0	0	0	0	0	0	0	0	0	0	0	0	0	0	0	0	0	1	1	0	0	Male
845296104	LittleRockCreek	NA	0	0	0	0	0	0	0	0	0	0	0	0	0	0	0	0	0	0	1	0	0	0	Unknown
845296109	LittleRockCreek	NA	0	0	0	0	0	0	0	0	0	0	0	0	0	0	0	0	0	0	1	0	1	1	Female
845296115	LittleRockCreek	NA	0	0	0	0	0	0	0	0	0	0	0	0	0	0	0	0	0	0	1	0	0	0	Male
845296319	LittleRockCreek	NA	0	0	0	0	0	0	0	0	0	0	0	0	0	0	0	0	0	0	0	0	1	1	Male
845296814	DarkCanyon	NA	NA	NA	0	0	0	0	0	0	0	0	0	0	0	0	0	0	0	0	0	1	1	0	Male
845296853	DarkCanyon	NA	NA	NA	0	0	0	0	0	0	0	0	0	0	0	0	0	0	0	0	1	0	0	0	Female
845526850	DevilsCanyon	NA	0	0	0	NA	0	0	0	0	0	0	0	0	0	0	0	0	0	0	NA	0	1	1	Female
845527083	DarkCanyon	NA	NA	NA	0	0	0	0	0	0	0	0	0	0	0	0	0	0	0	0	0	0	1	0	Female
845527110	DevilsCanyon	NA	0	0	0	NA	0	0	0	0	0	0	0	0	0	0	0	0	0	0	NA	0	0	1	Male
845527546	LittleRockCreek	NA	0	0	0	0	0	0	0	0	0	0	0	0	0	0	0	0	0	0	0	1	1	0	Female
845527616	DarkCanyon	NA	NA	NA	0	0	0	0	0	0	0	0	0	0	0	0	0	0	0	0	0	0	1	0	Male
845527638	LittleRockCreek	NA	0	0	0	0	0	0	0	0	0	0	0	0	0	0	0	0	0	0	0	0	0	1	Female
845527866	DevilsCanyon	NA	0	0	0	NA	0	0	0	0	0	0	0	0	0	0	0	0	0	0	NA	0	1	0	Female
845528050	LittleRockCreek	NA	0	0	0	0	0	0	0	0	0	0	0	0	0	0	0	0	0	0	0	0	0	1	Male
845528277	LittleRockCreek	NA	0	0	0	0	0	0	0	0	0	0	0	0	0	0	0	0	0	0	0	0	1	1	Male
845528295	LittleRockCreek	NA	0	0	0	0	0	0	0	0	0	0	0	0	0	0	0	0	0	0	0	0	0	1	Male
845528517	DevilsCanyon	NA	0	0	0	NA	0	0	0	0	0	0	0	0	0	0	0	0	0	0	NA	0	1	1	Female
845528846	LittleRockCreek	NA	0	0	0	0	0	0	0	0	0	0	0	0	0	0	0	0	0	0	0	0	1	0	Male
845528856	LittleRockCreek	NA	0	0	0	0	0	0	0	0	0	0	0	0	0	0	0	0	0	0	0	1	0	0	Female
845529072	LittleRockCreek	NA	0	0	0	0	0	0	0	0	0	0	0	0	0	0	0	0	0	0	0	0	0	1	Male
845529092	LittleRockCreek	NA	0	0	0	0	0	0	0	0	0	0	0	0	0	0	0	0	0	0	0	0	1	1	Male
845529311	LittleRockCreek	NA	0	0	0	0	0	0	0	0	0	0	0	0	0	0	0	0	0	0	0	0	0	1	Male
845529336	LittleRockCreek	NA	0	0	0	0	0	0	0	0	0	0	0	0	0	0	0	0	0	0	0	0	0	1	Male
845529360	LittleRockCreek	NA	0	0	0	0	0	0	0	0	0	0	0	0	0	0	0	0	0	0	0	0	0	1	Female
845529590	LittleRockCreek	NA	0	0	0	0	0	0	0	0	0	0	0	0	0	0	0	0	0	0	0	0	0	1	Male
845529631	LittleRockCreek	NA	0	0	0	0	0	0	0	0	0	0	0	0	0	0	0	0	0	0	0	0	0	1	Male
845529884	LittleRockCreek	NA	0	0	0	0	0	0	0	0	0	0	0	0	0	0	0	0	0	0	0	0	1	0	Female
845530037	LittleRockCreek	NA	0	0	0	0	0	0	0	0	0	0	0	0	0	0	0	0	0	0	0	0	0	1	Male
845530292	LittleRockCreek	NA	0	0	0	0	0	0	0	0	0	0	0	0	0	0	0	0	0	0	0	0	0	1	Female
845530529	LittleRockCreek	NA	0	0	0	0	0	0	0	0	0	0	0	0	0	0	0	0	0	0	0	0	0	1	Female
845530558	LittleRockCreek	NA	0	0	0	0	0	0	0	0	0	0	0	0	0	0	0	0	0	0	0	0	0	1	Male
845530837	LittleRockCreek	NA	0	0	0	0	0	0	0	0	0	0	0	0	0	0	0	0	0	0	0	0	0	1	Female
845531099	LittleRockCreek	NA	0	0	0	0	0	0	0	0	0	0	0	0	0	0	0	0	0	0	0	0	1	1	Male
845531277	LittleRockCreek	NA	0	0	0	0	0	0	0	0	0	0	0	0	0	0	0	0	0	0	0	0	1	0	Male
845531292	LittleRockCreek	NA	0	0	0	0	0	0	0	0	0	0	0	0	0	0	0	0	0	0	0	0	1	0	Female
845531316	LittleRockCreek	NA	0	0	0	0	0	0	0	0	0	0	0	0	0	0	0	0	0	0	0	0	1	1	Female
845531514	LittleRockCreek	NA	0	0	0	0	0	0	0	0	0	0	0	0	0	0	0	0	0	0	0	0	0	1	Female
845531545	LittleRockCreek	NA	0	0	0	0	0	0	0	0	0	0	0	0	0	0	0	0	0	0	0	0	1	0	Female
845531555	LittleRockCreek	NA	0	0	0	0	0	0	0	0	0	0	0	0	0	0	0	0	0	0	0	0	0	1	Female
845531611	LittleRockCreek	NA	0	0	0	0	0	0	0	0	0	0	0	0	0	0	0	0	0	0	0	0	1	1	Female
845531634	DevilsCanyon	NA	0	0	0	NA	0	0	0	0	0	0	0	0	0	0	0	0	0	0	NA	0	1	0	Female
845532259	LittleRockCreek	NA	0	0	0	0	0	0	0	0	0	0	0	0	0	0	0	0	0	0	0	0	0	1	Male
845532274	LittleRockCreek	NA	0	0	0	0	0	0	0	0	0	0	0	0	0	0	0	0	0	0	0	0	0	1	Male
845532323	LittleRockCreek	NA	0	0	0	0	0	0	0	0	0	0	0	0	0	0	0	0	0	0	0	0	0	1	Female
845532523	DarkCanyon	NA	NA	NA	0	0	0	0	0	0	0	0	0	0	0	0	0	0	0	0	0	1	0	0	Male
845532838	LittleRockCreek	NA	0	0	0	0	0	0	0	0	0	0	0	0	0	0	0	0	0	0	0	0	1	1	Male
845533621	LittleRockCreek	NA	0	0	0	0	0	0	0	0	0	0	0	0	0	0	0	0	0	0	0	0	1	0	Male
845534313	LittleRockCreek	NA	0	0	0	0	0	0	0	0	0	0	0	0	0	0	0	0	0	0	0	0	0	1	Male
845534516	LittleRockCreek	NA	0	0	0	0	0	0	0	0	0	0	0	0	0	0	0	0	0	0	0	0	0	1	Female
845534533	LittleRockCreek	NA	0	0	0	0	0	0	0	0	0	0	0	0	0	0	0	0	0	0	0	0	0	1	Female
845534866	LittleRockCreek	NA	0	0	0	0	0	0	0	0	0	0	0	0	0	0	0	0	0	0	0	0	0	1	Male
845534892	DevilsCanyon	NA	0	0	0	NA	0	0	0	0	0	0	0	0	0	0	0	0	0	0	NA	0	1	0	Female
845535036	LittleRockCreek	NA	0	0	0	0	0	0	0	0	0	0	0	0	0	0	0	0	0	0	0	1	0	0	Female
845535070	DevilsCanyon	NA	0	0	0	NA	0	0	0	0	0	0	0	0	0	0	0	0	0	0	NA	0	1	0	Male
845535261	LittleRockCreek	NA	0	0	0	0	0	0	0	0	0	0	0	0	0	0	0	0	0	0	0	0	0	1	Male
845535357	LittleRockCreek	NA	0	0	0	0	0	0	0	0	0	0	0	0	0	0	0	0	0	0	0	0	1	0	Female
845535790	LittleRockCreek	NA	0	0	0	0	0	0	0	0	0	0	0	0	0	0	0	0	0	0	0	0	1	0	Female
845861772	LittleRockCreek	NA	0	0	0	0	0	0	0	0	0	0	0	0	0	0	0	0	0	0	0	0	0	1	Male
845861823	LittleRockCreek	NA	0	0	0	0	0	0	0	0	0	0	0	0	0	0	0	0	0	0	0	0	0	1	Unknown
845861855	LittleRockCreek	NA	0	0	0	0	0	0	0	0	0	0	0	0	0	0	0	0	0	0	0	0	0	1	Female
845861880	LittleRockCreek	NA	0	0	0	0	0	0	0	0	0	0	0	0	0	0	0	0	0	0	0	0	0	1	Female
845861887	LittleRockCreek	NA	0	0	0	0	0	0	0	0	0	0	0	0	0	0	0	0	0	0	0	0	0	1	Female
845861893	LittleRockCreek	NA	0	0	0	0	0	0	0	0	0	0	0	0	0	0	0	0	0	0	0	0	0	1	Female
845862001	LittleRockCreek	NA	0	0	0	0	0	0	0	0	0	0	0	0	0	0	0	0	0	0	0	0	0	1	Female
845862052	LittleRockCreek	NA	0	0	0	0	0	0	0	0	0	0	0	0	0	0	0	0	0	0	0	0	0	1	Female
845862060	LittleRockCreek	NA	0	0	0	0	0	0	0	0	0	0	0	0	0	0	0	0	0	0	0	0	0	1	Unknown
845862070	LittleRockCreek	NA	0	0	0	0	0	0	0	0	0	0	0	0	0	0	0	0	0	0	0	0	0	1	Female
845862085	LittleRockCreek	NA	0	0	0	0	0	0	0	0	0	0	0	0	0	0	0	0	0	0	0	0	0	1	Female
845862089	SouthForkBigRockCreek	0	0	0	0	0	0	0	0	0	0	0	0	0	0	0	0	0	0	0	0	0	0	1	Male
845862103	LittleRockCreek	NA	0	0	0	0	0	0	0	0	0	0	0	0	0	0	0	0	0	0	0	0	0	1	Male
845862110	LittleRockCreek	NA	0	0	0	0	0	0	0	0	0	0	0	0	0	0	0	0	0	0	0	0	0	1	Female
845862303	LittleRockCreek	NA	0	0	0	0	0	0	0	0	0	0	0	0	0	0	0	0	0	0	0	0	0	1	Female
845862313	LittleRockCreek	NA	0	0	0	0	0	0	0	0	0	0	0	0	0	0	0	0	0	0	0	0	0	1	Male
845862348	LittleRockCreek	NA	0	0	0	0	0	0	0	0	0	0	0	0	0	0	0	0	0	0	0	0	0	1	Female
845862570	LittleRockCreek	NA	0	0	0	0	0	0	0	0	0	0	0	0	0	0	0	0	0	0	0	0	0	1	Female
845862591	LittleRockCreek	NA	0	0	0	0	0	0	0	0	0	0	0	0	0	0	0	0	0	0	0	0	0	1	Female
845862613	LittleRockCreek	NA	0	0	0	0	0	0	0	0	0	0	0	0	0	0	0	0	0	0	0	0	0	1	Male
845862614	LittleRockCreek	NA	0	0	0	0	0	0	0	0	0	0	0	0	0	0	0	0	0	0	0	0	0	1	Female
845862831	LittleRockCreek	NA	0	0	0	0	0	0	0	0	0	0	0	0	0	0	0	0	0	0	0	0	0	1	Male
845862864	LittleRockCreek	NA	0	0	0	0	0	0	0	0	0	0	0	0	0	0	0	0	0	0	0	0	0	1	Female
845862881	LittleRockCreek	NA	0	0	0	0	0	0	0	0	0	0	0	0	0	0	0	0	0	0	0	0	0	1	Male
845862886	LittleRockCreek	NA	0	0	0	0	0	0	0	0	0	0	0	0	0	0	0	0	0	0	0	0	0	1	Female
845863007	LittleRockCreek	NA	0	0	0	0	0	0	0	0	0	0	0	0	0	0	0	0	0	0	0	0	0	1	Female
845863024	LittleRockCreek	NA	0	0	0	0	0	0	0	0	0	0	0	0	0	0	0	0	0	0	0	0	0	1	Male
845863058	LittleRockCreek	NA	0	0	0	0	0	0	0	0	0	0	0	0	0	0	0	0	0	0	0	0	0	1	Female
845863078	LittleRockCreek	NA	0	0	0	0	0	0	0	0	0	0	0	0	0	0	0	0	0	0	0	0	0	1	Male
845863085	LittleRockCreek	NA	0	0	0	0	0	0	0	0	0	0	0	0	0	0	0	0	0	0	0	0	0	1	Female
845863091	LittleRockCreek	NA	0	0	0	0	0	0	0	0	0	0	0	0	0	0	0	0	0	0	0	0	0	1	Female
845863102	LittleRockCreek	NA	0	0	0	0	0	0	0	0	0	0	0	0	0	0	0	0	0	0	0	0	0	1	Male
845863116	LittleRockCreek	NA	0	0	0	0	0	0	0	0	0	0	0	0	0	0	0	0	0	0	0	0	0	1	Female
845863261	SouthForkBigRockCreek	0	0	0	0	0	0	0	0	0	0	0	0	0	0	0	0	0	0	0	0	0	0	1	Female
845863317	LittleRockCreek	NA	0	0	0	0	0	0	0	0	0	0	0	0	0	0	0	0	0	0	0	0	0	1	Female
845863372	LittleRockCreek	NA	0	0	0	0	0	0	0	0	0	0	0	0	0	0	0	0	0	0	0	0	0	1	Female
845863515	LittleRockCreek	NA	0	0	0	0	0	0	0	0	0	0	0	0	0	0	0	0	0	0	0	0	0	1	Male
845863561	LittleRockCreek	NA	0	0	0	0	0	0	0	0	0	0	0	0	0	0	0	0	0	0	0	0	0	1	Male
845863563	LittleRockCreek	NA	0	0	0	0	0	0	0	0	0	0	0	0	0	0	0	0	0	0	0	0	0	1	Female
845863583	LittleRockCreek	NA	0	0	0	0	0	0	0	0	0	0	0	0	0	0	0	0	0	0	0	0	0	1	Female
845863611	LittleRockCreek	NA	0	0	0	0	0	0	0	0	0	0	0	0	0	0	0	0	0	0	0	0	0	1	Male
845863775	LittleRockCreek	NA	0	0	0	0	0	0	0	0	0	0	0	0	0	0	0	0	0	0	0	0	0	1	Male
845863835	LittleRockCreek	NA	0	0	0	0	0	0	0	0	0	0	0	0	0	0	0	0	0	0	0	0	0	1	Female
845863852	LittleRockCreek	NA	0	0	0	0	0	0	0	0	0	0	0	0	0	0	0	0	0	0	0	0	0	1	Male
845864017	LittleRockCreek	NA	0	0	0	0	0	0	0	0	0	0	0	0	0	0	0	0	0	0	0	0	0	1	Female
845864048	LittleRockCreek	NA	0	0	0	0	0	0	0	0	0	0	0	0	0	0	0	0	0	0	0	0	0	1	Male
845864088	LittleRockCreek	NA	0	0	0	0	0	0	0	0	0	0	0	0	0	0	0	0	0	0	0	0	0	1	Unknown
849296084	LittleRockCreek	NA	0	0	0	0	0	0	0	0	0	0	0	0	0	0	0	0	0	0	1	0	0	0	Male
856529302	LittleRockCreek	NA	0	0	0	0	0	0	0	0	0	0	0	0	0	0	0	0	0	0	0	0	1	0	Male
863538533	LittleRockCreek	NA	0	0	0	0	0	0	0	0	0	0	0	0	0	0	0	1	0	0	0	0	0	0	Female
900043000227926	LittleRockCreek	NA	0	0	0	0	0	0	0	0	0	0	0	0	0	0	0	0	0	0	0	0	0	1	Female
957587344	SouthForkBigRockCreek	0	0	0	0	0	0	0	0	0	0	0	0	0	0	1	0	0	0	0	0	0	0	0	Female
982000356226308	DarkCanyon	NA	NA	NA	0	0	0	0	0	0	0	0	0	0	0	0	0	0	0	0	0	0	0	1	Female
982091063508893	DarkCanyon	NA	NA	NA	0	0	0	0	0	0	0	0	0	0	0	0	0	0	0	0	0	0	0	1	Male
982091063508895	DarkCanyon	NA	NA	NA	0	0	0	0	0	0	0	0	0	0	0	0	0	0	0	0	0	0	0	1	Female
982091063508926	DarkCanyon	NA	NA	NA	0	0	0	0	0	0	0	0	0	0	0	0	0	0	0	0	0	0	0	1	Unknown
9820910635089476	DarkCanyon	NA	NA	NA	0	0	0	0	0	0	0	0	0	0	0	0	0	0	0	0	0	0	1	0	Male
982091063508966	DarkCanyon	NA	NA	NA	0	0	0	0	0	0	0	0	0	0	0	0	0	0	0	0	0	0	1	0	Male
982091063508969	DarkCanyon	NA	NA	NA	0	0	0	0	0	0	0	0	0	0	0	0	0	0	0	0	0	0	0	1	Unknown
982091063508973	DarkCanyon	NA	NA	NA	0	0	0	0	0	0	0	0	0	0	0	0	0	0	0	0	0	0	0	1	Female
