# Supplementary material for: Longevity, Age‐Specific Survival, and Mean Generation Time of Rana muscosa : Implications for Conservation of Possibly the Longest‐Lived Ranid Frog
Source: Ecol Evol. 2025 Oct 8;15(10):e72213. doi: 10.1002/ece3.72213 (PMC12507727; doi:10.1002/ece3.72213)
Supplement: Supplementary file 3 — Data S3: Supporting Information. [file ECE3-15-e72213-s001.xlsx]

## Sheet: MYLF-Longevity_2000-2022
date	SurveyID	SurveyType	SiteName	Block	Site	StartLat	StartLong	AnimalRecordID	SPECIES	Age	TotalCount	Disp	Sex	LnMm	Weight	Recap	IDNumber	Notes	AnimLat	AnimLong	age
2000-10-17	JEM20-038	Day	Bear Gulch	Bear Gulch	Reach 3, Bear Gulch	34.3512	-117.71	JEM20-038 -S1	RAMU	Adult	1	Released	Female	75	43	Yes	4103506B1D		34.353	-117.71	adult
2000-10-17	ARB00-11	Stream Survey	Bear Gulch	Bear Gulch	Reach 3, Bear Gulch	34.3512	-117.71	ARB00-11-1	RAMU	Adult	1	Released	Female	75	43	No	4103506B1D	Batched from ControlForm,ID number possibly transcribed wrong, changed from 4103506BID, no record of previous capture.	34.353	-117.71	adult
2001-06-18	AB01-49	Stream Survey	Bear Gulch	Bear Gulch	Reach 4, Bear Gulch	34.3533	-117.709	AB01-49 - 178	RAMU	Adult	1	Released	Female	51	10	No	044095371	Batched from ControlForm,coords estimated, between AB01-49-175 and AB01-49-182. Made female because of later captures, KLB 8mar11	34.3534	-117.709	adult
2001-06-18	AB01-49	Stream Survey	Bear Gulch	Bear Gulch	Reach 3, Bear Gulch	34.3512	-117.71	AB01-49 - 164	RAMU	Adult	1	Released	Female	57	24	No	044310813	Batched from ControlForm,30m upstream from this point (qaqc'd this gps) Swab	34.3529	-117.71	adult
2001-06-18	AB01-49	Stream Survey	Bear Gulch	Bear Gulch	Reach 4, Bear Gulch	34.3533	-117.709	AB01-49 - 175	RAMU	Adult	1	Released	Female	60	25	No	410348784f	Batched from ControlForm,Same spot as ab01-49-174	34.3551	-117.708	adult
2001-06-18	AB01-49	Stream Survey	Bear Gulch	Bear Gulch	Reach 4, Bear Gulch	34.3533	-117.709	AB01-49 - 180	RAMU	Adult	1	Released	Female	61	25	No	044348305	Batched from ControlForm,coords estimated, between AB01-49-175 and AB01-49-182. Made female because of later capture, KLB 8Mar11	34.3534	-117.709	adult
2001-06-18	AB01-49	Stream Survey	Bear Gulch	Bear Gulch	Reach 3, Bear Gulch	34.3512	-117.71	AB01-49 - 167	RAMU	Adult	1	Released	Male	61	31	No	4103523e44	Batched from ControlForm,20m from ab01-49-166, coords estimated from AB01-49-166. Made male because of later captures, KLB 8Mar2011	34.353	-117.709	adult
2001-06-18	AB01-49	Stream Survey	Bear Gulch	Bear Gulch	Reach 3, Bear Gulch	34.3512	-117.71	AB01-49 - 184	RAMU	Adult	1	Released	Female	68	41	No	044357567	Batched from ControlForm,3421.103NW 11742.594 at 02:35:19 (UTC) on 19-06-01. Chanbed from 34.351717, 117.709900 to put in creek.	34.3516	-117.709	adult
2001-06-18	AB01-49	Stream Survey	Bear Gulch	Bear Gulch	Reach 3, Bear Gulch	34.3512	-117.71	AB01-49 - 162	RAMU	Adult	1	Released	Female	70	37	Yes	4103506b1d	Batched from ControlForm,3421.172NW 11742.572 at 22:29:40 (UTC) on 18-06-01_x000D_ toe missing from previous tissue sample	34.3529	-117.71	adult
2001-06-18	AB01-49	Stream Survey	Bear Gulch	Bear Gulch	Reach 4, Bear Gulch	34.3533	-117.709	AB01-49 - 174	RAMU	Adult	1	Released	Female	72	59	No	40334a451f	Batched from ControlForm,3421.307NW 11742.484 at 00:14:29 (UTC) on 19-06-01	34.3551	-117.708	adult
2001-06-18	AB01-49	Stream Survey	Bear Gulch	Bear Gulch	Reach 4, Bear Gulch	34.3533	-117.709	AB01-49 - 169	RAMU	Adult	1	Released	Female	73	48	No	41034f6c54	Batched from ControlForm,No gps coverage. coords estimated, between ab01-168 and AB01-49-170	34.3548	-117.709	adult
2001-06-18	AB01-49	Stream Survey	Bear Gulch	Bear Gulch	Reach 3, Bear Gulch	34.3512	-117.71	AB01-49 - 166	RAMU	Adult	1	Released	Female	76	56	No	044332801	Batched from ControlForm,3421.180NW 11742.569 at 23:02:02 (UTC) on 18-06-01 Swab	34.353	-117.709	adult
2001-08-16	ARB01-9	Stream Survey	Bear Gulch	Bear Gulch	Reach 5, Bear Gulch	34.3553	-117.708	ARB01-9 - 31	RAMU	Adult	1	Released	Female	56	16.9	Yes	044095371	Batched from ControlForm,	34.356	-117.707	adult
2001-08-16	ARB01-9	Stream Survey	Bear Gulch	Bear Gulch	Reach 2, Bear Gulch	34.3497	-117.711	ARB01-9 - 6	RAMU	Adult	1	Released	Male	56	23	No	044346559	Batched from ControlForm,Fire in 1997. Changed coords from 34.351383, -117.7103 KLB 18Nov2015	34.3511	-117.71	adult
2001-08-16	ARB01-9	Stream Survey	Bear Gulch	Bear Gulch	Reach 3, Bear Gulch	34.3512	-117.71	ARB01-9 - 7	RAMU	Adult	1	Released	Male	57	25	No	044349259	Batched from ControlForm,Changed coords from 34.351683, 117.70995 to put in stream	34.3514	-117.71	adult
2001-08-16	ARB01-9	Stream Survey	Bear Gulch	Bear Gulch	Reach 3, Bear Gulch	34.3512	-117.71	ARB01-9 - 12	RAMU	Adult	1	Released	Female	60	26.5	Yes	044310813	Batched from ControlForm,	34.353	-117.71	adult
2001-08-16	ARB01-9	Stream Survey	Bear Gulch	Bear Gulch	Reach 3, Bear Gulch	34.3512	-117.71	ARB01-9 - 8	RAMU	Adult	1	Released	Male	60	23.5	No	40335B634A	Batched from ControlForm,	34.3523	-117.709	adult
2001-08-16	ARB01-9	Stream Survey	Bear Gulch	Bear Gulch	Reach 3, Bear Gulch	34.3512	-117.71	ARB01-9 - 16	RAMU	Adult	1	Released	Male	65	28.9	Yes	4103523E44	Batched from ControlForm,coords moved on to creek	34.3531	-117.709	adult
2001-08-16	ARB01-9	Stream Survey	Bear Gulch	Bear Gulch	Reach 4, Bear Gulch	34.3533	-117.709	ARB01-9 - 25	RAMU	Adult	1	Released	Female	66	30	Yes	410348784F	Batched from ControlForm,	34.3551	-117.709	adult
2001-08-16	ARB01-9	Stream Survey	Bear Gulch	Bear Gulch	Reach 4, Bear Gulch	34.3533	-117.709	ARB01-9 - 22	RAMU	Adult	1	Released	Female	67	35	Yes	4103543922	Batched from ControlForm,Left eye dilated. Changed coords from 117.70835	34.3543	-117.709	adult
2001-08-16	ARB01-9	Stream Survey	Bear Gulch	Bear Gulch	Reach 3, Bear Gulch	34.3512	-117.71	ARB01-9 - 13	RAMU	Adult	1	Released	Female	72	37.5	Yes	4103506B1D	Batched from ControlForm,	34.3531	-117.71	adult
2001-08-16	ARB01-9	Stream Survey	Bear Gulch	Bear Gulch	Reach 4, Bear Gulch	34.3533	-117.709	ARB01-9 - 26	RAMU	Adult	1	Released	Female	73	55.5	No	4103672C6D	Batched from ControlForm,changed from 117.70832 to put in creek	34.3551	-117.709	adult
2001-08-16	ARB01-9	Stream Survey	Bear Gulch	Bear Gulch	Reach 3, Bear Gulch	34.3512	-117.71	ARB01-9 - 17	RAMU	Adult	1	Released	Female	75	53	Yes	41034F6C54	Batched from ControlForm,Big Daddy, estimated coords from between ARB01-9-16 and 17. Changed sex to F based on other captures KLB 26Nov2018	34.3527	-117.709	adult
2001-09-20	ESA01-3083828422	Stream Survey	Bear Gulch	Bear Gulch	Reach 5, Bear Gulch	34.3553	-117.708	ESA01-3083828422 - 7	RAMU	Adult	1	Released	Male	51	14	No	044523029	Batched from ControlForm,Changed coords from 34.355667, 117.7073 to put in creek	34.3557	-117.708	adult
2001-09-20	ESA01-3083828422	Stream Survey	Bear Gulch	Bear Gulch	Reach 7, Bear Gulch	34.3586	-117.705	ESA01-3083828422 - 13	RAMU	Adult	1	Released	Male	53	22	No	044612801	Batched from ControlForm,	34.3588	-117.705	adult
2001-09-20	ESA01-3083828422	Stream Survey	Bear Gulch	Bear Gulch	Reach 3, Bear Gulch	34.3512	-117.71	ESA01-3083828422 - 1	RAMU	Adult	1	Released	Female	63	31.5	Yes	044310813	Batched from ControlForm,	34.3529	-117.71	adult
2001-09-20	ESA01-3083828422	Stream Survey	Bear Gulch	Bear Gulch	Reach 5, Bear Gulch	34.3553	-117.708	ESA01-3083828422 - 8	RAMU	Adult	1	Released	Female	68	45	No	044512633	Batched from ControlForm,	34.3563	-117.707	adult
2001-09-20	ESA01-3083828422	Stream Survey	Bear Gulch	Bear Gulch	Reach 5, Bear Gulch	34.3553	-117.708	ESA01-3083828422 - 6	RAMU	Adult	1	Released	Female	73	40	No	044318589	Batched from ControlForm,Changed coord from 117.70727	34.3555	-117.708	adult
2001-09-20	ESA01-3083828422	Stream Survey	Bear Gulch	Bear Gulch	Reach 6, Bear Gulch	34.3568	-117.706	ESA01-3083828422 - 9	RAMU	Adult	1	Released	Male	74	57	No	044345027	Batched from ControlForm,Changed coords from 34.357067, 117.70642 to put in creek	34.3569	-117.706	adult
2002-05-13	CJH02-190769	Stream Survey	Bear Gulch	Bear Gulch	Reach 3, Bear Gulch	34.3512	-117.71	CJH02-190769 - 99	RAMU	Adult	1	Released	Female	53	15	No	044313362	Batched from ControlForm,Epe 8	34.3534	-117.709	adult
2002-05-13	CJH02-190769	Stream Survey	Bear Gulch	Bear Gulch	Reach 5, Bear Gulch	34.3553	-117.708	CJH02-190769 - 104	RAMU	Adult	1	Released	Female	55	20	Yes	044095371	Batched from ControlForm,Epe 8	34.3561	-117.707	adult
2002-05-13	CJH02-190769	Stream Survey	Bear Gulch	Bear Gulch	Reach 3, Bear Gulch	34.3512	-117.71	CJH02-190769 - 98	RAMU	Adult	1	Released	Male	58	23	No	044533363	Batched from ControlForm,Epe 6, web torn betw. Toe 200 and 300. Filled in Age as A KLB 18Nov2015	34.3531	-117.71	adult
2002-05-13	CJH02-190769	Stream Survey	Bear Gulch	Bear Gulch	Reach 4, Bear Gulch	34.3533	-117.709	CJH02-190769 - 101	RAMU	Adult	1	Released	Female	63	23	Yes	410348784F	Batched from ControlForm,Epe 11	34.3546	-117.709	adult
2002-05-13	CJH02-190769	Stream Survey	Bear Gulch	Bear Gulch	Reach 3, Bear Gulch	34.3512	-117.71	CJH02-190769 - 97	RAMU	Adult	1	Released	Male	63	28.5	Yes	4103523E44	Batched from ControlForm,Epe 6	34.3529	-117.71	adult
2002-05-13	CJH02-190769	Stream Survey	Bear Gulch	Bear Gulch	Reach 4, Bear Gulch	34.3533	-117.709	CJH02-190769 - 102	RAMU	Adult	1	Released	Female	65	33	No	044378272	Batched from ControlForm,Epe 6	34.355	-117.709	adult
2002-05-13	CJH02-190769	Stream Survey	Bear Gulch	Bear Gulch	Reach 5, Bear Gulch	34.3553	-117.708	CJH02-190769 - 103	RAMU	Adult	1	Released	Female	70	35.5	Yes	044512633	Batched from ControlForm,Epe 8	34.3559	-117.707	adult
2002-05-13	CJH02-190769	Stream Survey	Bear Gulch	Bear Gulch	Reach 6, Bear Gulch	34.3568	-117.706	CJH02-190769 - 107	RAMU	Adult	1	Released	Female	72	39	No	044595323	Batched from ControlForm,Epe 27. Changed coords from 34.35635, 117.709416666666 to put in stream	34.3573	-117.705	adult
2002-06-26	ESA02-254141	Stream Survey	Bear Gulch	Bear Gulch	Reach 3, Bear Gulch	34.3512	-117.71	ESA02-254141 -5	RAMU	Adult	1	Released	Male	60	23	No	40334E4B7B	Batched from ControlForm, Swab	34.3523	-117.709	adult
2002-06-26	ESA02-254141	Stream Survey	Bear Gulch	Bear Gulch	Reach 2, Bear Gulch	34.3497	-117.711	ESA02-254141 -3	RAMU	Adult	1	Released	Male	60	21	Yes	044346559	Batched from ControlForm, Swab	34.3514	-117.71	adult
2002-06-26	ESA02-254141	Stream Survey	Bear Gulch	Bear Gulch	Reach 5, Bear Gulch	34.3553	-117.708	ESA02-254141 -50	RAMU	Adult	1	Released	Female	60	23	Yes	044095371	Batched from ControlForm,No GPS. Swab. Coords estimated from between ESA02-254141-48 and 51	34.3557	-117.708	adult
2002-06-26	ESA02-254141	Stream Survey	Bear Gulch	Bear Gulch	Reach 4, Bear Gulch	34.3533	-117.709	ESA02-254141 -47	RAMU	Adult	1	Released	Female	62	26	Yes	410348784F	Batched from ControlForm, Swab	34.3549	-117.709	adult
2002-06-26	ESA02-254141	Stream Survey	Bear Gulch	Bear Gulch	Reach 3, Bear Gulch	34.3512	-117.71	ESA02-254141 -11	RAMU	Adult	1	Released	Male	62	28	Yes	4103523E44	Batched from ControlForm,In same pool with 8 trout. Swab	34.3534	-117.71	adult
2002-06-26	ESA02-254141	Stream Survey	Bear Gulch	Bear Gulch	Reach 4, Bear Gulch	34.3533	-117.709	ESA02-254141 -49	RAMU	Adult	1	Released	Female	67	32	Yes	044318589	Batched from ControlForm,No GPS. Swab. Coords estimated from between ESA02-254141-48 and 51	34.3551	-117.708	adult
2002-06-26	ESA02-254141	Stream Survey	Bear Gulch	Bear Gulch	Reach 4, Bear Gulch	34.3533	-117.709	ESA02-254141 -13	RAMU	Adult	1	Released	Female	74	45	Yes	41034F6C54	Batched from ControlForm,No GPS coverage. Swab. Estimated coords from between ESA02-25141-12 and 15	34.3535	-117.709	adult
2002-06-26	ESA02-254141	Stream Survey	Bear Gulch	Bear Gulch	Reach 5, Bear Gulch	34.3553	-117.708	ESA02-254141 -53	RAMU	Adult	1	Released	Female	74	52	Yes	40334A451F	Batched from ControlForm, Swab	34.3564	-117.707	adult
2002-10-08	LG02-403660	Stream Survey	Bear Gulch	Bear Gulch	Reach 5, Bear Gulch	34.3553	-117.708	LG02-403660 -40	RAMU	Adult	1	Released	Male	53	19	No	054893515	Batched from ControlForm, Swab	34.3563	-117.707	adult
2002-10-08	LG02-403660	Stream Survey	Bear Gulch	Bear Gulch	Reach 4, Bear Gulch	34.3533	-117.709	LG02-403660 -18	RAMU	Adult	1	Released	Female	72	48	Yes	41034f6c54	Batched from ControlForm,Trout present in same pool. Changed sex to F based on other captures KLB 26Nov2018	34.354	-117.709	adult
2003-05-29	ARB3-9		Bear Gulch	Bear Gulch	Reach 4, Bear Gulch	34.3533	-117.709	ARB3-9 -39	RAMU	Adult	1	Released	Female	51	15	No	054381017	Batched from ControlForm,	34.3551	-117.708	adult
2003-05-29	ARB3-9		Bear Gulch	Bear Gulch	Reach 4, Bear Gulch	34.3533	-117.709	ARB3-9 -35	RAMU	Adult	1	Released	Male	58	22	No	055000272	Batched from ControlForm,Changed coord from 117.70835	34.3543	-117.709	adult
2003-05-29	ARB3-9		Bear Gulch	Bear Gulch	Reach 4, Bear Gulch	34.3533	-117.709	ARB3-9 -34	RAMU	Adult	1	Released	Female	59	24	Yes	044348305	Batched from ControlForm,	34.3542	-117.709	adult
2003-05-29	ARB3-9		Bear Gulch	Bear Gulch	Reach 4, Bear Gulch	34.3533	-117.709	ARB3-9 -32	RAMU	Adult	1	Released	Male	63	24	No	055006287	Batched from ControlForm,	34.3541	-117.709	adult
2003-05-29	ARB3-9		Bear Gulch	Bear Gulch	Reach 3, Bear Gulch	34.3512	-117.71	ARB3-9 -17	RAMU	Adult	1	Released	Female	63	30	Yes	044310813	Batched from ControlForm,	34.3529	-117.71	adult
2003-05-29	ARB3-9		Bear Gulch	Bear Gulch	Reach 4, Bear Gulch	34.3533	-117.709	ARB3-9 -24	RAMU	Adult	1	Released	Female	63	34	Yes	4103506B1D	Batched from ControlForm,In same pool w/3 fish.	34.3539	-117.709	adult
2003-05-29	ARB3-9		Bear Gulch	Bear Gulch	Reach 4, Bear Gulch	34.3533	-117.709	ARB3-9 -33	RAMU	Adult	1	Released	Female	66	38	No	054551289	Batched from ControlForm,	34.3542	-117.709	adult
2003-05-29	ARB3-9		Bear Gulch	Bear Gulch	Reach 4, Bear Gulch	34.3533	-117.709	ARB3-9 -37	RAMU	Adult	1	Released	Female	70	44	Yes	4103672C6D	Batched from ControlForm,Changed coord from 117.709133333333 to put in creek	34.3548	-117.709	adult
2003-05-29	ARB3-9		Bear Gulch	Bear Gulch	Reach 3, Bear Gulch	34.3512	-117.71	ARB3-9 -22	RAMU	Adult	1	Released	Female	74	41	Yes	41034F6C54	Batched from ControlForm,	34.3532	-117.71	adult
2003-05-29	ARB3-9		Bear Gulch	Bear Gulch	Reach 4, Bear Gulch	34.3533	-117.709	ARB3-9 -23	RAMU	Adult	1	Released	Female	75	41	Yes	044595323	Batched from ControlForm,	34.3536	-117.709	adult
2003-07-14	ESA3-13	Stream Survey	Bear Gulch	Bear Gulch	Reach 3, Bear Gulch	34.3512	-117.71	ESA3-13 -37	RAMU	Adult	1	Released	Male	50	15	No	058119536	Batched from ControlForm,Changed from 34.353283, -117.709683 to put in creek KLB 3Nov2015	34.3531	-117.709	adult
2003-07-14	ESA3-13	Stream Survey	Bear Gulch	Bear Gulch	Reach 5, Bear Gulch	34.3553	-117.708	ESA3-13 -85	RAMU	Adult	1	Released	Male	50	12.5	No	033831619	Batched from ControlForm,Changed coords from 34.3559166666666, 117.707166666666 to put in creek.	34.356	-117.707	adult
2003-07-14	ESA3-13	Stream Survey	Bear Gulch	Bear Gulch	Reach 4, Bear Gulch	34.3533	-117.709	ESA3-13 -63	RAMU	Adult	1	Released	Female	52	18.5	No	058035266	Batched from ControlForm,	34.3551	-117.709	adult
2003-07-14	ESA3-13	Stream Survey	Bear Gulch	Bear Gulch	Reach 5, Bear Gulch	34.3553	-117.708	ESA3-13 -86	RAMU	Adult	1	Released	Male	53	13	No	054574021	Batched from ControlForm,Changed coords from 34.3556166666666, 117.70695 to put in creek	34.3558	-117.708	adult
2003-07-14	ESA3-13	Stream Survey	Bear Gulch	Bear Gulch	Reach 3, Bear Gulch	34.3512	-117.71	ESA3-13 -39	RAMU	Adult	1	Released	Male	57	23	Yes	044533363	Batched from ControlForm,	34.3533	-117.71	adult
2003-07-14	ESA3-13	Stream Survey	Bear Gulch	Bear Gulch	Reach 5, Bear Gulch	34.3553	-117.708	ESA3-13 -84	RAMU	Adult	1	Released	Unknown	58	17	No	058063053	Batched from ControlForm,	34.3558	-117.708	adult
2003-09-09	ESA3-30	Stream Survey	Bear Gulch	Bear Gulch	Reach 5, Bear Gulch	34.3553	-117.708	ESA3-30 -19	RAMU	Adult	1	Released	Male	54	19	Yes	054574021	Batched from ControlForm,	34.3555	-117.708	adult
2003-09-09	ESA3-30	Stream Survey	Bear Gulch	Bear Gulch	Reach 4, Bear Gulch	34.3533	-117.709	ESA3-30 -11	RAMU	Adult	1	Released	Male	57	26	No	054356769	Batched from ControlForm,	34.354	-117.709	adult
2006-07-10	ARB6-39	Day	Bear Gulch	Bear Gulch	Reach 7, Bear Gulch	34.3586	-117.705	ARB6-39 -3	RAMU	Adult	1	Released	Male	59	24	No	107622358		34.3585	-117.705	adult
2006-08-17	ARB6-46	Day	Bear Gulch	Bear Gulch	Reach 7, Bear Gulch	34.3586	-117.705	ARB6-46 -9	RAMU	Adult	1	Released	Male	60	27	Yes	107622358		34.3584	-117.705	adult
2007-07-19	ARB7-12	Day	Bear Gulch	Bear Gulch	Reach 6, Bear Gulch	34.3568	-117.706	ARB7-12 -4	RAMU	Adult	1	Released	Male	65	29	Yes	107622358		34.3585	-117.705	adult
2007-08-09	SLC7-41	Day	Bear Gulch	Bear Gulch	Reach 7, Bear Gulch	34.3586	-117.705	SLC7-41 -7	RAMU	Adult	1	Released	Male	65	30	Yes	107622358		34.3584	-117.705	adult
2008-05-29	ARB8-12	Day	Bear Gulch	Bear Gulch	Reach 1, Bear Gulch	34.3481	-117.711	ARB8-12 -9	RAMU	Adult	1	Released	Unknown	50	15	No	096818001		34.3491	-117.71	adult
2009-07-09	ARB9-64	Day	Bear Gulch	Bear Gulch	Reach 4, Bear Gulch	34.3533	-117.709	ARB9-64 -12	RAMU	Adult	1	Released	Female	60	25	No	108008813	Toe clipped but no pit tag. Changed coords from 34.354573, -117.708045 KLB 1Nov2013	34.3547	-117.709	adult
2011-07-26	ARB11-32	Day	Bear Gulch	Bear Gulch	Reach 4, Bear Gulch	34.3533	-117.709	ARB11-32 -6	RAMU	Adult	1	Released	Female	66	41	Yes	108008813		34.3541	-117.709	adult
2018-06-19	CC18-010	Day	East Fork City Creek	City Creek	City Creek Reach 73	34.1877	-117.182	CC18-010 -S257	RAMU	Juvenile	1	Released	Unknown	32.8	4.22	No	00078ADB35	Accession #=917533, Pool 6, Hard Release	34.188	-117.18	juvenile
2018-06-19	CC18-010	Day	East Fork City Creek	City Creek	City Creek Reach 73	34.1877	-117.182	CC18-010 -S078	RAMU	Juvenile	1	Released	Unknown	35	4.26	No	00078AD41A	Accession #=917454, Pool 4, Soft Release, In Cage Date =6/12/2018	34.1879	-117.182	juvenile
2018-06-19	CC18-010	Day	East Fork City Creek	City Creek	City Creek Reach 73	34.1877	-117.182	CC18-010 -S097	RAMU	Juvenile	1	Released	Unknown	35	3.92	No	0007DF2C38	Accession #=917399, Pool 5, Soft Release, In Cage Date =6/12/2018	34.1881	-117.181	juvenile
2018-06-19	CC18-010	Day	East Fork City Creek	City Creek	City Creek Reach 73	34.1877	-117.182	CC18-010 -S121	RAMU	Juvenile	1	Released	Unknown	35	3.86	No	00078ADD3F	Accession #=917452, Pool 6, Soft Release, In Cage Date =6/12/2018	34.188	-117.18	juvenile
2018-06-19	CC18-010	Day	East Fork City Creek	City Creek	City Creek Reach 72	34.1874	-117.185	CC18-010 -S169	RAMU	Juvenile	1	Released	Unknown	35	3.64	No	00078AD2B5	Accession #=917505, Pool 2, Hard Release	34.1877	-117.184	juvenile
2018-06-19	CC18-010	Day	East Fork City Creek	City Creek	City Creek Reach 73	34.1877	-117.182	CC18-010 -S248	RAMU	Juvenile	1	Released	Unknown	35	4.02	No	00078AD417	Accession #=917424, Pool 6, Hard Release	34.188	-117.18	juvenile
2018-06-19	CC18-010	Day	East Fork City Creek	City Creek	City Creek Reach 73	34.1877	-117.182	CC18-010 -S098	RAMU	Juvenile	1	Released	Unknown	35	4.3	No	0007DF2B99	Accession #=917402, Pool 5, Soft Release, In Cage Date =6/12/2018	34.1881	-117.181	juvenile
2018-06-19	CC18-010	Day	East Fork City Creek	City Creek	City Creek Reach 73	34.1877	-117.182	CC18-010 -S232	RAMU	Juvenile	1	Released	Unknown	35	4.38	No	00078AD50E	Accession #=917427, Pool 5, Hard Release	34.1881	-117.181	juvenile
2018-06-19	CC18-010	Day	East Fork City Creek	City Creek	City Creek Reach 73	34.1877	-117.182	CC18-010 -S235	RAMU	Juvenile	1	Released	Unknown	35	3.48	No	00078AD584	Accession #=917504, Pool 5, Hard Release	34.1881	-117.181	juvenile
2018-06-19	CC18-010	Day	East Fork City Creek	City Creek	City Creek Reach 73	34.1877	-117.182	CC18-010 -S240	RAMU	Juvenile	1	Released	Unknown	35	3.82	No	00078ADDE4	Accession #=917303, Pool 6, Hard Release	34.188	-117.18	juvenile
2018-06-19	CC18-010	Day	East Fork City Creek	City Creek	City Creek Reach 73	34.1877	-117.182	CC18-010 -S123	RAMU	Juvenile	1	Released	Unknown	35	3.98	No	00078AD3A3	Accession #=917513, Pool 6, Soft Release, In Cage Date =6/12/2018	34.188	-117.18	juvenile
2018-06-19	CC18-010	Day	East Fork City Creek	City Creek	City Creek Reach 72	34.1874	-117.185	CC18-010 -S142	RAMU	Juvenile	1	Released	Unknown	35	4.55	No	00078ADA9C	Accession #=917445, Pool 1, Hard Release	34.1875	-117.185	juvenile
2018-06-19	CC18-010	Day	East Fork City Creek	City Creek	City Creek Reach 73	34.1877	-117.182	CC18-010 -S250	RAMU	Juvenile	1	Released	Unknown	35	4.67	No	00078AD4F0	Accession #=917428, Pool 6, Hard Release	34.188	-117.18	juvenile
2018-06-19	CC18-010	Day	East Fork City Creek	City Creek	City Creek Reach 73	34.1877	-117.182	CC18-010 -S084	RAMU	Juvenile	1	Released	Unknown	35	3.94	No	00078AD3BC	Accession #=917580, Pool 4, Soft Release, In Cage Date =6/12/2018	34.1879	-117.182	juvenile
2018-06-19	CC18-010	Day	East Fork City Creek	City Creek	City Creek Reach 73	34.1877	-117.182	CC18-010 -S108	RAMU	Juvenile	1	Released	Unknown	35	3.71	No	00078AD01E	Accession #=917293, Pool 6, Soft Release, In Cage Date =6/12/2018	34.188	-117.18	juvenile
2018-06-19	CC18-010	Day	East Fork City Creek	City Creek	City Creek Reach 73	34.1877	-117.182	CC18-010 -S113	RAMU	Juvenile	1	Released	Unknown	35	4.09	No	0007DF2C08	Accession #=917389, Pool 6, Soft Release, In Cage Date =6/12/2018	34.188	-117.18	juvenile
2018-06-19	CC18-010	Day	East Fork City Creek	City Creek	City Creek Reach 72	34.1874	-117.185	CC18-010 -S010	RAMU	Juvenile	1	Released	Unknown	35	4.1	No	00078AD2FE	Accession #=917415, Pool 1, Soft Release, In Cage Date =6/12/2018	34.1875	-117.185	juvenile
2018-06-19	CC18-010	Day	East Fork City Creek	City Creek	City Creek Reach 73	34.1877	-117.182	CC18-010 -S127	RAMU	Juvenile	1	Released	Unknown	35	3.65	No	00078AD5D9	Accession #=917579, Pool 6, Soft Release, In Cage Date =6/12/2018	34.188	-117.18	juvenile
2018-06-19	CC18-010	Day	East Fork City Creek	City Creek	City Creek Reach 72	34.1874	-117.185	CC18-010 -S135	RAMU	Juvenile	1	Released	Unknown	35	3.88	No	0007DF2C8D	Accession #=917351, Pool 1, Hard Release	34.1875	-117.185	juvenile
2018-06-19	CC18-010	Day	East Fork City Creek	City Creek	City Creek Reach 73	34.1877	-117.182	CC18-010 -S075	RAMU	Juvenile	1	Released	Unknown	35	4.07	No	00078AD45D	Accession #=917442, Pool 4, Soft Release, In Cage Date =6/12/2018	34.1879	-117.182	juvenile
2018-06-19	CC18-010	Day	East Fork City Creek	City Creek	City Creek Reach 73	34.1877	-117.182	CC18-010 -S080	RAMU	Juvenile	1	Released	Unknown	35	4.02	No	00078AD2FC	Accession #=917515, Pool 4, Soft Release, In Cage Date =6/12/2018	34.1879	-117.182	juvenile
2018-06-19	CC18-010	Day	East Fork City Creek	City Creek	City Creek Reach 72	34.1874	-117.185	CC18-010 -S138	RAMU	Juvenile	1	Released	Unknown	35	3.86	No	00078AD27B	Accession #=917377, Pool 1, Hard Release	34.1875	-117.185	juvenile
2018-06-19	CC18-010	Day	East Fork City Creek	City Creek	City Creek Reach 73	34.1877	-117.182	CC18-010 -S227	RAMU	Juvenile	1	Released	Unknown	35	4.22	No	0007DF2C77	Accession #=917353, Pool 5, Hard Release	34.1881	-117.181	juvenile
2018-06-19	CC18-010	Day	East Fork City Creek	City Creek	City Creek Reach 73	34.1877	-117.182	CC18-010 -S195	RAMU	Juvenile	1	Released	Unknown	35	4	No	00078ADAF9	Accession #=917294, Pool 4, Hard Release	34.1879	-117.182	juvenile
2018-06-19	CC18-010	Day	East Fork City Creek	City Creek	City Creek Reach 73	34.1877	-117.182	CC18-010 -S255	RAMU	Juvenile	1	Released	Unknown	35	3.95	No	00078AD57C	Accession #=917516, Pool 6, Hard Release	34.188	-117.18	juvenile
2018-06-19	CC18-010	Day	East Fork City Creek	City Creek	City Creek Reach 72	34.1874	-117.185	CC18-010 -S062	RAMU	Juvenile	1	Released	Unknown	35.1	4.26	No	00078AD602	Accession #=917578, Pool 3, Soft Release, In Cage Date =6/12/2018	34.1875	-117.183	juvenile
2018-06-19	CC18-010	Day	East Fork City Creek	City Creek	City Creek Reach 73	34.1877	-117.182	CC18-010 -S203	RAMU	Juvenile	1	Released	Unknown	35.1	3.95	No	00078ADAB6	Accession #=917378, Pool 4, Hard Release	34.1879	-117.182	juvenile
2018-06-19	CC18-010	Day	East Fork City Creek	City Creek	City Creek Reach 72	34.1874	-117.185	CC18-010 -S143	RAMU	Juvenile	1	Released	Unknown	35.1	4.55	No	00078ADA6D	Accession #=917481, Pool 1, Hard Release	34.1875	-117.185	juvenile
2018-06-19	CC18-010	Day	East Fork City Creek	City Creek	City Creek Reach 72	34.1874	-117.185	CC18-010 -S009	RAMU	Juvenile	1	Released	Unknown	35.1	4	No	0007DF2D13	Accession #=917400, Pool 1, Soft Release, In Cage Date =6/12/2018	34.1875	-117.185	juvenile
2018-06-19	CC18-010	Day	East Fork City Creek	City Creek	City Creek Reach 72	34.1874	-117.185	CC18-010 -S175	RAMU	Juvenile	1	Released	Unknown	35.1	4.18	No	0007DF2B90	Accession #=917322, Pool 3, Hard Release	34.1875	-117.183	juvenile
2018-06-19	CC18-010	Day	East Fork City Creek	City Creek	City Creek Reach 73	34.1877	-117.182	CC18-010 -S117	RAMU	Juvenile	1	Released	Unknown	35.1	4.02	No	000789E40F	Accession #=917440, Pool 6, Soft Release, In Cage Date =6/12/2018	34.188	-117.18	juvenile
2018-06-19	CC18-010	Day	East Fork City Creek	City Creek	City Creek Reach 72	34.1874	-117.185	CC18-010 -S004	RAMU	Juvenile	1	Released	Unknown	35.1	4.2	No	00078AD380	Accession #=917338, Pool 1, Soft Release, In Cage Date =6/12/2018	34.1875	-117.185	juvenile
2018-06-19	CC18-010	Day	East Fork City Creek	City Creek	City Creek Reach 72	34.1874	-117.185	CC18-010 -S020	RAMU	Juvenile	1	Released	Unknown	35.2	3.48	No	00078AD4F7	Accession #=917577, Pool 1, Soft Release, In Cage Date =6/12/2018	34.1875	-117.185	juvenile
2018-06-19	CC18-010	Day	East Fork City Creek	City Creek	City Creek Reach 73	34.1877	-117.182	CC18-010 -S200	RAMU	Juvenile	1	Released	Unknown	35.2	3.96	No	0007DF2D8A	Accession #=917352, Pool 4, Hard Release	34.1879	-117.182	juvenile
2018-06-19	CC18-010	Day	East Fork City Creek	City Creek	City Creek Reach 73	34.1877	-117.182	CC18-010 -S251	RAMU	Juvenile	1	Released	Unknown	35.2	4.53	No	00078AD350	Accession #=917431, Pool 6, Hard Release	34.188	-117.18	juvenile
2018-06-19	CC18-010	Day	East Fork City Creek	City Creek	City Creek Reach 73	34.1877	-117.182	CC18-010 -S196	RAMU	Juvenile	1	Released	Unknown	35.2	4.33	No	00078AD15B	Accession #=917304, Pool 4, Hard Release	34.1879	-117.182	juvenile
2018-06-19	CC18-010	Day	East Fork City Creek	City Creek	City Creek Reach 72	34.1874	-117.185	CC18-010 -S131	RAMU	Juvenile	1	Released	Unknown	35.2	4.55	No	00078ADB57	Accession #=917299, Pool 1, Hard Release	34.1875	-117.185	juvenile
2018-06-19	CC18-010	Day	East Fork City Creek	City Creek	City Creek Reach 73	34.1877	-117.182	CC18-010 -S239	RAMU	Juvenile	1	Released	Unknown	35.2	4.8	No	00078ADB5C	Accession #=917292, Pool 6, Hard Release	34.188	-117.18	juvenile
2018-06-19	CC18-010	Day	East Fork City Creek	City Creek	City Creek Reach 73	34.1877	-117.182	CC18-010 -S249	RAMU	Juvenile	1	Released	Unknown	35.2	4.25	No	000789E825	Accession #=917426, Pool 6, Hard Release	34.188	-117.18	juvenile
2018-06-19	CC18-010	Day	East Fork City Creek	City Creek	City Creek Reach 72	34.1874	-117.185	CC18-010 -S011	RAMU	Juvenile	1	Released	Unknown	35.2	3.85	No	00078AD4F1	Accession #=917438, Pool 1, Soft Release, In Cage Date =6/12/2018	34.1875	-117.185	juvenile
2018-06-19	CC18-010	Day	East Fork City Creek	City Creek	City Creek Reach 73	34.1877	-117.182	CC18-010 -S119	RAMU	Juvenile	1	Released	Unknown	35.3	4.27	No	00078AD4C2	Accession #=917444, Pool 6, Soft Release, In Cage Date =6/12/2018	34.188	-117.18	juvenile
2018-06-19	CC18-010	Day	East Fork City Creek	City Creek	City Creek Reach 73	34.1877	-117.182	CC18-010 -S245	RAMU	Juvenile	1	Released	Unknown	35.3	4.31	No	0007DF2D68	Accession #=917354, Pool 6, Hard Release	34.188	-117.18	juvenile
2018-06-19	CC18-010	Day	East Fork City Creek	City Creek	City Creek Reach 72	34.1874	-117.185	CC18-010 -S033	RAMU	Juvenile	1	Released	Unknown	35.3	4.4	No	0007DF2C55	Accession #=917403, Pool 2, Soft Release, In Cage Date =6/12/2018	34.1877	-117.184	juvenile
2018-06-19	CC18-010	Day	East Fork City Creek	City Creek	City Creek Reach 73	34.1877	-117.182	CC18-010 -S077	RAMU	Juvenile	1	Released	Unknown	35.3	4.14	No	00078ADC00	Accession #=917453, Pool 4, Soft Release, In Cage Date =6/12/2018	34.1879	-117.182	juvenile
2018-06-19	CC18-010	Day	East Fork City Creek	City Creek	City Creek Reach 72	34.1874	-117.185	CC18-010 -S137	RAMU	Juvenile	1	Released	Unknown	35.3	4.62	No	00078AD52C	Accession #=917366, Pool 1, Hard Release	34.1875	-117.185	juvenile
2018-06-19	CC18-010	Day	East Fork City Creek	City Creek	City Creek Reach 72	34.1874	-117.185	CC18-010 -S141	RAMU	Juvenile	1	Released	Unknown	35.3	4.09	No	00078AD3FF	Accession #=917425, Pool 1, Hard Release	34.1875	-117.185	juvenile
2018-06-19	CC18-010	Day	East Fork City Creek	City Creek	City Creek Reach 73	34.1877	-117.182	CC18-010 -S092	RAMU	Juvenile	1	Released	Unknown	35.4	4.74	No	00078ADC38	Accession #=917310, Pool 5, Soft Release, In Cage Date =6/12/2018	34.1881	-117.181	juvenile
2018-06-19	CC18-010	Day	East Fork City Creek	City Creek	City Creek Reach 73	34.1877	-117.182	CC18-010 -S081	RAMU	Juvenile	1	Released	Unknown	35.4	4.81	No	00078ADCF9	Accession #=917519, Pool 4, Soft Release, In Cage Date =6/12/2018	34.1879	-117.182	juvenile
2018-06-19	CC18-010	Day	East Fork City Creek	City Creek	City Creek Reach 73	34.1877	-117.182	CC18-010 -S234	RAMU	Juvenile	1	Released	Unknown	35.5	4.7	No	00078AD285	Accession #=917499, Pool 5, Hard Release	34.1881	-117.181	juvenile
2018-06-19	CC18-010	Day	East Fork City Creek	City Creek	City Creek Reach 72	34.1874	-117.185	CC18-010 -S051	RAMU	Juvenile	1	Released	Unknown	35.5	4.62	No	0007DF2BA7	Accession #=917404, Pool 3, Soft Release, In Cage Date =6/12/2018	34.1875	-117.183	juvenile
2018-06-19	CC18-010	Day	East Fork City Creek	City Creek	City Creek Reach 72	34.1874	-117.185	CC18-010 -S189	RAMU	Juvenile	1	Released	Unknown	35.5	4.9	No	00078ADBDB	Accession #=917495, Pool 3, Hard Release	34.1875	-117.183	juvenile
2018-06-19	CC18-010	Day	East Fork City Creek	City Creek	City Creek Reach 72	34.1874	-117.185	CC18-010 -S019	RAMU	Juvenile	1	Released	Unknown	35.6	4.22	No	00078AD3D0	Accession #=917576, Pool 1, Soft Release, In Cage Date =6/12/2018	34.1875	-117.185	juvenile
2018-06-19	CC18-010	Day	East Fork City Creek	City Creek	City Creek Reach 72	34.1874	-117.185	CC18-010 -S032	RAMU	Juvenile	1	Released	Unknown	35.6	4.18	No	0007DF2C0A	Accession #=917401, Pool 2, Soft Release, In Cage Date =6/12/2018	34.1877	-117.184	juvenile
2018-06-19	CC18-010	Day	East Fork City Creek	City Creek	City Creek Reach 72	34.1874	-117.185	CC18-010 -S192	RAMU	Juvenile	1	Released	Unknown	35.6	4.95	No	00078ADADD	Accession #=917521, Pool 3, Hard Release	34.1875	-117.183	juvenile
2018-06-19	CC18-010	Day	East Fork City Creek	City Creek	City Creek Reach 73	34.1877	-117.182	CC18-010 -S125	RAMU	Juvenile	1	Released	Unknown	35.6	4.46	No	00078AD362	Accession #=917543, Pool 6, Soft Release, In Cage Date =6/12/2018	34.188	-117.18	juvenile
2018-06-19	CC18-010	Day	East Fork City Creek	City Creek	City Creek Reach 72	34.1874	-117.185	CC18-010 -S179	RAMU	Juvenile	1	Released	Unknown	35.6	4.49	No	0007DF2298	Accession #=917355, Pool 3, Hard Release	34.1875	-117.183	juvenile
2018-06-19	CC18-010	Day	East Fork City Creek	City Creek	City Creek Reach 73	34.1877	-117.182	CC18-010 -S247	RAMU	Juvenile	1	Released	Unknown	35.6	4.34	No	00078AD377	Accession #=917380, Pool 6, Hard Release	34.188	-117.18	juvenile
2018-06-19	CC18-010	Day	East Fork City Creek	City Creek	City Creek Reach 72	34.1874	-117.185	CC18-010 -S047	RAMU	Juvenile	1	Released	Unknown	35.6	3.63	No	00078ACFB0	Accession #=917321, Pool 3, Soft Release, In Cage Date =6/12/2018	34.1875	-117.183	juvenile
2018-06-19	CC18-010	Day	East Fork City Creek	City Creek	City Creek Reach 73	34.1877	-117.182	CC18-010 -S118	RAMU	Juvenile	1	Released	Unknown	35.7	4.25	No	00078AD319	Accession #=917443, Pool 6, Soft Release, In Cage Date =6/12/2018	34.188	-117.18	juvenile
2018-06-19	CC18-010	Day	East Fork City Creek	City Creek	City Creek Reach 72	34.1874	-117.185	CC18-010 -S040	RAMU	Juvenile	1	Released	Unknown	35.7	4.64	No	00078ADDF8	Accession #=917528, Pool 2, Soft Release, In Cage Date =6/12/2018	34.1877	-117.184	juvenile
2018-06-19	CC18-010	Day	East Fork City Creek	City Creek	City Creek Reach 73	34.1877	-117.182	CC18-010 -S104	RAMU	Juvenile	1	Released	Unknown	35.7	4.13	No	00078ADC06	Accession #=917573, Pool 5, Soft Release, In Cage Date =6/12/2018	34.1881	-117.181	juvenile
2018-06-19	CC18-010	Day	East Fork City Creek	City Creek	City Creek Reach 73	34.1877	-117.182	CC18-010 -S112	RAMU	Juvenile	1	Released	Unknown	35.7	4.7	No	00078AD276	Accession #=917388, Pool 6, Soft Release, In Cage Date =6/12/2018	34.188	-117.18	juvenile
2018-06-19	CC18-010	Day	East Fork City Creek	City Creek	City Creek Reach 73	34.1877	-117.182	CC18-010 -S253	RAMU	Juvenile	1	Released	Unknown	35.7	4.73	No	00078AD346	Accession #=917500, Pool 6, Hard Release	34.188	-117.18	juvenile
2018-06-19	CC18-010	Day	East Fork City Creek	City Creek	City Creek Reach 72	34.1874	-117.185	CC18-010 -S034	RAMU	Juvenile	1	Released	Unknown	35.8	4.4	No	00078ADA55	Accession #=917432, Pool 2, Soft Release, In Cage Date =6/12/2018	34.1877	-117.184	juvenile
2018-06-19	CC18-010	Day	East Fork City Creek	City Creek	City Creek Reach 72	34.1874	-117.185	CC18-010 -S148	RAMU	Juvenile	1	Released	Unknown	35.8	4.89	No	00078ACF6B	Accession #=917535, Pool 1, Hard Release	34.1875	-117.185	juvenile
2018-06-19	CC18-010	Day	East Fork City Creek	City Creek	City Creek Reach 72	34.1874	-117.185	CC18-010 -S168	RAMU	Juvenile	1	Released	Unknown	35.8	4.1	No	00078ADC34	Accession #=917502, Pool 2, Hard Release	34.1877	-117.184	juvenile
2018-06-19	CC18-010	Day	East Fork City Creek	City Creek	City Creek Reach 72	34.1874	-117.185	CC18-010 -S184	RAMU	Juvenile	1	Released	Unknown	35.8	4.5	No	00078ADBB6	Accession #=917417, Pool 3, Hard Release	34.1875	-117.183	juvenile
2018-06-19	CC18-010	Day	East Fork City Creek	City Creek	City Creek Reach 73	34.1877	-117.182	CC18-010 -S091	RAMU	Juvenile	1	Released	Unknown	35.8	4.71	No	00078AD451	Accession #=917308, Pool 5, Soft Release, In Cage Date =6/12/2018	34.1881	-117.181	juvenile
2018-06-19	CC18-010	Day	East Fork City Creek	City Creek	City Creek Reach 72	34.1874	-117.185	CC18-010 -S190	RAMU	Juvenile	1	Released	Unknown	35.8	3.99	No	00078AD4A3	Accession #=917503, Pool 3, Hard Release	34.1875	-117.183	juvenile
2018-06-19	CC18-010	Day	East Fork City Creek	City Creek	City Creek Reach 73	34.1877	-117.182	CC18-010 -S105	RAMU	Juvenile	1	Released	Unknown	35.8	3.96	No	00078AD422	Accession #=917575, Pool 5, Soft Release, In Cage Date =6/12/2018	34.1881	-117.181	juvenile
2018-06-19	CC18-010	Day	East Fork City Creek	City Creek	City Creek Reach 72	34.1874	-117.185	CC18-010 -S001	RAMU	Juvenile	1	Released	Unknown	35.9	4.2	No	00078ADD02	Accession #=917286, Pool 1, Soft Release, In Cage Date =6/12/2018	34.1875	-117.185	juvenile
2018-06-19	CC18-010	Day	East Fork City Creek	City Creek	City Creek Reach 72	34.1874	-117.185	CC18-010 -S177	RAMU	Juvenile	1	Released	Unknown	35.9	4.61	No	00078AD28F	Accession #=917340, Pool 3, Hard Release	34.1875	-117.183	juvenile
2018-06-19	CC18-010	Day	East Fork City Creek	City Creek	City Creek Reach 72	34.1874	-117.185	CC18-010 -S026	RAMU	Juvenile	1	Released	Unknown	35.9	5.17	No	00078ADD72	Accession #=917300, Pool 2, Soft Release, In Cage Date =6/12/2018	34.1877	-117.184	juvenile
2018-06-19	CC18-010	Day	East Fork City Creek	City Creek	City Creek Reach 72	34.1874	-117.185	CC18-010 -S061	RAMU	Juvenile	1	Released	Unknown	35.9	4.28	No	00078AD3B9	Accession #=917574, Pool 3, Soft Release, In Cage Date =6/12/2018	34.1875	-117.183	juvenile
2018-06-19	CC18-010	Day	East Fork City Creek	City Creek	City Creek Reach 73	34.1877	-117.182	CC18-010 -S101	RAMU	Juvenile	1	Released	Unknown	35.9	4.3	No	00078ACFED	Accession #=917493, Pool 5, Soft Release, In Cage Date =6/12/2018	34.1881	-117.181	juvenile
2018-06-19	CC18-010	Day	East Fork City Creek	City Creek	City Creek Reach 72	34.1874	-117.185	CC18-010 -S005	RAMU	Juvenile	1	Released	Unknown	36	4.91	No	00078ADC92	Accession #=917360, Pool 1, Soft Release, In Cage Date =6/12/2018	34.1875	-117.185	juvenile
2018-06-19	CC18-010	Day	East Fork City Creek	City Creek	City Creek Reach 72	34.1874	-117.185	CC18-010 -S038	RAMU	Juvenile	1	Released	Unknown	36	4.19	No	00078ADBC7	Accession #=917498, Pool 2, Soft Release, In Cage Date =6/12/2018	34.1877	-117.184	juvenile
2018-06-19	CC18-010	Day	East Fork City Creek	City Creek	City Creek Reach 73	34.1877	-117.182	CC18-010 -S095	RAMU	Juvenile	1	Released	Unknown	36.1	4.09	No	00078ADC70	Accession #=917369, Pool 5, Soft Release, In Cage Date =6/12/2018	34.1881	-117.181	juvenile
2018-06-19	CC18-010	Day	East Fork City Creek	City Creek	City Creek Reach 72	34.1874	-117.185	CC18-010 -S164	RAMU	Juvenile	1	Released	Unknown	36.1	4.25	No	00078AD538	Accession #=917379, Pool 2, Hard Release	34.1877	-117.184	juvenile
2018-06-19	CC18-010	Day	East Fork City Creek	City Creek	City Creek Reach 72	34.1874	-117.185	CC18-010 -S044	RAMU	Juvenile	1	Released	Unknown	36.1	4.64	No	00078AD0C5	Accession #=917291, City Creek Reach 71	34.1875	-117.183	juvenile
2018-06-19	CC18-010	Day	East Fork City Creek	City Creek	City Creek Reach 72	34.1874	-117.185	CC18-010 -S053	RAMU	Juvenile	1	Released	Unknown	36.1	4.43	No	00078ADCED	Accession #=917416, Pool 3, Soft Release, In Cage Date =6/12/2018	34.1875	-117.183	juvenile
2018-06-19	CC18-010	Day	East Fork City Creek	City Creek	City Creek Reach 73	34.1877	-117.182	CC18-010 -S066	RAMU	Juvenile	1	Released	Unknown	36.1	4.77	No	00078ADCE8	Accession #=917296, Pool 4, Soft Release, In Cage Date =6/12/2018	34.1879	-117.182	juvenile
2018-06-19	CC18-010	Day	East Fork City Creek	City Creek	City Creek Reach 72	34.1874	-117.185	CC18-010 -S162	RAMU	Juvenile	1	Released	Unknown	36.1	4.35	No	00078AD60C	Accession #=917362, Pool 2, Hard Release	34.1877	-117.184	juvenile
2018-06-19	CC18-010	Day	East Fork City Creek	City Creek	City Creek Reach 73	34.1877	-117.182	CC18-010 -S207	RAMU	Juvenile	1	Released	Unknown	36.2	4.61	No	00078AD2F5	Accession #=917430, Pool 4, Hard Release	34.1879	-117.182	juvenile
2018-06-19	CC18-010	Day	East Fork City Creek	City Creek	City Creek Reach 73	34.1877	-117.182	CC18-010 -S209	RAMU	Juvenile	1	Released	Unknown	36.2	4.11	No	00078ADCFF	Accession #=917494, Pool 4, Hard Release	34.1879	-117.182	juvenile
2018-06-19	CC18-010	Day	East Fork City Creek	City Creek	City Creek Reach 72	34.1874	-117.185	CC18-010 -S007	RAMU	Juvenile	1	Released	Unknown	36.2	4.4	No	00078AD317	Accession #=917387, Pool 1, Soft Release, In Cage Date =6/12/2018	34.1875	-117.185	juvenile
2018-06-19	CC18-010	Day	East Fork City Creek	City Creek	City Creek Reach 73	34.1877	-117.182	CC18-010 -S126	RAMU	Juvenile	1	Released	Unknown	36.2	4.7	No	00078ADC77	Accession #=917566, Pool 6, Soft Release, In Cage Date =6/12/2018	34.188	-117.18	juvenile
2018-06-19	CC18-010	Day	East Fork City Creek	City Creek	City Creek Reach 72	34.1874	-117.185	CC18-010 -S059	RAMU	Juvenile	1	Released	Unknown	36.3	5.09	No	00078ADA73	Accession #=917525, Pool 3, Soft Release, In Cage Date =6/12/2018	34.1875	-117.183	juvenile
2018-06-19	CC18-010	Day	East Fork City Creek	City Creek	City Creek Reach 72	34.1874	-117.185	CC18-010 -S028	RAMU	Juvenile	1	Released	Unknown	36.3	4.46	No	00078ADBF7	Accession #=917319, Pool 2, Soft Release, In Cage Date =6/12/2018	34.1877	-117.184	juvenile
2018-06-19	CC18-010	Day	East Fork City Creek	City Creek	City Creek Reach 72	34.1874	-117.185	CC18-010 -S157	RAMU	Juvenile	1	Released	Unknown	36.3	4.84	No	00078ADBF6	Accession #=917320, Pool 2, Hard Release	34.1877	-117.184	juvenile
2018-06-19	CC18-010	Day	East Fork City Creek	City Creek	City Creek Reach 73	34.1877	-117.182	CC18-010 -S225	RAMU	Juvenile	1	Released	Unknown	36.3	4.2	No	00078ADDBA	Accession #=917342, Pool 5, Hard Release	34.1881	-117.181	juvenile
2018-06-19	CC18-010	Day	East Fork City Creek	City Creek	City Creek Reach 72	34.1874	-117.185	CC18-010 -S156	RAMU	Juvenile	1	Released	Unknown	36.4	5.12	No	00078AD582	Accession #=917312, Pool 2, Hard Release	34.1877	-117.184	juvenile
2018-06-19	CC18-010	Day	East Fork City Creek	City Creek	City Creek Reach 73	34.1877	-117.182	CC18-010 -S109	RAMU	Juvenile	1	Released	Unknown	36.4	4.75	No	00078AD04A	Accession #=917298, Pool 6, Soft Release, In Cage Date =6/12/2018	34.188	-117.18	juvenile
2018-06-19	CC18-010	Day	East Fork City Creek	City Creek	City Creek Reach 73	34.1877	-117.182	CC18-010 -S228	RAMU	Juvenile	1	Released	Unknown	36.4	5.04	No	00078ADDC7	Accession #=917368, Pool 5, Hard Release	34.1881	-117.181	juvenile
2018-06-19	CC18-010	Day	East Fork City Creek	City Creek	City Creek Reach 72	34.1874	-117.185	CC18-010 -S167	RAMU	Juvenile	1	Released	Unknown	36.5	4.03	No	00078AD5ED	Accession #=917501, Pool 2, Hard Release	34.1877	-117.184	juvenile
2018-06-19	CC18-010	Day	East Fork City Creek	City Creek	City Creek Reach 72	34.1874	-117.185	CC18-010 -S187	RAMU	Juvenile	1	Released	Unknown	36.5	4.71	No	00078AD5C3	Accession #=917429, Pool 3, Hard Release	34.1875	-117.183	juvenile
2018-06-19	CC18-010	Day	East Fork City Creek	City Creek	City Creek Reach 72	34.1874	-117.185	CC18-010 -S132	RAMU	Juvenile	1	Released	Unknown	36.6	4.54	No	00078ACE9D	Accession #=917305, Pool 1, Hard Release	34.1875	-117.185	juvenile
2018-06-19	CC18-010	Day	East Fork City Creek	City Creek	City Creek Reach 72	34.1874	-117.185	CC18-010 -S139	RAMU	Juvenile	1	Released	Unknown	36.6	3.98	No	00078ADBEB	Accession #=917405, Pool 1, Hard Release	34.1875	-117.185	juvenile
2018-06-19	CC18-010	Day	East Fork City Creek	City Creek	City Creek Reach 72	34.1874	-117.185	CC18-010 -S017	RAMU	Juvenile	1	Released	Unknown	36.6	4.83	No	00078ADAC1	Accession #=917532, Pool 1, Soft Release, In Cage Date =6/12/2018	34.1875	-117.185	juvenile
2018-06-19	CC18-010	Day	East Fork City Creek	City Creek	City Creek Reach 73	34.1877	-117.182	CC18-010 -S221	RAMU	Juvenile	1	Released	Unknown	36.6	4.45	No	00078ADA5E	Accession #=917301, Pool 5, Hard Release	34.1881	-117.181	juvenile
2018-06-19	CC18-010	Day	East Fork City Creek	City Creek	City Creek Reach 72	34.1874	-117.185	CC18-010 -S136	RAMU	Juvenile	1	Released	Unknown	36.6	4.85	No	0007DF2DFD	Accession #=917356, Pool 1, Hard Release	34.1875	-117.185	juvenile
2018-06-19	CC18-010	Day	East Fork City Creek	City Creek	City Creek Reach 72	34.1874	-117.185	CC18-010 -S188	RAMU	Juvenile	1	Released	Unknown	36.7	4.2	No	00078ADCFE	Accession #=917492, Pool 3, Hard Release	34.1875	-117.183	juvenile
2018-06-19	CC18-010	Day	East Fork City Creek	City Creek	City Creek Reach 73	34.1877	-117.182	CC18-010 -S103	RAMU	Juvenile	1	Released	Unknown	36.8	5.71	No	00078ADD73	Accession #=917537, Pool 5, Soft Release, In Cage Date =6/12/2018	34.1881	-117.181	juvenile
2018-06-19	CC18-010	Day	East Fork City Creek	City Creek	City Creek Reach 72	34.1874	-117.185	CC18-010 -S037	RAMU	Juvenile	1	Released	Unknown	36.8	4.54	No	00078ADBEA	Accession #=917485, Pool 2, Soft Release, In Cage Date =6/12/2018	34.1877	-117.184	juvenile
2018-06-19	CC18-010	Day	East Fork City Creek	City Creek	City Creek Reach 73	34.1877	-117.182	CC18-010 -S073	RAMU	Juvenile	1	Released	Unknown	36.8	4.78	No	00078ACF37	Accession #=917413, Pool 4, Soft Release, In Cage Date =6/12/2018	34.1879	-117.182	juvenile
2018-06-19	CC18-010	Day	East Fork City Creek	City Creek	City Creek Reach 72	34.1874	-117.185	CC18-010 -S159	RAMU	Juvenile	1	Released	Unknown	36.9	5.43	No	00078AD322	Accession #=917341, Pool 2, Hard Release	34.1877	-117.184	juvenile
2018-06-19	CC18-010	Day	East Fork City Creek	City Creek	City Creek Reach 72	34.1874	-117.185	CC18-010 -S130	RAMU	Juvenile	1	Released	Unknown	37	5.5	No	00078ADCD9	Accession #=917297, Pool 1, Hard Release	34.1875	-117.185	juvenile
2018-06-19	CC18-010	Day	East Fork City Creek	City Creek	City Creek Reach 72	34.1874	-117.185	CC18-010 -S052	RAMU	Juvenile	1	Released	Unknown	37.1	5.32	No	00078AD0C0	Accession #=917409, Pool 3, Soft Release, In Cage Date =6/12/2018	34.1875	-117.183	juvenile
2018-06-19	CC18-010	Day	East Fork City Creek	City Creek	City Creek Reach 72	34.1874	-117.185	CC18-010 -S002	RAMU	Juvenile	1	Released	Unknown	37.1	4.84	No	00078AD0F4	Accession #=917289, Pool 1, Soft Release, In Cage Date =6/12/2018	34.1875	-117.185	juvenile
2018-06-19	CC18-010	Day	East Fork City Creek	City Creek	City Creek Reach 72	34.1874	-117.185	CC18-010 -S016	RAMU	Juvenile	1	Released	Unknown	37.1	5.51	No	00078ADD0D	Accession #=917527, Pool 1, Soft Release, In Cage Date =6/12/2018	34.1875	-117.185	juvenile
2018-06-19	CC18-010	Day	East Fork City Creek	City Creek	City Creek Reach 73	34.1877	-117.182	CC18-010 -S072	RAMU	Juvenile	1	Released	Unknown	37.1	4.31	No	00078ADAD3	Accession #=917412, Pool 4, Soft Release, In Cage Date =6/12/2018	34.1879	-117.182	juvenile
2018-06-19	CC18-010	Day	East Fork City Creek	City Creek	City Creek Reach 73	34.1877	-117.182	CC18-010 -S102	RAMU	Juvenile	1	Released	Unknown	37.2	4.74	No	00078ADD9E	Accession #=917497, Pool 5, Soft Release, In Cage Date =6/12/2018	34.1881	-117.181	juvenile
2018-06-19	CC18-010	Day	East Fork City Creek	City Creek	City Creek Reach 72	34.1874	-117.185	CC18-010 -S171	RAMU	Juvenile	1	Released	Unknown	37.2	5.98	No	00078AD003	Accession #=917542, Pool 2, Hard Release	34.1877	-117.184	juvenile
2018-06-19	CC18-010	Day	East Fork City Creek	City Creek	City Creek Reach 72	34.1874	-117.185	CC18-010 -S180	RAMU	Juvenile	1	Released	Unknown	37.3	4.73	No	00078AD2E7	Accession #=917361, Pool 3, Hard Release	34.1875	-117.183	juvenile
2018-06-19	CC18-010	Day	East Fork City Creek	City Creek	City Creek Reach 73	34.1877	-117.182	CC18-010 -S238	RAMU	Juvenile	1	Released	Unknown	37.3	5.72	No	00078ADDD8	Accession #=917529, Pool 5, Hard Release	34.1881	-117.181	juvenile
2018-06-19	CC18-010	Day	East Fork City Creek	City Creek	City Creek Reach 73	34.1877	-117.182	CC18-010 -S083	RAMU	Juvenile	1	Released	Unknown	37.3	4.2	No	00078ADAAF	Accession #=917572, Pool 4, Soft Release, In Cage Date =6/12/2018	34.1879	-117.182	juvenile
2018-06-19	CC18-010	Day	East Fork City Creek	City Creek	City Creek Reach 72	34.1874	-117.185	CC18-010 -S006	RAMU	Juvenile	1	Released	Unknown	37.4	4.84	No	00078ADD47	Accession #=917363, Pool 1, Soft Release, In Cage Date =6/12/2018	34.1875	-117.185	juvenile
2018-06-19	CC18-010	Day	East Fork City Creek	City Creek	City Creek Reach 72	34.1874	-117.185	CC18-010 -S194	RAMU	Juvenile	1	Released	Unknown	37.4	4.88	No	00078ADA88	Accession #=917552, Pool 3, Hard Release	34.1875	-117.183	juvenile
2018-06-19	CC18-010	Day	East Fork City Creek	City Creek	City Creek Reach 72	34.1874	-117.185	CC18-010 -S165	RAMU	Juvenile	1	Released	Unknown	37.4	4.91	No	00078AD231	Accession #=917406, Pool 2, Hard Release	34.1877	-117.184	juvenile
2018-06-19	CC18-010	Day	East Fork City Creek	City Creek	City Creek Reach 73	34.1877	-117.182	CC18-010 -S241	RAMU	Juvenile	1	Released	Unknown	37.4	5.77	No	00078ADB06	Accession #=917311, Pool 6, Hard Release	34.188	-117.18	juvenile
2018-06-19	CC18-010	Day	East Fork City Creek	City Creek	City Creek Reach 73	34.1877	-117.182	CC18-010 -S222	RAMU	Juvenile	1	Released	Unknown	37.4	6.26	No	00078AD43B	Accession #=917307, Pool 5, Hard Release	34.1881	-117.181	juvenile
2018-06-19	CC18-010	Day	East Fork City Creek	City Creek	City Creek Reach 73	34.1877	-117.182	CC18-010 -S213	RAMU	Juvenile	1	Released	Unknown	37.5	5.13	No	00078ADC95	Accession #=917539, Pool 4, Hard Release	34.1879	-117.182	juvenile
2018-06-19	CC18-010	Day	East Fork City Creek	City Creek	City Creek Reach 72	34.1874	-117.185	CC18-010 -S045	RAMU	Juvenile	1	Released	Unknown	37.5	5.11	No	00078ACE69	Accession #=917302, Pool 3, Soft Release, In Cage Date =6/12/2018	34.1875	-117.183	juvenile
2018-06-19	CC18-010	Day	East Fork City Creek	City Creek	City Creek Reach 72	34.1874	-117.185	CC18-010 -S027	RAMU	Juvenile	1	Released	Unknown	37.6	5.27	No	00078AD47B	Accession #=917313, Pool 2, Soft Release, In Cage Date =6/12/2018	34.1877	-117.184	juvenile
2018-06-19	CC18-010	Day	East Fork City Creek	City Creek	City Creek Reach 73	34.1877	-117.182	CC18-010 -S090	RAMU	Juvenile	1	Released	Unknown	37.6	5.5	No	00078ACFC3	Accession #=917295, Pool 5, Soft Release, In Cage Date =6/12/2018	34.1881	-117.181	juvenile
2018-06-19	CC18-010	Day	East Fork City Creek	City Creek	City Creek Reach 73	34.1877	-117.182	CC18-010 -S201	RAMU	Juvenile	1	Released	Unknown	37.6	5.31	No	00078ADCA0	Accession #=917364, Pool 4, Hard Release	34.1879	-117.182	juvenile
2018-06-19	CC18-010	Day	East Fork City Creek	City Creek	City Creek Reach 73	34.1877	-117.182	CC18-010 -S069	RAMU	Juvenile	1	Released	Unknown	37.6	5.12	No	00078AD0BF	Accession #=917367, Pool 4, Soft Release, In Cage Date =6/12/2018	34.1879	-117.182	juvenile
2018-06-19	CC18-010	Day	East Fork City Creek	City Creek	City Creek Reach 73	34.1877	-117.182	CC18-010 -S079	RAMU	Juvenile	1	Released	Unknown	37.6	5.37	No	00078ADB32	Accession #=917491, Pool 4, Soft Release, In Cage Date =6/12/2018	34.1879	-117.182	juvenile
2018-06-19	CC18-010	Day	East Fork City Creek	City Creek	City Creek Reach 73	34.1877	-117.182	CC18-010 -S111	RAMU	Juvenile	1	Released	Unknown	37.7	4.97	No	00078ADDDA	Accession #=917359, Pool 6, Soft Release, In Cage Date =6/12/2018	34.188	-117.18	juvenile
2018-06-19	CC18-010	Day	East Fork City Creek	City Creek	City Creek Reach 73	34.1877	-117.182	CC18-010 -S204	RAMU	Juvenile	1	Released	Unknown	37.7	5.02	No	00078AD379	Accession #=917414, Pool 4, Hard Release	34.1879	-117.182	juvenile
2018-06-19	CC18-010	Day	East Fork City Creek	City Creek	City Creek Reach 73	34.1877	-117.182	CC18-010 -S212	RAMU	Juvenile	1	Released	Unknown	37.8	5.82	No	00078ADD8E	Accession #=917524, Pool 4, Hard Release	34.1879	-117.182	juvenile
2018-06-19	CC18-010	Day	East Fork City Creek	City Creek	City Creek Reach 73	34.1877	-117.182	CC18-010 -S252	RAMU	Juvenile	1	Released	Unknown	37.8	5.22	No	00078ACF09	Accession #=917487, Pool 6, Hard Release	34.188	-117.18	juvenile
2018-06-19	CC18-010	Day	East Fork City Creek	City Creek	City Creek Reach 73	34.1877	-117.182	CC18-010 -S208	RAMU	Juvenile	1	Released	Unknown	37.8	4.5	No	00078ADDD0	Accession #=917488, Pool 4, Hard Release	34.1879	-117.182	juvenile
2018-06-19	CC18-010	Day	East Fork City Creek	City Creek	City Creek Reach 72	34.1874	-117.185	CC18-010 -S064	RAMU	Juvenile	1	Released	Unknown	37.8	4.95	No	00078AD473	Accession #=917598, Pool 3, Soft Release, In Cage Date =6/12/2018	34.1875	-117.183	juvenile
2018-06-19	CC18-010	Day	East Fork City Creek	City Creek	City Creek Reach 72	34.1874	-117.185	CC18-010 -S030	RAMU	Juvenile	1	Released	Unknown	37.9	4.76	No	00078ADBBF	Accession #=917365, Pool 2, Soft Release, In Cage Date =6/12/2018	34.1877	-117.184	juvenile
2018-06-19	CC18-010	Day	East Fork City Creek	City Creek	City Creek Reach 73	34.1877	-117.182	CC18-010 -S198	RAMU	Juvenile	1	Released	Unknown	37.9	5.74	No	00078ADA5A	Accession #=917339, Pool 4, Hard Release	34.1879	-117.182	juvenile
2018-06-19	CC18-010	Day	East Fork City Creek	City Creek	City Creek Reach 73	34.1877	-117.182	CC18-010 -S068	RAMU	Juvenile	1	Released	Unknown	38.1	5.82	No	00078ADC09	Accession #=917358, Pool 4, Soft Release, In Cage Date =6/12/2018	34.1879	-117.182	juvenile
2018-06-19	CC18-010	Day	East Fork City Creek	City Creek	City Creek Reach 73	34.1877	-117.182	CC18-010 -S065	RAMU	Juvenile	1	Released	Unknown	38.1	5.58	No	00078ACF87	Accession #=917288, Pool 4, Soft Release, In Cage Date =6/12/2018	34.1879	-117.182	juvenile
2018-06-19	CC18-010	Day	East Fork City Creek	City Creek	City Creek Reach 72	34.1874	-117.185	CC18-010 -S166	RAMU	Juvenile	1	Released	Unknown	38.2	5.6	No	00078ADD5B	Accession #=917490, Pool 2, Hard Release	34.1877	-117.184	juvenile
2018-06-19	CC18-010	Day	East Fork City Creek	City Creek	City Creek Reach 73	34.1877	-117.182	CC18-010 -S122	RAMU	Juvenile	1	Released	Unknown	38.2	5.59	No	00078ADA43	Accession #=917484, Pool 6, Soft Release, In Cage Date =6/12/2018	34.188	-117.18	juvenile
2018-06-19	CC18-010	Day	East Fork City Creek	City Creek	City Creek Reach 73	34.1877	-117.182	CC18-010 -S082	RAMU	Juvenile	1	Released	Unknown	38.2	5.69	No	00078ACEA1	Accession #=917538, Pool 4, Soft Release, In Cage Date =6/12/2018	34.1879	-117.182	juvenile
2018-06-19	CC18-010	Day	East Fork City Creek	City Creek	City Creek Reach 72	34.1874	-117.185	CC18-010 -S014	RAMU	Juvenile	1	Released	Unknown	38.3	6.1	No	00078ADBD5	Accession #=917483, Pool 1, Soft Release, In Cage Date =6/12/2018	34.1875	-117.185	juvenile
2018-06-19	CC18-010	Day	East Fork City Creek	City Creek	City Creek Reach 73	34.1877	-117.182	CC18-010 -S214	RAMU	Juvenile	1	Released	Unknown	38.3	4.93	No	00078AD29A	Accession #=917553, Pool 4, Hard Release	34.1879	-117.182	juvenile
2018-06-19	CC18-010	Day	East Fork City Creek	City Creek	City Creek Reach 72	34.1874	-117.185	CC18-010 -S155	RAMU	Juvenile	1	Released	Unknown	38.3	5.41	No	00078ADAFB	Accession #=917290, Pool 2, Hard Release	34.1877	-117.184	juvenile
2018-06-19	CC18-010	Day	East Fork City Creek	City Creek	City Creek Reach 73	34.1877	-117.182	CC18-010 -S256	RAMU	Juvenile	1	Released	Unknown	38.3	5.96	No	00078ACF32	Accession #=917526, Pool 6, Hard Release	34.188	-117.18	juvenile
2018-06-19	CC18-010	Day	East Fork City Creek	City Creek	City Creek Reach 72	34.1874	-117.185	CC18-010 -S041	RAMU	Juvenile	1	Released	Unknown	38.4	5.93	No	00078AD23D	Accession #=917541, Pool 2, Soft Release, In Cage Date =6/12/2018	34.1877	-117.184	juvenile
2018-06-19	CC18-010	Day	East Fork City Creek	City Creek	City Creek Reach 73	34.1877	-117.182	CC18-010 -S237	RAMU	Juvenile	1	Released	Unknown	38.4	5.23	No	00078ADBFD	Accession #=917522, Pool 5, Hard Release	34.1881	-117.181	juvenile
2018-06-19	CC18-010	Day	East Fork City Creek	City Creek	City Creek Reach 72	34.1874	-117.185	CC18-010 -S060	RAMU	Juvenile	1	Released	Unknown	38.6	6.33	No	00078ADC7D	Accession #=917536, Pool 3, Soft Release, In Cage Date =6/12/2018	34.1875	-117.183	juvenile
2018-06-19	CC18-010	Day	East Fork City Creek	City Creek	City Creek Reach 72	34.1874	-117.185	CC18-010 -S140	RAMU	Juvenile	1	Released	Unknown	38.6	6.32	No	00078ACF27	Accession #=917408, Pool 1, Hard Release	34.1875	-117.185	juvenile
2018-06-19	CC18-010	Day	East Fork City Creek	City Creek	City Creek Reach 72	34.1874	-117.185	CC18-010 -S147	RAMU	Juvenile	1	Released	Unknown	38.6	5.79	No	00078ACE88	Accession #=917520, Pool 1, Hard Release	34.1875	-117.185	juvenile
2018-06-19	CC18-010	Day	East Fork City Creek	City Creek	City Creek Reach 73	34.1877	-117.182	CC18-010 -S115	RAMU	Juvenile	1	Released	Unknown	38.6	6.69	No	00078ADB59	Accession #=917411, Pool 6, Soft Release, In Cage Date =6/12/2018	34.188	-117.18	juvenile
2018-06-19	CC18-010	Day	East Fork City Creek	City Creek	City Creek Reach 73	34.1877	-117.182	CC18-010 -S099	RAMU	Juvenile	1	Released	Unknown	38.6	6.17	No	00078AD223	Accession #=917410, Pool 5, Soft Release, In Cage Date =6/12/2018	34.1881	-117.181	juvenile
2018-06-19	CC18-010	Day	East Fork City Creek	City Creek	City Creek Reach 72	34.1874	-117.185	CC18-010 -S193	RAMU	Juvenile	1	Released	Unknown	38.7	5.39	No	00078ADC4E	Accession #=917531, Pool 3, Hard Release	34.1875	-117.183	juvenile
2018-06-19	CC18-010	Day	East Fork City Creek	City Creek	City Creek Reach 72	34.1874	-117.185	CC18-010 -S174	RAMU	Juvenile	1	Released	Unknown	38.8	5.26	No	00078ADB9D	Accession #=917309, Pool 3, Hard Release	34.1875	-117.183	juvenile
2018-06-19	CC18-010	Day	East Fork City Creek	City Creek	City Creek Reach 73	34.1877	-117.182	CC18-010 -S258	RAMU	Juvenile	1	Released	Unknown	38.9	6.35	No	00078ADBD6	Accession #=917540, Pool 6, Hard Release	34.188	-117.18	juvenile
2018-06-19	CC18-010	Day	East Fork City Creek	City Creek	City Creek Reach 72	34.1874	-117.185	CC18-010 -S046	RAMU	Juvenile	1	Released	Unknown	38.9	5.08	No	00078AD2B2	Accession #=917306, Pool 3, Soft Release, In Cage Date =6/12/2018	34.1875	-117.183	juvenile
2018-06-19	CC18-010	Day	East Fork City Creek	City Creek	City Creek Reach 72	34.1874	-117.185	CC18-010 -S039	RAMU	Juvenile	1	Released	Unknown	39.1	5.49	No	00078ADC82	Accession #=917523, Pool 2, Soft Release, In Cage Date =6/12/2018	34.1877	-117.184	juvenile
2018-06-19	CC18-010	Day	East Fork City Creek	City Creek	City Creek Reach 72	34.1874	-117.185	CC18-010 -S173	RAMU	Juvenile	1	Released	Unknown	39.1	5.21	No	00078ADDC4	Accession #=917287, Pool 3, Hard Release	34.1875	-117.183	juvenile
2018-06-19	CC18-010	Day	East Fork City Creek	City Creek	City Creek Reach 72	34.1874	-117.185	CC18-010 -S058	RAMU	Juvenile	1	Released	Unknown	39.2	5.65	No	00078ADCD5	Accession #=917489, Pool 3, Soft Release, In Cage Date =6/12/2018	34.1875	-117.183	juvenile
2018-06-19	CC18-010	Day	East Fork City Creek	City Creek	City Creek Reach 72	34.1874	-117.185	CC18-010 -S018	RAMU	Juvenile	1	Released	Unknown	39.2	5.82	No	00078AD11F	Accession #=917534, Pool 1, Soft Release, In Cage Date =6/12/2018	34.1875	-117.185	juvenile
2018-06-19	CC18-010	Day	East Fork City Creek	City Creek	City Creek Reach 72	34.1874	-117.185	CC18-010 -S144	RAMU	Juvenile	1	Released	Unknown	39.3	5.65	No	00078ADC6A	Accession #=917486, Pool 1, Hard Release	34.1875	-117.185	juvenile
2018-06-19	CC18-010	Day	East Fork City Creek	City Creek	City Creek Reach 73	34.1877	-117.182	CC18-010 -S210	RAMU	Juvenile	1	Released	Unknown	39.5	5.43	No	00078ADC8E	Accession #=917496, Pool 4, Hard Release	34.1879	-117.182	juvenile
2018-06-19	CC18-010	Day	East Fork City Creek	City Creek	City Creek Reach 72	34.1874	-117.185	CC18-010 -S183	RAMU	Juvenile	1	Released	Unknown	39.6	5.92	No	00078AD23B	Accession #=917407, Pool 3, Hard Release	34.1875	-117.183	juvenile
2018-06-19	CC18-010	Day	East Fork City Creek	City Creek	City Creek Reach 73	34.1877	-117.182	CC18-010 -S124	RAMU	Juvenile	1	Released	Unknown	40.4	6.34	No	00078ADABE	Accession #=917530, Pool 6, Soft Release, In Cage Date =6/12/2018	34.188	-117.18	juvenile
2018-06-19	CC18-010	Day	East Fork City Creek	City Creek	City Creek Reach 73	34.1877	-117.182	CC18-010 -S233	RAMU	Juvenile	1	Released	Unknown	40.8	6.54	No	00078AD0E9	Accession #=917482, Pool 5, Hard Release	34.1881	-117.181	juvenile
2018-06-19	CC18-010	Day	East Fork City Creek	City Creek	City Creek Reach 72	34.1874	-117.185	CC18-010 -S153	RAMU	Juvenile	1	Released	Female	42.4	8.22	No	00078ADB8F	Accession #=916306, Pool 2, Hard Release	34.1877	-117.184	juvenile
2018-06-19	CC18-010	Day	East Fork City Creek	City Creek	City Creek Reach 72	34.1874	-117.185	CC18-010 -S025	RAMU	Juvenile	1	Released	Female	43.5	8.39	No	00078AD084	Accession #=916327, Pool 2, Soft Release, In Cage Date =6/12/2018	34.1877	-117.184	juvenile
2018-06-19	CC18-010	Day	East Fork City Creek	City Creek	City Creek Reach 73	34.1877	-117.182	CC18-010 -S087	RAMU	Juvenile	1	Released	Male	44	9.38	No	00078ACEC7	Accession #=916307, Pool 5, Soft Release, In Cage Date =6/12/2018	34.1881	-117.181	juvenile
2018-06-19	CC18-010	Day	East Fork City Creek	City Creek	City Creek Reach 73	34.1877	-117.182	CC18-010 -S088	RAMU	Juvenile	1	Released	Female	44.6	9.71	No	00078AD199	Accession #=916308, Pool 5, Soft Release, In Cage Date =6/12/2018	34.1881	-117.181	juvenile
2018-06-19	CC18-010	Day	East Fork City Creek	City Creek	City Creek Reach 72	34.1874	-117.185	CC18-010 -S152	RAMU	Juvenile	1	Released	Female	45.9	11.76	No	00078ACFF8	Accession #=916304, Pool 2, Hard Release	34.1877	-117.184	juvenile
2018-06-19	CC18-010	Day	East Fork City Creek	City Creek	City Creek Reach 73	34.1877	-117.182	CC18-010 -S220	RAMU	Juvenile	1	Released	Male	45.9	11.76	No	00078ACF94	Accession #=916323, Pool 5, Hard Release	34.1881	-117.181	juvenile
2018-06-19	CC18-010	Day	East Fork City Creek	City Creek	City Creek Reach 73	34.1877	-117.182	CC18-010 -S218	RAMU	Juvenile	1	Released	Female	48.2	11.68	No	00078ADACE	Accession #=916310, Pool 5, Hard Release	34.1881	-117.181	juvenile
2018-06-19	CC18-010	Day	East Fork City Creek	City Creek	City Creek Reach 73	34.1877	-117.182	CC18-010 -S219	RAMU	Juvenile	1	Released	Female	48.4	11.79	No	00078AD1D2	Accession #=916322, Pool 5, Hard Release	34.1881	-117.181	juvenile
2018-06-19	CC18-010	Day	East Fork City Creek	City Creek	City Creek Reach 72	34.1874	-117.185	CC18-010 -S024	RAMU	Adult	1	Released	Female	50.1	13.93	No	00078ADA60	Accession #=916311, Pool 2, Soft Release, In Cage Date =6/12/2018	34.1877	-117.184	adult
2018-06-19	CC18-010	Day	East Fork City Creek	City Creek	City Creek Reach 73	34.1877	-117.182	CC18-010 -S089	RAMU	Adult	1	Released	Male	50.1	13.4	No	00078AD242	Accession #=916324, Pool 5, Soft Release, In Cage Date =6/12/2018	34.1881	-117.181	adult
2018-06-19	CC18-010	Day	East Fork City Creek	City Creek	City Creek Reach 72	34.1874	-117.185	CC18-010 -S023	RAMU	Adult	1	Released	Male	51	12.74	No	00078ADC9A	Accession #=916290, Pool 2, Soft Release, In Cage Date =6/12/2018	34.1877	-117.184	adult
2018-06-19	CC18-010	Day	East Fork City Creek	City Creek	City Creek Reach 72	34.1874	-117.185	CC18-010 -S022	RAMU	Adult	1	Released	Male	52.5	15.94	No	00078ACFE7	Accession #=916265, Pool 2, Soft Release, In Cage Date =6/12/2018	34.1877	-117.184	adult
2018-06-19	CC18-010	Day	East Fork City Creek	City Creek	City Creek Reach 73	34.1877	-117.182	CC18-010 -S217	RAMU	Adult	1	Released	Male	53.5	18.36	No	00078AD198	Accession #=916160, Pool 5, Hard Release	34.1881	-117.181	adult
2018-06-19	CC18-010	Day	East Fork City Creek	City Creek	City Creek Reach 72	34.1874	-117.185	CC18-010 -S151	RAMU	Adult	1	Released	Male	54.2	16.68	No	00078AD156	Accession #=916266, Pool 2, Hard Release	34.1877	-117.184	adult
2018-06-19	CC18-010	Day	East Fork City Creek	City Creek	City Creek Reach 72	34.1874	-117.185	CC18-010 -S154	RAMU	Adult	1	Released	Male	54.9	17.26	No	00078ADCE7	Accession #=916321, Pool 2, Hard Release	34.1877	-117.184	adult
2018-06-19	CC18-010	Day	East Fork City Creek	City Creek	City Creek Reach 73	34.1877	-117.182	CC18-010 -S086	RAMU	Adult	1	Released	Male	55.2	18.58	No	00078ACEFA	Accession #=916161, Pool 5, Soft Release, In Cage Date =6/12/2018	34.1881	-117.181	adult
2004-07-07	ESA4-23		Dark Canyon	Dark Canyon	Reach 6- Dark Canyon	33.8077	-116.727	ESA4-23 -1	RAMU	Adult	1	Released	Male	65	38	No	053799366	Batched from ControlForm,	33.8079	-116.726	adult
2005-07-01	CJH5-58	Day	Dark Canyon	Dark Canyon	Reach 7- Dark Canyon	33.8094	-116.725	CJH5-58 -3	RAMU	Adult	1	Released	Male	66	39	Yes	053799366		33.8083	-116.726	adult
2006-09-14	SLC6-76	Day	Dark Canyon	Dark Canyon	Reach 3- Dark Canyon	33.8026	-116.733	SLC6-76 -50	RAMU	Adult	1	Released	Female	73	46	No	107618545		33.8028	-116.732	adult
2007-05-22	SLC7-24	Day	Dark Canyon	Dark Canyon	Reach 4- Dark Canyon	33.8043	-116.731	SLC7-24 -4	RAMU	Adult	1	Released	Male	65	35	No	096846043	Moved from 33.80445, -116.73079 to put in creek KLB 8Aug2013	33.8043	-116.731	adult
2007-05-22	SLC7-24	Day	Dark Canyon	Dark Canyon	Reach 5- Dark Canyon	33.8058	-116.729	SLC7-24 -6	RAMU	Adult	1	Released	Male	69	42	No	096825102		33.8077	-116.727	adult
2007-07-11	SLC7-32	Day	Dark Canyon	Dark Canyon	Reach 5- Dark Canyon	33.8058	-116.729	SLC7-32 -6	RAMU	Adult	1	Released	Female	70	45.5	Yes	096825102	Moved from 33.808, -116.7269 KLB 20Aug2013	33.8079	-116.727	adult
2007-08-15	SLC7-44	Day	Dark Canyon	Dark Canyon	Reach 3- Dark Canyon	33.8026	-116.733	SLC7-44 -39	RAMU	Adult	1	Released	Female	73	35	Yes	107618545		33.8028	-116.732	adult
2008-06-24	LG8-33	Day	Dark Canyon	Dark Canyon	Reach 3- Dark Canyon	33.8026	-116.733	LG8-33 -25	RAMU	Adult	1	Released	Male	64	35	Yes	096846043		33.8046	-116.731	adult
2008-06-24	LG8-33	Day	Dark Canyon	Dark Canyon	Reach 3- Dark Canyon	33.8026	-116.733	LG8-33 -26	RAMU	Adult	1	Released	Female	71	41	No	096856091		33.8046	-116.731	adult
2008-08-05	LG8-37	Day	Dark Canyon	Dark Canyon	Reach 3- Dark Canyon	33.8026	-116.733	LG8-37 -32	RAMU	Adult	1	Released	Male	56	17	No	096812528	tissue was previously collected,	33.8028	-116.732	adult
2008-08-05	LG8-37	Day	Dark Canyon	Dark Canyon	Reach 4- Dark Canyon	33.8043	-116.731	LG8-37 -37	RAMU	Adult	1	Released	Female	76	48	Yes	096856091		33.8044	-116.731	adult
2009-06-25	LG9-62	Day	Dark Canyon	Dark Canyon	Reach 3- Dark Canyon	33.8026	-116.733	LG9-62 -28	RAMU	Adult	1	Released	Male	50	15	No	108014799		33.8028	-116.732	adult
2009-06-25	LG9-62	Day	Dark Canyon	Dark Canyon	Reach 3- Dark Canyon	33.8026	-116.733	LG9-62 -29	RAMU	Adult	1	Released	Female	51	15	No	108005271		33.8028	-116.732	adult
2009-06-25	LG9-62	Day	Dark Canyon	Dark Canyon	Reach 3- Dark Canyon	33.8026	-116.733	LG9-62 -32	RAMU	Adult	1	Released	Male	65	42	Yes	096846043		33.8043	-116.731	adult
2009-06-25	LG9-62	Day	Dark Canyon	Dark Canyon	Reach 4- Dark Canyon	33.8043	-116.731	LG9-62 -34	RAMU	Adult	1	Released	Female	72	53	Yes	096856091		33.8046	-116.731	adult
2010-06-17	ARB10-17	Day	Dark Canyon	Dark Canyon	Reach 3- Dark Canyon	33.8026	-116.733	ARB10-17 -16	RAMU	Adult	1	Released	Male	65	36	No	043256359	Previously toe clipped.	33.8041	-116.731	adult
2010-08-10	ARB10-35	Day	Dark Canyon	Dark Canyon	Reach 3- Dark Canyon	33.8026	-116.733	ARB10-35 -44	RAMU	Adult	1	Released	Male	54	24	No	053523603		33.804	-116.731	adult
2010-08-10	ARB10-35	Day	Dark Canyon	Dark Canyon	Reach 3- Dark Canyon	33.8026	-116.733	ARB10-35 -33	RAMU	Adult	1	Released	Male	63	37	Yes	108014799		33.8028	-116.732	adult
2010-08-10	ARB10-35	Day	Dark Canyon	Dark Canyon	Reach 4- Dark Canyon	33.8043	-116.731	ARB10-35 -49	RAMU	Adult	1	Released	Female	78	71	Yes	096856091		33.8045	-116.731	adult
2010-09-23	ARB10-53	Day	Dark Canyon	Dark Canyon	Reach 3- Dark Canyon	33.8026	-116.733	ARB10-53 -30	RAMU	Adult	1	Released	Male	51	16.5	No	048584868		33.803	-116.732	adult
2010-09-23	ARB10-53	Day	Dark Canyon	Dark Canyon	Reach 4- Dark Canyon	33.8043	-116.731	ARB10-53 -38	RAMU	Adult	1	Released	Male	52	19.5	Yes	053523603		33.8049	-116.73	adult
2011-07-06	ARB11-24	Day	Dark Canyon	Dark Canyon	Reach 4- Dark Canyon	33.8043	-116.731	ARB11-24 -28	RAMU	Adult	1	Released	Male	50	13.5	No	057579811	Estimated coords from between ARB11-24-27 and 29. KLB 11July2011	33.8043	-116.731	adult
2011-07-06	ARB11-24	Day	Dark Canyon	Dark Canyon	Reach 4- Dark Canyon	33.8043	-116.731	ARB11-24 -35	RAMU	Adult	1	Released	Male	50	17	No	057559556		33.8045	-116.731	adult
2011-07-06	ARB11-24	Day	Dark Canyon	Dark Canyon	Reach 3- Dark Canyon	33.8026	-116.733	ARB11-24 -20	RAMU	Adult	1	Released	Male	51	18	No	057553346	Couldn't find swab, so changed to No, KLB 11July2011	33.8026	-116.732	adult
2011-07-06	ARB11-24	Day	Dark Canyon	Dark Canyon	Reach 4- Dark Canyon	33.8043	-116.731	ARB11-24 -37	RAMU	Adult	1	Released	Female	51	15	No	057585016		33.8046	-116.73	adult
2011-07-06	ARB11-24	Day	Dark Canyon	Dark Canyon	Reach 4- Dark Canyon	33.8043	-116.731	ARB11-24 -27	RAMU	Adult	1	Released	Female	53	20	No	057558852		33.8043	-116.731	adult
2011-07-06	ARB11-24	Day	Dark Canyon	Dark Canyon	Reach 4- Dark Canyon	33.8043	-116.731	ARB11-24 -36	RAMU	Adult	1	Released	Male	53	16	No	057555066		33.8045	-116.731	adult
2011-07-06	ARB11-24	Day	Dark Canyon	Dark Canyon	Reach 3- Dark Canyon	33.8026	-116.733	ARB11-24 -25	RAMU	Adult	1	Released	Male	58	18.5	No	057566351		33.8042	-116.731	adult
2011-07-06	ARB11-24	Day	Dark Canyon	Dark Canyon	Reach 4- Dark Canyon	33.8043	-116.731	ARB11-24 -33	RAMU	Adult	1	Released	Male	60	20	No	057559096		33.8044	-116.731	adult
2011-07-06	ARB11-24	Day	Dark Canyon	Dark Canyon	Reach 3- Dark Canyon	33.8026	-116.733	ARB11-24 -18	RAMU	Adult	1	Released	Female	62	24	No	057586830		33.8026	-116.732	adult
2011-09-15	11-3398924717	Day	Dark Canyon	Dark Canyon	Reach 4- Dark Canyon	33.8043	-116.731	11-3398924717 -24	RAMU	Adult	1	Released	Male	56	17.5	No	057584803	Abrasion on abdomen. Moved from 33.8047, -116.73052 to put in creek KLB 8Aug2013	33.8046	-116.73	adult
2011-09-15	11-3398924717	Day	Dark Canyon	Dark Canyon	Reach 3- Dark Canyon	33.8026	-116.733	11-3398924717 -19	RAMU	Adult	1	Released	Female	68	40.5	No	057580574		33.8038	-116.731	adult
2012-05-15	MSC12-49	Day	Dark Canyon	Dark Canyon	Reach 1- Dark Canyon	33.7989	-116.736	MSC12-49 -18	RAMU	Adult	1	Released	Male	58	22	No	048604771		33.8	-116.735	adult
2012-05-16	ARB12-11	Day	Dark Canyon	Dark Canyon	Reach 3- Dark Canyon	33.8026	-116.733	ARB12-11 -11	RAMU	Adult	1	Released	Female	62	27	No	048586784	Moved from 33.80383,-116.73133 to put in creek	33.8037	-116.731	adult
2012-05-16	ARB12-11	Day	Dark Canyon	Dark Canyon	Reach 3- Dark Canyon	33.8026	-116.733	ARB12-11 -9	RAMU	Adult	1	Released	Female	63	29	Yes	057586830	Moved from 33.80384, -116.73132	33.8037	-116.731	adult
2012-05-16	ARB12-11	Day	Dark Canyon	Dark Canyon	Reach 3- Dark Canyon	33.8026	-116.733	ARB12-11 -10	RAMU	Adult	1	Released	Male	65	36	Yes	043256359	Chest abrasion from amplexus. Moved from 33.80383,-116.73133 to put in creek	33.8037	-116.731	adult
2012-05-16	ARB12-11	Day	Dark Canyon	Dark Canyon	Reach 3- Dark Canyon	33.8026	-116.733	ARB12-11 -12	RAMU	Adult	1	Released	Female	65	26	No	048612623	Chest abrasion from amplexus. Moved from 33.80382, -116.731195 to put in creek KLB8Aug2013	33.8037	-116.731	adult
2012-05-16	ARB12-11	Day	Dark Canyon	Dark Canyon	Reach 3- Dark Canyon	33.8026	-116.733	ARB12-11 -5	RAMU	Adult	1	Released	Female	68	30	No	048600597		33.8027	-116.732	adult
2012-05-16	ARB12-11	Day	Dark Canyon	Dark Canyon	Reach 4- Dark Canyon	33.8043	-116.731	ARB12-11 -18	RAMU	Adult	1	Released	Female	76	54	Yes	096856091		33.8043	-116.731	adult
2012-07-03	LG12-68	Day	Dark Canyon	Dark Canyon	Reach 4- Dark Canyon	33.8043	-116.731	LG12-68 -47	RAMU	Adult	1	Released	Male	54	19	No	075874308	Pt 018	33.8044	-116.731	adult
2012-07-03	LG12-68	Day	Dark Canyon	Dark Canyon	Reach 4- Dark Canyon	33.8043	-116.731	LG12-68 -50	RAMU	Adult	1	Released	Male	55	20.5	Yes	057555066	Pt 018	33.8044	-116.731	adult
2012-07-03	LG12-68	Day	Dark Canyon	Dark Canyon	Reach 4- Dark Canyon	33.8043	-116.731	LG12-68 -54	RAMU	Adult	1	Released	Male	55	25	Yes	057559556	Pt 018	33.8044	-116.731	adult
2012-07-03	LG12-68	Day	Dark Canyon	Dark Canyon	Reach 4- Dark Canyon	33.8043	-116.731	LG12-68 -45	RAMU	Adult	1	Released	Male	56	20	Yes	057579811	Pt 018	33.8044	-116.731	adult
2012-07-03	LG12-68	Day	Dark Canyon	Dark Canyon	Reach 3- Dark Canyon	33.8026	-116.733	LG12-68 -31	RAMU	Adult	1	Released	Male	56	21.5	Yes	075852770	Animal previously toe-clipped, Pt 014,	33.8039	-116.731	adult
2012-07-03	LG12-68	Day	Dark Canyon	Dark Canyon	Reach 4- Dark Canyon	33.8043	-116.731	LG12-68 -51	RAMU	Adult	1	Released	Male	57	21.5	No	075880826	Pt 018	33.8044	-116.731	adult
2012-07-03	LG12-68	Day	Dark Canyon	Dark Canyon	Reach 3- Dark Canyon	33.8026	-116.733	LG12-68 -29	RAMU	Adult	1	Released	Male	57	24.5	No	075852102	Pt 14	33.8039	-116.731	adult
2012-07-03	LG12-68	Day	Dark Canyon	Dark Canyon	Reach 3- Dark Canyon	33.8026	-116.733	LG12-68 -39	RAMU	Adult	1	Released	Male	58	18	No	075856821	Pt 017	33.8042	-116.731	adult
2012-07-03	LG12-68	Day	Dark Canyon	Dark Canyon	Reach 4- Dark Canyon	33.8043	-116.731	LG12-68 -43	RAMU	Adult	1	Released	Male	58	21	No	075052786	Pt 018	33.8044	-116.731	adult
2012-07-03	LG12-68	Day	Dark Canyon	Dark Canyon	Reach 3- Dark Canyon	33.8026	-116.733	LG12-68 -32	RAMU	Adult	1	Released	Male	58	21	No	075844356	Pt 014	33.8039	-116.731	adult
2012-07-03	LG12-68	Day	Dark Canyon	Dark Canyon	Reach 3- Dark Canyon	33.8026	-116.733	LG12-68 -41	RAMU	Adult	1	Released	Male	59	22	No	075838105	Pt 017	33.8042	-116.731	adult
2012-07-03	LG12-68	Day	Dark Canyon	Dark Canyon	Reach 4- Dark Canyon	33.8043	-116.731	LG12-68 -53	RAMU	Adult	1	Released	Female	59	21.75	No	075850859	Pt 018	33.8044	-116.731	adult
2012-07-03	LG12-68	Day	Dark Canyon	Dark Canyon	Reach 4- Dark Canyon	33.8043	-116.731	LG12-68 -55	RAMU	Adult	1	Released	Male	59	26	Yes	057559096	Pt 018	33.8044	-116.731	adult
2012-07-03	LG12-68	Day	Dark Canyon	Dark Canyon	Reach 3- Dark Canyon	33.8026	-116.733	LG12-68 -35	RAMU	Adult	1	Released	Male	60	25.5	No	075875795	Pt 017	33.8042	-116.731	adult
2012-07-03	LG12-68	Day	Dark Canyon	Dark Canyon	Reach 3- Dark Canyon	33.8026	-116.733	LG12-68 -37	RAMU	Adult	1	Released	Male	60	23.5	No	075853861	Pt 017	33.8042	-116.731	adult
2012-07-03	LG12-68	Day	Dark Canyon	Dark Canyon	Reach 3- Dark Canyon	33.8026	-116.733	LG12-68 -24	RAMU	Adult	1	Released	Female	60	29.5	Yes	048586784	Pt 010	33.8027	-116.732	adult
2012-07-03	LG12-68	Day	Dark Canyon	Dark Canyon	Reach 3- Dark Canyon	33.8026	-116.733	LG12-68 -38	RAMU	Adult	1	Released	Male	60	26.5	No	075879530	Pt 017. Don't have tissue vial to enter in DB KLB5Jul12.	33.8042	-116.731	adult
2012-07-03	LG12-68	Day	Dark Canyon	Dark Canyon	Reach 4- Dark Canyon	33.8043	-116.731	LG12-68 -48	RAMU	Adult	1	Released	Male	60	21	Yes	057584803	Pt 018. Changed sex to male based on other captures KLB 22Sep14	33.8044	-116.731	adult
2012-07-03	LG12-68	Day	Dark Canyon	Dark Canyon	Reach 4- Dark Canyon	33.8043	-116.731	LG12-68 -42	RAMU	Adult	1	Released	Female	62	32.5	Yes	057558852	Pt 018	33.8044	-116.731	adult
2012-07-03	LG12-68	Day	Dark Canyon	Dark Canyon	Reach 4- Dark Canyon	33.8043	-116.731	LG12-68 -44	RAMU	Adult	1	Released	Female	62	26.5	Yes	057585016	Pt 018	33.8044	-116.731	adult
2012-07-03	LG12-68	Day	Dark Canyon	Dark Canyon	Reach 3- Dark Canyon	33.8026	-116.733	LG12-68 -40	RAMU	Adult	1	Released	Female	63	38	Yes	057586830	Pt 017	33.8042	-116.731	adult
2012-07-03	LG12-68	Day	Dark Canyon	Dark Canyon	Reach 3- Dark Canyon	33.8026	-116.733	LG12-68 -30	RAMU	Adult	1	Released	Female	67	37	Yes	048612623	Pt 014	33.8039	-116.731	adult
2012-07-03	LG12-68	Day	Dark Canyon	Dark Canyon	Reach 3- Dark Canyon	33.8026	-116.733	LG12-68 -33	RAMU	Adult	1	Released	Female	68	33	Yes	057580574	Pt 015	33.8038	-116.731	adult
2012-07-03	LG12-68	Day	Dark Canyon	Dark Canyon	Reach 3- Dark Canyon	33.8026	-116.733	LG12-68 -27	RAMU	Adult	1	Released	Female	68	34.5	No	075835068	Pt 013	33.8037	-116.731	adult
2012-07-03	LG12-68	Day	Dark Canyon	Dark Canyon	Reach 4- Dark Canyon	33.8043	-116.731	LG12-68 -46	RAMU	Adult	1	Released	Male	69	28.5	No	075841378	Pt 018	33.8044	-116.731	adult
2012-07-03	LG12-68	Day	Dark Canyon	Dark Canyon	Reach 3- Dark Canyon	33.8026	-116.733	LG12-68 -25	RAMU	Adult	1	Released	Male	71	44	No	053522890	Animal previously toe-clippedPt 011	33.8028	-116.732	adult
2012-07-03	LG12-68	Day	Dark Canyon	Dark Canyon	Reach 4- Dark Canyon	33.8043	-116.731	LG12-68 -49	RAMU	Adult	1	Released	Female	73	42	Yes	096856091	Pt 018	33.8044	-116.731	adult
2013-05-15	ARB13-11	Day	Dark Canyon	Dark Canyon	Reach 4- Dark Canyon	33.8043	-116.731	ARB13-11 -12	RAMU	Adult	1	Released	Male	56	23	Yes	075052786		33.8045	-116.731	adult
2013-05-15	ARB13-11	Day	Dark Canyon	Dark Canyon	Reach 3- Dark Canyon	33.8026	-116.733	ARB13-11 -10	RAMU	Adult	1	Released	Male	59	23	Yes	075838105		33.804	-116.731	adult
2013-05-15	ARB13-11	Day	Dark Canyon	Dark Canyon	Reach 1- Dark Canyon	33.7989	-116.736	ARB13-11 -2	RAMU	Adult	1	Released	Male	60	27	No	108016306		33.8002	-116.735	adult
2013-05-15	ARB13-11	Day	Dark Canyon	Dark Canyon	Reach 3- Dark Canyon	33.8026	-116.733	ARB13-11 -9	RAMU	Adult	1	Released	Male	60	28	Yes	075879530		33.804	-116.731	adult
2013-05-15	ARB13-11	Day	Dark Canyon	Dark Canyon	Reach 4- Dark Canyon	33.8043	-116.731	ARB13-11 -13	RAMU	Adult	1	Released	Male	63	29	Yes	075841378		33.8047	-116.73	adult
2013-05-15	ARB13-11	Day	Dark Canyon	Dark Canyon	Reach 4- Dark Canyon	33.8043	-116.731	ARB13-11 -14	RAMU	Adult	1	Released	Female	65	34	Yes	075850859		33.8053	-116.729	adult
2013-05-15	ARB13-11	Day	Dark Canyon	Dark Canyon	Reach 2- Dark Canyon	33.801	-116.735	ARB13-11 -3	RAMU	Adult	1	Released	Male	65	32	No	108009025		33.8022	-116.733	adult
2013-05-15	ARB13-11	Day	Dark Canyon	Dark Canyon	Reach 3- Dark Canyon	33.8026	-116.733	ARB13-11 -11	RAMU	Adult	1	Released	Female	65	31	No	108014628		33.8043	-116.731	adult
2013-05-15	ARB13-11	Day	Dark Canyon	Dark Canyon	Reach 2- Dark Canyon	33.801	-116.735	ARB13-11 -4	RAMU	Adult	1	Released	Male	67	33	No	108004530		33.8021	-116.733	adult
2013-06-27	KLB13-39	Day	Dark Canyon	Dark Canyon	Reach 4- Dark Canyon	33.8043	-116.731	KLB13-39 -46	RAMU	Adult	1	Released	Male	55	24	Yes	057579811	Filled in sex as male based on other captures KLB 22Sep14	33.8046	-116.73	adult
2013-06-27	KLB13-39	Day	Dark Canyon	Dark Canyon	Reach 3- Dark Canyon	33.8026	-116.733	KLB13-39 -31	RAMU	Adult	1	Released	Male	57	22	No	108018546		33.8042	-116.731	adult
2013-06-27	KLB13-39	Day	Dark Canyon	Dark Canyon	Reach 4- Dark Canyon	33.8043	-116.731	KLB13-39 -49	RAMU	Adult	1	Released	Male	57	25	Yes	057555066		33.8045	-116.73	adult
2013-06-27	KLB13-39	Day	Dark Canyon	Dark Canyon	Reach 3- Dark Canyon	33.8026	-116.733	KLB13-39 -37	RAMU	Adult	1	Released	Male	60	26	Yes	075856821		33.8041	-116.731	adult
2013-06-27	KLB13-39	Day	Dark Canyon	Dark Canyon	Reach 3- Dark Canyon	33.8026	-116.733	KLB13-39 -30	RAMU	Adult	1	Released	Male	60	25	Yes	075838105		33.8042	-116.731	adult
2013-06-27	KLB13-39	Day	Dark Canyon	Dark Canyon	Reach 3- Dark Canyon	33.8026	-116.733	KLB13-39 -14	RAMU	Adult	1	Released	Male	60	25	No	108017855		33.8029	-116.732	adult
2013-06-27	KLB13-39	Day	Dark Canyon	Dark Canyon	Reach 1- Dark Canyon	33.7989	-116.736	KLB13-39 -4	RAMU	Adult	1	Released	Male	60	31	Yes	108016306		33.8003	-116.735	adult
2013-06-27	KLB13-39	Day	Dark Canyon	Dark Canyon	Reach 3- Dark Canyon	33.8026	-116.733	KLB13-39 -38	RAMU	Adult	1	Released	Male	60	30	Yes	053523603		33.8041	-116.731	adult
2013-06-27	KLB13-39	Day	Dark Canyon	Dark Canyon	Reach 3- Dark Canyon	33.8026	-116.733	KLB13-39 -33	RAMU	Adult	1	Released	Male	61	27.5	Yes	075853861		33.8042	-116.731	adult
2013-06-27	KLB13-39	Day	Dark Canyon	Dark Canyon	Reach 3- Dark Canyon	33.8026	-116.733	KLB13-39 -32	RAMU	Adult	1	Released	Male	61	28	Yes	075875795		33.8042	-116.731	adult
2013-06-27	KLB13-39	Day	Dark Canyon	Dark Canyon	Reach 4- Dark Canyon	33.8043	-116.731	KLB13-39 -41	RAMU	Adult	1	Released	Male	61	30	Yes	057559556		33.8045	-116.731	adult
2013-06-27	KLB13-39	Day	Dark Canyon	Dark Canyon	Reach 4- Dark Canyon	33.8043	-116.731	KLB13-39 -51	RAMU	Adult	1	Released	Male	65	35	Yes	075841378		33.8047	-116.73	adult
2013-06-27	KLB13-39	Day	Dark Canyon	Dark Canyon	Reach 4- Dark Canyon	33.8043	-116.731	KLB13-39 -40	RAMU	Adult	1	Released	Female	65	33	Yes	048586784		33.8045	-116.73	adult
2013-06-27	KLB13-39	Day	Dark Canyon	Dark Canyon	Reach 3- Dark Canyon	33.8026	-116.733	KLB13-39 -36	RAMU	Adult	1	Released	Male	65	43	Yes	043256359		33.8041	-116.731	adult
2013-06-27	KLB13-39	Day	Dark Canyon	Dark Canyon	Reach 4- Dark Canyon	33.8043	-116.731	KLB13-39 -42	RAMU	Adult	1	Released	Female	65	40	Yes	057585016		33.8045	-116.73	adult
2013-06-27	KLB13-39	Day	Dark Canyon	Dark Canyon	Reach 3- Dark Canyon	33.8026	-116.733	KLB13-39 -35	RAMU	Adult	1	Released	Female	66	41	Yes	057586830	Changed sex to female based on previous captures KLB 18Oct2013	33.8041	-116.731	adult
2013-06-27	KLB13-39	Day	Dark Canyon	Dark Canyon	Reach 3- Dark Canyon	33.8026	-116.733	KLB13-39 -34	RAMU	Adult	1	Released	Female	70	44	No	108006598		33.8041	-116.731	adult
2014-05-16	LG14-38	Day	Dark Canyon	Dark Canyon	Reach 4- Dark Canyon	33.8043	-116.731	LG14-38 -27	RAMU	Adult	1	Released	Male	54	26	Yes	053523603		33.8044	-116.731	adult
2014-05-16	LG14-38	Day	Dark Canyon	Dark Canyon	Reach 4- Dark Canyon	33.8043	-116.731	LG14-38 -31	RAMU	Adult	1	Released	Male	56	22	Yes	057579811		33.8046	-116.731	adult
2014-05-16	LG14-38	Day	Dark Canyon	Dark Canyon	Reach 4- Dark Canyon	33.8043	-116.731	LG14-38 -30	RAMU	Adult	1	Released	Male	56	23	Yes	075052786		33.8046	-116.731	adult
2014-05-16	LG14-38	Day	Dark Canyon	Dark Canyon	Reach 3- Dark Canyon	33.8026	-116.733	LG14-38 -25	RAMU	Adult	1	Released	Male	58	25	Yes	057566351		33.8042	-116.731	adult
2014-05-16	LG14-38	Day	Dark Canyon	Dark Canyon	Reach 3- Dark Canyon	33.8026	-116.733	LG14-38 -24	RAMU	Adult	1	Released	Male	62	23	Yes	075838105		33.8042	-116.731	adult
2014-05-16	LG14-38	Day	Dark Canyon	Dark Canyon	Reach 3- Dark Canyon	33.8026	-116.733	LG14-38 -23	RAMU	Adult	1	Released	Male	64	27	Yes	075853861	Filled in sex based on previous captures KLB 22Sep14	33.8042	-116.731	adult
2014-05-16	LG14-38	Day	Dark Canyon	Dark Canyon	Reach 4- Dark Canyon	33.8043	-116.731	LG14-38 -29	RAMU	Adult	1	Released	Female	65	33	Yes	057585016	changed sex based on other captures KLB 31Oct2018	33.8046	-116.731	adult
2014-05-16	LG14-38	Day	Dark Canyon	Dark Canyon	Reach 3- Dark Canyon	33.8026	-116.733	LG14-38 -20	RAMU	Adult	1	Released	Female	68	34	Yes	048600597		33.803	-116.732	adult
2014-05-16	LG14-38	Day	Dark Canyon	Dark Canyon	Reach 3- Dark Canyon	33.8026	-116.733	LG14-38 -21	RAMU	Adult	1	Released	Female	70	29	Yes	048612623		33.8037	-116.731	adult
2014-05-16	LG14-38	Day	Dark Canyon	Dark Canyon	Reach 4- Dark Canyon	33.8043	-116.731	LG14-38 -28	RAMU	Adult	1	Released	Female	72	38	Yes	075850859		33.8046	-116.731	adult
2014-06-30	LG14-70	Day	Dark Canyon	Dark Canyon	Reach 4- Dark Canyon	33.8043	-116.731	LG14-70 -27	RAMU	Adult	1	Released	Male	55	34	Yes	057579811	Same as -26	33.8046	-116.73	adult
2014-06-30	LG14-70	Day	Dark Canyon	Dark Canyon	Reach 4- Dark Canyon	33.8043	-116.731	LG14-70 -29	RAMU	Adult	1	Released	Male	60	23	Yes	075880826	Same as -26	33.8046	-116.73	adult
2014-06-30	LG14-70	Day	Dark Canyon	Dark Canyon	Reach 4- Dark Canyon	33.8043	-116.731	LG14-70 -28	RAMU	Adult	1	Released	Male	60	30	Yes	057584803	Same as -26	33.8046	-116.73	adult
2014-06-30	LG14-70	Day	Dark Canyon	Dark Canyon	Reach 3- Dark Canyon	33.8026	-116.733	LG14-70 -23	RAMU	Adult	1	Released	Male	62	37	Yes	075852770	can't find swab KLB 21Aug2014	33.8041	-116.731	adult
2014-06-30	LG14-70	Day	Dark Canyon	Dark Canyon	Reach 6- Dark Canyon	33.8077	-116.727	LG14-70 -34	RAMU	Adult	1	Released	Male	65	39	Yes	053799366		33.8082	-116.726	adult
2014-06-30	LG14-70	Day	Dark Canyon	Dark Canyon	Reach 4- Dark Canyon	33.8043	-116.731	LG14-70 -26	RAMU	Adult	1	Released	Female	65	31	Yes	057585016	Changed sex to Female based on other captures KLB 31Oct2018.	33.8046	-116.73	adult
2014-08-21	LG14-80	Day	Dark Canyon	Dark Canyon	Reach 3- Dark Canyon	33.8026	-116.733	LG14-80 -38	RAMU	Adult	1	Released	Male	55	19	No	044056038		33.8043	-116.731	adult
2014-08-21	LG14-80	Day	Dark Canyon	Dark Canyon	Reach 4- Dark Canyon	33.8043	-116.731	LG14-80 -43	RAMU	Adult	1	Released	Male	60	33	Yes	057584803		33.8046	-116.73	adult
2015-06-01	JEM15-020	Day	Dark Canyon	Dark Canyon	Reach 3- Dark Canyon	33.8026	-116.733	JEM15-020 -S9	RAMU	Adult	1	Released	Male	50	10	No	044037120		33.804	-116.731	adult
2015-06-01	JEM15-020	Day	Dark Canyon	Dark Canyon	Reach 3- Dark Canyon	33.8026	-116.733	JEM15-020 -S12	RAMU	Adult	1	Released	Male	53	16.75	No	044062636		33.8041	-116.731	adult
2015-06-01	JEM15-020	Day	Dark Canyon	Dark Canyon	Reach 3- Dark Canyon	33.8026	-116.733	JEM15-020 -S4	RAMU	Adult	1	Released	Male	54	16	No	044057778		33.8038	-116.731	adult
2015-06-01	JEM15-020	Day	Dark Canyon	Dark Canyon	Reach 3- Dark Canyon	33.8026	-116.733	JEM15-020 -S15	RAMU	Adult	1	Released	Male	57	18	Yes	044056038		33.8041	-116.731	adult
2015-06-01	JEM15-020	Day	Dark Canyon	Dark Canyon	Reach 3- Dark Canyon	33.8026	-116.733	JEM15-020 -S5	RAMU	Adult	1	Released	Male	58	25.25	No	044031124		33.8038	-116.731	adult
2015-06-01	JEM15-020	Day	Dark Canyon	Dark Canyon	Reach 4- Dark Canyon	33.8043	-116.731	JEM15-020 -S17	RAMU	Adult	1	Released	Male	60	21.25	Yes	075052786		33.8044	-116.731	adult
2015-06-01	JEM15-020	Day	Dark Canyon	Dark Canyon	Reach 3- Dark Canyon	33.8026	-116.733	JEM15-020 -S14	RAMU	Adult	1	Released	Male	63	30	No	044062622	Changed wt from 3, guessed was 30 KLB 28Oct2015	33.8041	-116.731	adult
2015-06-01	JEM15-020	Day	Dark Canyon	Dark Canyon	Reach 6- Dark Canyon	33.8077	-116.727	JEM15-020 -S20	RAMU	Adult	1	Released	Male	64	35	Yes	053799366		33.8082	-116.726	adult
2015-06-01	JEM15-020	Day	Dark Canyon	Dark Canyon	Reach 3- Dark Canyon	33.8026	-116.733	JEM15-020 -S13	RAMU	Adult	1	Released	Female	69	37	Yes	048612623		33.8041	-116.731	adult
2015-06-24	JEM15-025	Day	Dark Canyon	Dark Canyon	Reach 4- Dark Canyon	33.8043	-116.731	JEM15-025 -S44	RAMU	Adult	1	Released	Male	65	31	Yes	075852770		33.8045	-116.731	adult
2015-06-24	JEM15-025	Day	Dark Canyon	Dark Canyon	Reach 6- Dark Canyon	33.8077	-116.727	JEM15-025 -S47	RAMU	Adult	1	Released	Male	67	36	Yes	053799366		33.8082	-116.726	adult
2015-08-04	KLB15-048	Day	Dark Canyon	Dark Canyon	Reach 3- Dark Canyon	33.8026	-116.733	KLB15-048 -S32	RAMU	Adult	1	Released	Male	58	22.25	No	044052833		33.8029	-116.732	adult
2016-06-29	LG16-061	Day	Dark Canyon	Dark Canyon	Reach 2- Dark Canyon	33.801	-116.735	LG16-061 -S2	RAMU	Adult	1	Released	Male	60	23.5	No	044055607	Bsal 1600300054	33.8023	-116.733	adult
2016-06-29	LG16-061	Day	Dark Canyon	Dark Canyon	Reach 4- Dark Canyon	33.8043	-116.731	LG16-061 -S13	RAMU	Adult	1	Released	Female	62	27.5	No	836535822	Bsal 1603200198, LG16-061 -S12	33.8045	-116.731	adult
2016-06-29	LG16-061	Day	Dark Canyon	Dark Canyon	Reach 3- Dark Canyon	33.8026	-116.733	LG16-061 -S7	RAMU	Adult	1	Released	Male	62	22.5	No	044039293	Bsal 1600300056	33.804	-116.731	adult
2016-06-29	LG16-061	Day	Dark Canyon	Dark Canyon	Reach 3- Dark Canyon	33.8026	-116.733	LG16-061 -S9	RAMU	Adult	1	Released	Male	63.5	32	Yes	044056038	Bsal 1600300058, LG16-061 -S8	33.8041	-116.731	adult
2016-06-29	LG16-061	Day	Dark Canyon	Dark Canyon	Reach 4- Dark Canyon	33.8043	-116.731	LG16-061 -S11	RAMU	Adult	1	Released	Male	65	31	Yes	075052786	Bsal 1600300060	33.8042	-116.731	adult
2016-06-29	LG16-061	Day	Dark Canyon	Dark Canyon	Reach 4- Dark Canyon	33.8043	-116.731	LG16-061 -S12	RAMU	Adult	1	Released	Male	66	29.5	Yes	075880826	Bsal 1603200197	33.8045	-116.731	adult
2016-06-29	LG16-061	Day	Dark Canyon	Dark Canyon	Reach 3- Dark Canyon	33.8026	-116.733	LG16-061 -S10	RAMU	Adult	1	Released	Female	69	38	No	836512612	Bsal 1600300059, LG16-061 -S8,leeches onventral &dorsal (4 total)	33.8041	-116.731	adult
2016-06-29	LG16-061	Day	Dark Canyon	Dark Canyon	Reach 6- Dark Canyon	33.8077	-116.727	LG16-061 -S18	RAMU	Adult	1	Released	Male	71	37	Yes	053799366	Bsal 1603200199	33.8077	-116.727	adult
2016-06-29	LG16-061	Day	Dark Canyon	Dark Canyon	Reach 3- Dark Canyon	33.8026	-116.733	LG16-061 -S8	RAMU	Adult	1	Released	Male	73	44.5	Yes	044062622	Bsal 1600300057	33.8041	-116.731	adult
2016-08-18	ARB16-022	Day	Dark Canyon	Dark Canyon	Reach 3- Dark Canyon	33.8026	-116.733	ARB16-022 -S38	RAMU	Adult	1	Released	Male	52	15	No	836383773		33.8042	-116.731	adult
2016-08-18	ARB16-022	Day	Dark Canyon	Dark Canyon	Reach 4- Dark Canyon	33.8043	-116.731	ARB16-022 -S47	RAMU	Adult	1	Released	Female	69	47	Yes	836535822	ARB16-022 -S44	33.8046	-116.731	adult
2016-08-18	ARB16-022	Day	Dark Canyon	Dark Canyon	Reach 4- Dark Canyon	33.8043	-116.731	ARB16-022 -S48	RAMU	Adult	1	Released	Male	72	52	Yes	044062622	ARB16-022 -S44	33.8046	-116.731	adult
2016-08-18	ARB16-022	Day	Dark Canyon	Dark Canyon	Reach 4- Dark Canyon	33.8043	-116.731	ARB16-022 -S49	RAMU	Adult	1	Released	Female	73	51	Yes	836512612	ARB16-022 -S44	33.8046	-116.731	adult
2017-05-31	MNW17-026	Day	Dark Canyon	Dark Canyon	Reach 4- Dark Canyon	33.8043	-116.731	MNW17-026 -S4	RAMU	Adult	1	Released	Male	64	27.5	Yes	057579811	Previosly toe clipped left pinky	33.8045	-116.731	adult
2017-05-31	MNW17-026	Day	Dark Canyon	Dark Canyon	Reach 4- Dark Canyon	33.8043	-116.731	MNW17-026 -S5	RAMU	Adult	1	Released	Male	70	41.5	No	836522334		33.8045	-116.731	adult
2017-07-11	MNW17-034	Day	Dark Canyon	Dark Canyon	Reach 4- Dark Canyon	33.8043	-116.731	MNW17-034 -S5	RAMU	Juvenile	1	Released	Male	45	8.5	No	842802793		33.8047	-116.73	juvenile
2017-07-11	MNW17-034	Day	Dark Canyon	Dark Canyon	Reach 3- Dark Canyon	33.8026	-116.733	MNW17-034 -S2	RAMU	Adult	1	Released	Male	65	33	Yes	044057778		33.8039	-116.731	adult
2017-07-11	MNW17-034	Day	Dark Canyon	Dark Canyon	Reach 3- Dark Canyon	33.8026	-116.733	MNW17-034 -S1	RAMU	Adult	1	Released	Male	65	31	No	836532777		33.8038	-116.731	adult
2017-08-22	ARB17-011	Day	Dark Canyon	Dark Canyon	Reach 6- Dark Canyon	33.8077	-116.727	ARB17-011 -S43	RAMU	Adult	1	Released	Male	69	39	Yes	053799366		33.808	-116.726	adult
2018-05-30	MNW18-019	Day	Dark Canyon	Dark Canyon	Reach 3- Dark Canyon	33.8026	-116.733	MNW18-019 -S4	RAMU	Adult	1	Released	Male	64	32.5	No	836529114		33.8042	-116.731	adult
2018-05-30	MNW18-019	Day	Dark Canyon	Dark Canyon	Reach 6- Dark Canyon	33.8077	-116.727	MNW18-019 -S8	RAMU	Adult	1	Released	Male	67	39	Yes	053799366		33.8082	-116.726	adult
2018-07-02	MNW18-030	Day	Dark Canyon	Dark Canyon	Reach 3- Dark Canyon	33.8026	-116.733	MNW18-030 -S25	RAMU	Adult	1	Released	Male	62	37	No	836545089		33.8029	-116.732	adult
2018-07-02	MNW18-030	Day	Dark Canyon	Dark Canyon	Reach 3- Dark Canyon	33.8026	-116.733	MNW18-030 -S26	RAMU	Adult	1	Released	Male	62	27.5	No	836517579		33.8029	-116.732	adult
2018-07-02	MNW18-030	Day	Dark Canyon	Dark Canyon	Reach 6- Dark Canyon	33.8077	-116.727	MNW18-030 -S29	RAMU	Adult	1	Released	Male	64	40.5	Yes	053799366		33.8082	-116.726	adult
2021-05-18	ARB21-008	Day	Dark Canyon	Dark Canyon	Reach 6- Dark Canyon	33.8077	-116.727	ARB21-008 -S24	RAMU	Adult	1	Released	Male	67	34	Yes	053799366		33.8081	-116.726	adult
2022-06-27	LG22-014	Day	Dark Canyon	Dark Canyon	Reach 6- Dark Canyon	33.8077	-116.727	LG22-014 -S27	RAMU	Adult	1	Released	Male	68	37	Yes	053799366		33.8081	-116.726	adult
2005-07-27	GMT5-26	Day	Dark Canyon	Dark Canyon Trib 1	Reach 1- Dark Canyon Trib 1	33.7989	-116.736	GMT5-26 -1	RAMU	Adult	1	Released	Male	57	32	Yes	054541885	Estimated gps coordinates from start of reach	33.7989	-116.736	adult
2005-07-27	GMT5-26	Day	Dark Canyon	Dark Canyon Trib 1	Reach 1- Dark Canyon Trib 1	33.7989	-116.736	GMT5-26 -6	RAMU	Adult	1	Released	Male	59	31	Yes	054634876	Estimated gps coordinates from start of reach	33.7989	-116.736	adult
2005-07-27	GMT5-26	Day	Dark Canyon	Dark Canyon Trib 1	Reach 1- Dark Canyon Trib 1	33.7989	-116.736	GMT5-26 -7	RAMU	Adult	1	Released	Male	60	37	Yes	055315583	Estimated gps coordinates from start of reach	33.7989	-116.736	adult
2005-07-27	GMT5-26	Day	Dark Canyon	Dark Canyon Trib 1	Reach 1- Dark Canyon Trib 1	33.7989	-116.736	GMT5-26 -5	RAMU	Adult	1	Released	Male	65	38	Yes	058110830	Estimated gps coordinates from start of reach	33.7989	-116.736	adult
2005-07-27	GMT5-26	Day	Dark Canyon	Dark Canyon Trib 1	Reach 1- Dark Canyon Trib 1	33.7989	-116.736	GMT5-26 -4	RAMU	Adult	1	Released	Male	65	37	Yes	053295871	Estimated gps coordinates from start of reach	33.7989	-116.736	adult
2005-07-27	GMT5-26	Day	Dark Canyon	Dark Canyon Trib 1	Reach 1- Dark Canyon Trib 1	33.7989	-116.736	GMT5-26 -15	RAMU	Adult	1	Released	Male	65	45	Yes	054281069	Moved from 33.7981, -116.731533 KLB 3Sep2013	33.7984	-116.731	adult
2005-07-27	GMT5-26	Day	Dark Canyon	Dark Canyon Trib 1	Reach 1- Dark Canyon Trib 1	33.7989	-116.736	GMT5-26 -2	RAMU	Adult	1	Released	Male	70	39	Yes	054380300	Estimated gps coordinates from start of reach	33.7989	-116.736	adult
2005-07-27	GMT5-26	Day	Dark Canyon	Dark Canyon Trib 1	Reach 1- Dark Canyon Trib 1	33.7989	-116.736	GMT5-26 -13	RAMU	Adult	1	Released	Male	71	50	No	107603522	Estimated gps coordinates from start of reach	33.7989	-116.736	adult
2005-07-27	GMT5-26	Day	Dark Canyon	Dark Canyon Trib 1	Reach 1- Dark Canyon Trib 1	33.7989	-116.736	GMT5-26 -3	RAMU	Adult	1	Released	Female	77	57	No	055274085	Estimated gps coordinates from start of reach	33.7989	-116.736	adult
2006-09-14	SLC6-76	Day	Dark Canyon	Dark Canyon Trib 1	Reach 2- Dark Canyon Trib 1	33.7995	-116.733	SLC6-76 -46	RAMU	Adult	1	Released	Male	55	11.5	No	107628275	40 toe. Recap yes - PIT tag today.	33.7996	-116.732	adult
2007-07-11	SLC7-32	Day	Dark Canyon	Dark Canyon Trib 1	Reach 2- Dark Canyon Trib 1	33.7995	-116.733	SLC7-32 -9	RAMU	Adult	1	Released	Female	56	17	No	096849576		33.7998	-116.732	adult
2007-07-11	SLC7-32	Day	Dark Canyon	Dark Canyon Trib 1	Reach 2- Dark Canyon Trib 1	33.7995	-116.733	SLC7-32 -8	RAMU	Adult	1	Released	Male	57	21	Yes	107628275		33.7998	-116.732	adult
2007-08-15	SLC7-44	Day	Dark Canyon	Dark Canyon Trib 1	Reach 2- Dark Canyon Trib 1	33.7995	-116.733	SLC7-44 -33	RAMU	Adult	1	Released	Female	59	21.5	Yes	096849576	Culvert pool-Estimated gps coord, gave it the same gps point as slc7-32-8 pool at road crossing.	33.7998	-116.732	adult
2008-05-15	LG8-22	Day	Dark Canyon	Dark Canyon Trib 1	Reach 2- Dark Canyon Trib 1	33.7995	-116.733	LG8-22 -13	RAMU	Adult	1	Released	Female	53	18	Yes	096858570	13:09pm	33.7984	-116.731	adult
2008-05-15	LG8-22	Day	Dark Canyon	Dark Canyon Trib 1	Reach 2- Dark Canyon Trib 1	33.7995	-116.733	LG8-22 -17	RAMU	Adult	1	Released	Male	61	28	No	096812000	13:43pm	33.7982	-116.731	adult
2008-05-15	LG8-22	Day	Dark Canyon	Dark Canyon Trib 1	Reach 2- Dark Canyon Trib 1	33.7995	-116.733	LG8-22 -16	RAMU	Adult	1	Released	Male	62	27	Yes	052629623		33.7982	-116.731	adult
2008-05-15	LG8-22	Day	Dark Canyon	Dark Canyon Trib 1	Reach 2- Dark Canyon Trib 1	33.7995	-116.733	LG8-22 -12	RAMU	Adult	1	Released	Female	70	32	Yes	107634591	12:50 pm, Super skinny	33.7983	-116.731	adult
2008-05-15	LG8-22	Day	Dark Canyon	Dark Canyon Trib 1	Reach 2- Dark Canyon Trib 1	33.7995	-116.733	LG8-22 -11	RAMU	Adult	1	Released	Female	75	31	Yes	053882589	Super skinny, no deformities	33.7983	-116.731	adult
2008-06-24	LG8-33	Day	Dark Canyon	Dark Canyon Trib 1	Reach 1- Dark Canyon Trib 1	33.7989	-116.736	LG8-33 -5	RAMU	Adult	1	Released	Female	54	18	Yes	096819085	Moved from 33.79967, -116.73341 KLB 3Sep2013	33.7995	-116.733	adult
2008-06-24	LG8-33	Day	Dark Canyon	Dark Canyon Trib 1	Reach 1- Dark Canyon Trib 1	33.7989	-116.736	LG8-33 -4	RAMU	Adult	1	Released	Female	55	19.5	No	096810086	Tissue had been taken, but not pittagged	33.7995	-116.733	adult
2008-08-05	LG8-37	Day	Dark Canyon	Dark Canyon Trib 1	Reach 1- Dark Canyon Trib 1	33.7989	-116.736	LG8-37 -4	RAMU	Adult	1	Released	Female	60	22	Yes	096810086		33.7996	-116.733	adult
2008-08-05	LG8-37	Day	Dark Canyon	Dark Canyon Trib 1	Reach 2- Dark Canyon Trib 1	33.7995	-116.733	LG8-37 -24	RAMU	Adult	1	Released	Male	65	27	Yes	055315583	Stubby toes back hind foot & missing toe, no webbing	33.7984	-116.731	adult
2008-08-05	LG8-37	Day	Dark Canyon	Dark Canyon Trib 1	Reach 2- Dark Canyon Trib 1	33.7995	-116.733	LG8-37 -27	RAMU	Adult	1	Released	Female	72	41	Yes	053882589		33.7984	-116.731	adult
2008-08-05	LG8-37	Day	Dark Canyon	Dark Canyon Trib 1	Reach 2- Dark Canyon Trib 1	33.7995	-116.733	LG8-37 -6	RAMU	Adult	1	Released	Female	81	55	Yes	054582638	Wt and length were switched, switched back, KLB 8Mar11	33.7982	-116.732	adult
2012-05-15	MSC12-49	Day	Dark Canyon	Dark Canyon Trib 1	Reach 2- Dark Canyon Trib 1	33.7995	-116.733	MSC12-49 -17	RAMU	Adult	1	Released	Male	57	34	Yes	107628275		33.7999	-116.732	adult
2012-08-23	LG12-82	Day	Dark Canyon	Dark Canyon Trib 1	Reach 1- Dark Canyon Trib 1	33.7989	-116.736	LG12-82 -5	RAMU	Adult	1	Released	Male	59	23.5	No	108011089		33.7996	-116.733	adult
2012-08-23	LG12-82	Day	Dark Canyon	Dark Canyon Trib 1	Reach 1- Dark Canyon Trib 1	33.7989	-116.736	LG12-82 -6	RAMU	Adult	1	Released	Female	74	59	No	108001866		33.7996	-116.733	adult
2013-05-14	ARB13-9	Day	Dark Canyon	Dark Canyon Trib 1	Reach 1- Dark Canyon Trib 1	33.7989	-116.736	ARB13-9 -11	RAMU	Adult	1	Released	Male	52	16	No	108009838		33.7996	-116.733	adult
2013-05-14	ARB13-9	Day	Dark Canyon	Dark Canyon Trib 1	Reach 1- Dark Canyon Trib 1	33.7989	-116.736	ARB13-9 -12	RAMU	Adult	1	Released	Female	57	16	No	108010597		33.7995	-116.734	adult
2013-05-14	ARB13-9	Day	Dark Canyon	Dark Canyon Trib 1	Reach 1- Dark Canyon Trib 1	33.7989	-116.736	ARB13-9 -9	RAMU	Adult	1	Released	Male	62	28	No	108013045		33.7996	-116.733	adult
2013-05-14	ARB13-9	Day	Dark Canyon	Dark Canyon Trib 1	Reach 1- Dark Canyon Trib 1	33.7989	-116.736	ARB13-9 -10	RAMU	Adult	1	Released	Male	67	34	No	108007098		33.7996	-116.734	adult
2013-06-26	LG13-60	Day	Dark Canyon	Dark Canyon Trib 1	Reach 1- Dark Canyon Trib 1	33.7989	-116.736	LG13-60 -9	RAMU	Adult	1	Released	Female	52	16.5	No	108006114		33.7996	-116.733	adult
2013-06-26	LG13-60	Day	Dark Canyon	Dark Canyon Trib 1	Reach 1- Dark Canyon Trib 1	33.7989	-116.736	LG13-60 -8	RAMU	Adult	1	Escaped	Male	58	23	Yes	108009838		33.7996	-116.733	adult
2014-05-16	LG14-38	Day	Dark Canyon	Dark Canyon Trib 1	Reach 1- Dark Canyon Trib 1	33.7989	-116.736	LG14-38 -8	RAMU	Adult	1	Released	Male	62	35	Yes	108007098		33.7995	-116.733	adult
2014-05-16	LG14-38	Day	Dark Canyon	Dark Canyon Trib 1	Reach 1- Dark Canyon Trib 1	33.7989	-116.736	LG14-38 -7	RAMU	Adult	1	Released	Female	75	43	Yes	108001866		33.7995	-116.733	adult
2015-05-29	KLB15-030	Day	Dark Canyon	Dark Canyon Trib 1	Reach 1- Dark Canyon Trib 1	33.7989	-116.736	KLB15-030 -S7	RAMU	Adult	1	Released	Male	65	36	Yes	108007098		33.7997	-116.733	adult
2015-06-23	JEM15-025	Day	Dark Canyon	Dark Canyon Trib 1	Reach 1- Dark Canyon Trib 1	33.7989	-116.736	JEM15-025 -S13	RAMU	Adult	1	Released	Male	66	40	Yes	108007098	Changed from 33.79984, -116.7334	33.7996	-116.733	adult
2016-05-12	ARB16-011	Day	Dark Canyon	Dark Canyon Trib 1	Reach 1- Dark Canyon Trib 1	33.7989	-116.736	ARB16-011 -S10	RAMU	Adult	1	Released	Male	66	32	Yes	108009838		33.7996	-116.733	adult
2016-05-12	ARB16-011	Day	Dark Canyon	Dark Canyon Trib 1	Reach 1- Dark Canyon Trib 1	33.7989	-116.736	ARB16-011 -S9	RAMU	Adult	1	Released	Male	70	40	Yes	108007098		33.7996	-116.733	adult
2016-06-29	ARB16-017	Day	Dark Canyon	Dark Canyon Trib 1	Reach 1- Dark Canyon Trib 1	33.7989	-116.736	ARB16-017 -S21	RAMU	Adult	1	Released	Male	72	45	Yes	108007096	1600300049	33.7994	-116.733	adult
2017-07-10	MNW17-033	Day	Dark Canyon	Dark Canyon Trib 1	Reach 1- Dark Canyon Trib 1	33.7989	-116.736	MNW17-033 -S11	RAMU	Juvenile	1	Released	Male	75	49	Yes	108007098		33.7996	-116.733	juvenile
2017-07-10	MNW17-033	Day	Dark Canyon	Dark Canyon Trib 1	Reach 2- Dark Canyon Trib 1	33.7995	-116.733	MNW17-033 -S33	RAMU	Adult	1	Escaped	Male	NA	43	Yes	107628275		33.7999	-116.732	adult
2017-08-22	ARB17-011	Day	Dark Canyon	Dark Canyon Trib 1	Reach 2- Dark Canyon Trib 1	33.7995	-116.733	ARB17-011 -S27	RAMU	Adult	1	Released	Female	76	51	Yes	044069337		33.7999	-116.732	adult
2018-05-29	MNW18-018	Day	Dark Canyon	Dark Canyon Trib 1	Reach 1- Dark Canyon Trib 1	33.7989	-116.736	MNW18-018 -S4	RAMU	Adult	1	Released	Male	64	42.5	Yes	108007098		33.7996	-116.733	adult
2018-08-14	MNW18-048	Day	Dark Canyon	Dark Canyon Trib 1	Reach 2- Dark Canyon Trib 1	33.7995	-116.733	MNW18-048 -S24	RAMU	Adult	1	Released	Male	61	28	Yes	836540567	BD 1701600100	33.7999	-116.732	adult
2018-08-14	MNW18-048	Day	Dark Canyon	Dark Canyon Trib 1	Reach 2- Dark Canyon Trib 1	33.7995	-116.733	MNW18-048 -S25	RAMU	Adult	1	Released	Female	71	50	Yes	044069337	BD 1701600101	33.7999	-116.732	adult
2019-06-05	MNW19-017	Day	Dark Canyon	Dark Canyon Trib 1	Reach 2- Dark Canyon Trib 1	33.7995	-116.733	MNW19-017 -S8	RAMU	Adult	1	Released	Female	66	35.5	No	845296853		33.7998	-116.732	adult
2021-05-18	ARB21-008	Day	Dark Canyon	Dark Canyon Trib 1	Reach 1- Dark Canyon Trib 1	33.7989	-116.736	ARB21-008 -S8	RAMU	Adult	1	Released	Female	74	35	No	845527083		33.7997	-116.733	adult
2003-08-25	ARB3-25	Stream Survey	Dark Canyon	Dark Canyon Trib 1A	Reach 1- Dark Canyon Trib 1A	33.7996	-116.733	ARB3-25 -45	RAMU	Adult	1	Released	Male	62	36	No	055043865	Batched from ControlForm,	33.7983	-116.731	adult
2003-08-25	ARB3-25	Stream Survey	Dark Canyon	Dark Canyon Trib 1A	Reach 1- Dark Canyon Trib 1A	33.7996	-116.733	ARB3-25 -46	RAMU	Adult	1	Released	Male	63	44	No	055072859	Batched from ControlForm,estimated coords from ARB3-25-45	33.7983	-116.731	adult
2003-08-25	ARB3-25	Stream Survey	Dark Canyon	Dark Canyon Trib 1A	Reach 1- Dark Canyon Trib 1A	33.7996	-116.733	ARB3-25 -44	RAMU	Adult	1	Released	Male	65	37	No	055046795	Batched from ControlForm,	33.7983	-116.731	adult
2003-08-25	ARB3-25	Stream Survey	Dark Canyon	Dark Canyon Trib 1A	Reach 1- Dark Canyon Trib 1A	33.7996	-116.733	ARB3-25 -3	RAMU	Adult	1	Released	Male	65	33	No	055057342	Batched from ControlForm, Swab. Changed coords from 33.7981666666666	33.7986	-116.731	adult
2003-08-25	ARB3-25	Stream Survey	Dark Canyon	Dark Canyon Trib 1A	Reach 1- Dark Canyon Trib 1A	33.7996	-116.733	ARB3-25 -43	RAMU	Adult	1	Released	Female	67	42	No	055263082	Batched from ControlForm,	33.7983	-116.731	adult
2003-08-25	ARB3-25	Stream Survey	Dark Canyon	Dark Canyon Trib 1A	Reach 1- Dark Canyon Trib 1A	33.7996	-116.733	ARB3-25 -47	RAMU	Adult	1	Released	Male	69	45	No	054276859	Batched from ControlForm,estimated coords from ARB3-25-45	33.7983	-116.731	adult
2003-08-25	ARB3-25	Stream Survey	Dark Canyon	Dark Canyon Trib 1A	Reach 1- Dark Canyon Trib 1A	33.7996	-116.733	ARB3-25 -22	RAMU	Adult	1	Released	Male	69	30	No	054541885	Batched from ControlForm, Swab	33.7984	-116.731	adult
2003-08-25	ARB3-25	Stream Survey	Dark Canyon	Dark Canyon Trib 1A	Reach 1- Dark Canyon Trib 1A	33.7996	-116.733	ARB3-25 -48	RAMU	Adult	1	Released	Male	71	47	No	054380300	Batched from ControlForm,estimated coords from ARB3-25-45. Made male because of subsequent captures, KLB 8Mar11	33.7983	-116.731	adult
2003-08-25	ARB3-25	Stream Survey	Dark Canyon	Dark Canyon Trib 1A	Reach 1- Dark Canyon Trib 1A	33.7996	-116.733	ARB3-25 -11	RAMU	Adult	1	Released	Male	71	50	No	054281069	Batched from ControlForm,Changed coords from 33.7982	33.7985	-116.732	adult
2003-08-25	ARB3-25	Stream Survey	Dark Canyon	Dark Canyon Trib 1A	Reach 1- Dark Canyon Trib 1A	33.7996	-116.733	ARB3-25 -9	RAMU	Adult	1	Released	Female	72	55	No	054582638	Batched from ControlForm, Swab. Changed coords from 33.7981666666666	33.7986	-116.731	adult
2003-08-25	ARB3-25	Stream Survey	Dark Canyon	Dark Canyon Trib 1A	Reach 1- Dark Canyon Trib 1A	33.7996	-116.733	ARB3-25 -24	RAMU	Adult	1	Released	Female	73	41.5	No	053882589	Batched from ControlForm,	33.7983	-116.731	adult
2004-06-10	LG4-15		Dark Canyon	Dark Canyon Trib 1A	Reach 1- Dark Canyon Trib 1A	33.7996	-116.733	LG4-15 -14	RAMU	Adult	1	Released	Male	60	26	No	054634876	Batched from ControlForm,	33.7984	-116.731	adult
2004-06-10	LG4-15		Dark Canyon	Dark Canyon Trib 1A	Reach 1- Dark Canyon Trib 1A	33.7996	-116.733	LG4-15 -15	RAMU	Adult	1	Released	Male	65	32	No	055315583	Batched from ControlForm,	33.7984	-116.731	adult
2004-06-10	LG4-15		Dark Canyon	Dark Canyon Trib 1A	Reach 1- Dark Canyon Trib 1A	33.7996	-116.733	LG4-15 -16	RAMU	Adult	1	Released	Male	66	41	Yes	054380300	Batched from ControlForm,	33.7983	-116.731	adult
2004-06-10	LG4-15		Dark Canyon	Dark Canyon Trib 1A	Reach 1- Dark Canyon Trib 1A	33.7996	-116.733	LG4-15 -2	RAMU	Adult	1	Released	Female	67	38	Yes	055263082	Batched from ControlForm,	33.7983	-116.731	adult
2004-06-10	LG4-15		Dark Canyon	Dark Canyon Trib 1A	Reach 1- Dark Canyon Trib 1A	33.7996	-116.733	LG4-15 -1	RAMU	Adult	1	Released	Female	73	46	No	055070123	Batched from ControlForm,	33.7983	-116.731	adult
2004-07-06	ESA4-22	Stream Survey	Dark Canyon	Dark Canyon Trib 1A	Reach 1- Dark Canyon Trib 1A	33.7996	-116.733	ESA4-22 -1	RAMU	Adult	1	Released	Male	58	28.5	Yes	054634876	Batched from ControlForm,	33.7981	-116.731	adult
2004-07-06	ESA4-22	Stream Survey	Dark Canyon	Dark Canyon Trib 1A	Reach 1- Dark Canyon Trib 1A	33.7996	-116.733	ESA4-22 -21	RAMU	Adult	1	Released	Male	61	34.5	No	052614112	Batched from ControlForm,	33.7983	-116.731	adult
2004-07-06	ESA4-22	Stream Survey	Dark Canyon	Dark Canyon Trib 1A	Reach 1- Dark Canyon Trib 1A	33.7996	-116.733	ESA4-22 -18	RAMU	Adult	1	Released	Male	63	35	Yes	055043865	Batched from ControlForm,	33.7983	-116.731	adult
2004-07-06	ESA4-22	Stream Survey	Dark Canyon	Dark Canyon Trib 1A	Reach 1- Dark Canyon Trib 1A	33.7996	-116.733	ESA4-22 -19	RAMU	Adult	1	Released	Male	63	41	No	053016558	Batched from ControlForm,Made male because of subsequence capture, KLB 8Mar11	33.7984	-116.731	adult
2004-07-06	ESA4-22	Stream Survey	Dark Canyon	Dark Canyon Trib 1A	Reach 1- Dark Canyon Trib 1A	33.7996	-116.733	ESA4-22 -3	RAMU	Adult	1	Released	Male	63	38.5	No	053295871	Batched from ControlForm,	33.7981	-116.731	adult
2004-07-06	ESA4-22	Stream Survey	Dark Canyon	Dark Canyon Trib 1A	Reach 1- Dark Canyon Trib 1A	33.7996	-116.733	ESA4-22 -4	RAMU	Adult	1	Released	Male	64	37	No	052629623	Batched from ControlForm,Changed coords from 33.798017, -116.730967 KLB 2Dec2013	33.7981	-116.731	adult
2004-07-06	ESA4-22	Stream Survey	Dark Canyon	Dark Canyon Trib 1A	Reach 1- Dark Canyon Trib 1A	33.7996	-116.733	ESA4-22 -20	RAMU	Adult	1	Released	Male	64	44	No	053317067	Batched from ControlForm,Changed coords from 33.7977, 116.730816666666 to put in creek.	33.7984	-116.731	adult
2004-07-06	ESA4-22	Stream Survey	Dark Canyon	Dark Canyon Trib 1A	Reach 1- Dark Canyon Trib 1A	33.7996	-116.733	ESA4-22 -2	RAMU	Adult	1	Released	Male	65	44	Yes	054380300	Batched from ControlForm,	33.7981	-116.731	adult
2004-07-06	ESA4-22	Stream Survey	Dark Canyon	Dark Canyon Trib 1A	Reach 1- Dark Canyon Trib 1A	33.7996	-116.733	ESA4-22 -22	RAMU	Adult	1	Released	Male	67	44	Yes	054276859	Batched from ControlForm,	33.7983	-116.731	adult
2004-07-06	ESA4-22	Stream Survey	Dark Canyon	Dark Canyon Trib 1A	Reach 1- Dark Canyon Trib 1A	33.7996	-116.733	ESA4-22 -17	RAMU	Adult	1	Released	Female	69	44	Yes	055263082	Batched from ControlForm,Changed coords from 33.79775, 116.730716666666 to put in creek	33.7983	-116.731	adult
2004-08-25	ESA4-27	Stream Survey	Dark Canyon	Dark Canyon Trib 1A	Reach 1- Dark Canyon Trib 1A	33.7996	-116.733	ESA4-27 -45	RAMU	Adult	1	Released	Male	62	40	Yes	052629623	Batched from ControlForm,	33.7983	-116.731	adult
2004-08-25	ESA4-27	Stream Survey	Dark Canyon	Dark Canyon Trib 1A	Reach 1- Dark Canyon Trib 1A	33.7996	-116.733	ESA4-27 -46	RAMU	Adult	1	Released	Male	65	30.5	Yes	054634876	Batched from ControlForm,	33.7983	-116.731	adult
2004-08-25	ESA4-27	Stream Survey	Dark Canyon	Dark Canyon Trib 1A	Reach 1- Dark Canyon Trib 1A	33.7996	-116.733	ESA4-27 -44	RAMU	Adult	1	Released	Male	66	44	Yes	054380300	Batched from ControlForm,	33.7983	-116.731	adult
2004-08-25	ESA4-27	Stream Survey	Dark Canyon	Dark Canyon Trib 1A	Reach 1- Dark Canyon Trib 1A	33.7996	-116.733	ESA4-27 -48	RAMU	Adult	1	Released	Male	66	39	Yes	055315583	Batched from ControlForm,	33.7983	-116.731	adult
2004-08-25	ESA4-27	Stream Survey	Dark Canyon	Dark Canyon Trib 1A	Reach 1- Dark Canyon Trib 1A	33.7996	-116.733	ESA4-27 -43	RAMU	Adult	1	Released	Female	67	38	No	055122589	Batched from ControlForm,Changed coord from 116.730733333333	33.7981	-116.731	adult
2004-08-25	ESA4-27	Stream Survey	Dark Canyon	Dark Canyon Trib 1A	Reach 1- Dark Canyon Trib 1A	33.7996	-116.733	ESA4-27 -47	RAMU	Adult	1	Released	Female	71	51	Yes	053882589	Batched from ControlForm,	33.7985	-116.731	adult
2004-08-25	ESA4-27	Stream Survey	Dark Canyon	Dark Canyon Trib 1A	Reach 1- Dark Canyon Trib 1A	33.7996	-116.733	ESA4-27 -49	RAMU	Adult	1	Released	Female	71	54	No	055325531	Batched from ControlForm,	33.7983	-116.731	adult
2005-07-01	CJH5-60	Day	Dark Canyon	Dark Canyon Trib 1A	Reach 1- Dark Canyon Trib 1A	33.7996	-116.733	CJH5-60 -9	RAMU	Adult	1	Released	Male	61	39	No	058110830	Switched Ln and wt to match other captures, KLB 8Mar11	33.7983	-116.731	adult
2005-07-01	CJH5-60	Day	Dark Canyon	Dark Canyon Trib 1A	Reach 1- Dark Canyon Trib 1A	33.7996	-116.733	CJH5-60 -12	RAMU	Adult	1	Released	Male	62	35	Yes	055315583		33.7983	-116.731	adult
2005-07-01	CJH5-60	Day	Dark Canyon	Dark Canyon Trib 1A	Reach 1- Dark Canyon Trib 1A	33.7996	-116.733	CJH5-60 -11	RAMU	Adult	1	Released	Male	62	36	Yes	055046795		33.7984	-116.731	adult
2005-07-01	CJH5-60	Day	Dark Canyon	Dark Canyon Trib 1A	Reach 1- Dark Canyon Trib 1A	33.7996	-116.733	CJH5-60 -13	RAMU	Adult	1	Released	Male	65	36	Yes	052629623		33.7983	-116.731	adult
2005-07-01	CJH5-60	Day	Dark Canyon	Dark Canyon Trib 1A	Reach 2- Dark Canyon Trib 1A	33.7982	-116.731	CJH5-60 -15	RAMU	Adult	1	Released	Female	65	35.5	Yes	055122589		33.7982	-116.73	adult
2005-07-01	CJH5-60	Day	Dark Canyon	Dark Canyon Trib 1A	Reach 2- Dark Canyon Trib 1A	33.7982	-116.731	CJH5-60 -16	RAMU	Adult	1	Released	Female	66	43	Yes	055070123		33.7983	-116.73	adult
2005-09-01	ARB5-49	Day	Dark Canyon	Dark Canyon Trib 1A	Reach 1- Dark Canyon Trib 1A	33.7996	-116.733	ARB5-49 -58	RAMU	Adult	1	Released	Male	59	33	Yes	054541885		33.7983	-116.731	adult
2005-09-01	ARB5-49	Day	Dark Canyon	Dark Canyon Trib 1A	Reach 1- Dark Canyon Trib 1A	33.7996	-116.733	ARB5-49 -41	RAMU	Adult	1	Released	Male	60	32	Yes	055043865		33.7983	-116.732	adult
2005-09-01	ARB5-49	Day	Dark Canyon	Dark Canyon Trib 1A	Reach 1- Dark Canyon Trib 1A	33.7996	-116.733	ARB5-49 -62	RAMU	Adult	1	Released	Male	63	33	Yes	054634876		33.7982	-116.731	adult
2005-09-01	ARB5-49	Day	Dark Canyon	Dark Canyon Trib 1A	Reach 1- Dark Canyon Trib 1A	33.7996	-116.733	ARB5-49 -40	RAMU	Adult	1	Released	Male	64	44	Yes	054281069	Moved from 33.798133, -116.732033 KLB 27Aug2013	33.7983	-116.732	adult
2006-08-11	LG6-51	Day	Dark Canyon	Dark Canyon Trib 1A	Reach 1- Dark Canyon Trib 1A	33.7996	-116.733	LG6-51 -45	RAMU	Adult	1	Released	Male	61	33.5	Yes	055046795		33.7982	-116.731	adult
2006-08-11	LG6-51	Day	Dark Canyon	Dark Canyon Trib 1A	Reach 1- Dark Canyon Trib 1A	33.7996	-116.733	LG6-51 -44	RAMU	Adult	1	Released	Male	64	34	Yes	058110830		33.7981	-116.731	adult
2006-08-11	LG6-51	Day	Dark Canyon	Dark Canyon Trib 1A	Reach 1- Dark Canyon Trib 1A	33.7996	-116.733	LG6-51 -46	RAMU	Adult	1	Released	Male	68	36.5	Yes	054380300		33.7983	-116.731	adult
2006-08-11	LG6-51	Day	Dark Canyon	Dark Canyon Trib 1A	Reach 1- Dark Canyon Trib 1A	33.7996	-116.733	LG6-51 -42	RAMU	Adult	1	Released	Male	70	45	Yes	107603522		33.7983	-116.731	adult
2006-08-11	LG6-51	Day	Dark Canyon	Dark Canyon Trib 1A	Reach 1- Dark Canyon Trib 1A	33.7996	-116.733	LG6-51 -41	RAMU	Adult	1	Released	Female	72	49.5	Yes	053882589	Changed sex to female because of other captures, KLB 8Mar11	33.7983	-116.731	adult
2006-08-23	SLC6-70	Day	Dark Canyon	Dark Canyon Trib 1A	Reach 1- Dark Canyon Trib 1A	33.7996	-116.733	SLC6-70 -11	RAMU	Adult	1	Dead	Female	NA	NA	Yes	055274085	Animal was collected, sent to David Green	33.7983	-116.731	adult
2006-09-07	LG6-55	Day	Dark Canyon	Dark Canyon Trib 1A	Reach 1- Dark Canyon Trib 1A	33.7996	-116.733	LG6-55 -40	RAMU	Adult	1	Released	Male	60	28	Yes	054634876	No gps coverage - between LG6-55-39 & start of reachTrib1A-2, gps estimated at end of Reach	33.7982	-116.731	adult
2006-09-07	LG6-55	Day	Dark Canyon	Dark Canyon Trib 1A	Reach 1- Dark Canyon Trib 1A	33.7996	-116.733	LG6-55 -21	RAMU	Adult	1	Released	Male	63	28.5	Yes	055043865		33.7983	-116.732	adult
2006-09-07	LG6-55	Day	Dark Canyon	Dark Canyon Trib 1A	Reach 1- Dark Canyon Trib 1A	33.7996	-116.733	LG6-55 -41	RAMU	Adult	1	Released	Female	70	44.5	No	107634591	No gps coverage - between LG6-55-39 & start of reachTrib1A-2	33.7982	-116.731	adult
2006-09-14	SLC6-76	Day	Dark Canyon	Dark Canyon Trib 1A	Reach 1- Dark Canyon Trib 1A	33.7996	-116.733	SLC6-76 -11	RAMU	Adult	1	Released	Male	60	29	Yes	055043865	Moved from 33.798833, -116.731117 KLB 20Aug2013	33.7985	-116.731	adult
2006-09-14	SLC6-76	Day	Dark Canyon	Dark Canyon Trib 1A	Reach 1- Dark Canyon Trib 1A	33.7996	-116.733	SLC6-76 -34	RAMU	Adult	1	Released	Male	65	32.5	Yes	055315583		33.7983	-116.731	adult
2006-09-14	SLC6-76	Day	Dark Canyon	Dark Canyon Trib 1A	Reach 1- Dark Canyon Trib 1A	33.7996	-116.733	SLC6-76 -35	RAMU	Adult	1	Released	Male	65	29.5	Yes	054541885		33.7983	-116.731	adult
2006-09-14	SLC6-76	Day	Dark Canyon	Dark Canyon Trib 1A	Reach 1- Dark Canyon Trib 1A	33.7996	-116.733	SLC6-76 -33	RAMU	Adult	1	Released	Male	67	33	Yes	058110830		33.7983	-116.731	adult
2006-09-14	SLC6-76	Day	Dark Canyon	Dark Canyon Trib 1A	Reach 1- Dark Canyon Trib 1A	33.7996	-116.733	SLC6-76 -12	RAMU	Adult	1	Released	Female	79	60	No	107601336	1 toe. Moved from 33.799083, -116.730883 KLB 20Aug2013	33.7985	-116.731	adult
2007-05-21	SLC7-21	Day	Dark Canyon	Dark Canyon Trib 1A	Reach 1- Dark Canyon Trib 1A	33.7996	-116.733	SLC7-21 -26	RAMU	Adult	1	Released	Male	59	26	Yes	054634876	Changed coords from 33.798033, -116.731 KLB 2Dec2013	33.7983	-116.731	adult
2007-05-21	SLC7-21	Day	Dark Canyon	Dark Canyon Trib 1A	Reach 1- Dark Canyon Trib 1A	33.7996	-116.733	SLC7-21 -9	RAMU	Adult	1	Released	Male	60	23.5	Yes	054541885		33.7983	-116.731	adult
2007-05-21	SLC7-21	Day	Dark Canyon	Dark Canyon Trib 1A	Reach 1- Dark Canyon Trib 1A	33.7996	-116.733	SLC7-21 -11	RAMU	Adult	1	Released	Male	62	27.25	No	096846895	Air and water for all at this pool.	33.7983	-116.731	adult
2007-05-21	SLC7-21	Day	Dark Canyon	Dark Canyon Trib 1A	Reach 1- Dark Canyon Trib 1A	33.7996	-116.733	SLC7-21 -24	RAMU	Adult	1	Released	Male	62	32	Yes	052629623	Changed coords from 33.798033, -116.731 KLB 2Dec2013	33.7983	-116.731	adult
2007-05-21	SLC7-21	Day	Dark Canyon	Dark Canyon Trib 1A	Reach 1- Dark Canyon Trib 1A	33.7996	-116.733	SLC7-21 -23	RAMU	Adult	1	Released	Male	62	31.5	Yes	053016558	Changed coords from 33.798033, -116.731 KLB 2Dec2013	33.7983	-116.731	adult
2007-05-21	SLC7-21	Day	Dark Canyon	Dark Canyon Trib 1A	Reach 1- Dark Canyon Trib 1A	33.7996	-116.733	SLC7-21 -25	RAMU	Adult	1	Released	Male	62	28	Yes	055315583		33.798	-116.731	adult
2007-05-21	SLC7-21	Day	Dark Canyon	Dark Canyon Trib 1A	Reach 1- Dark Canyon Trib 1A	33.7996	-116.733	SLC7-21 -13	RAMU	Adult	1	Released	Male	64	27.5	Yes	058110830		33.7983	-116.731	adult
2007-05-21	SLC7-21	Day	Dark Canyon	Dark Canyon Trib 1A	Reach 1- Dark Canyon Trib 1A	33.7996	-116.733	SLC7-21 -12	RAMU	Adult	1	Released	Male	64	31	Yes	053295871		33.7983	-116.731	adult
2007-05-21	SLC7-21	Day	Dark Canyon	Dark Canyon Trib 1A	Reach 2- Dark Canyon Trib 1A	33.7982	-116.731	SLC7-21 -28	RAMU	Adult	1	Released	Female	72	34.5	Yes	055070123		33.7981	-116.73	adult
2007-07-10	ARB7-11	Day	Dark Canyon	Dark Canyon Trib 1A	Reach 1- Dark Canyon Trib 1A	33.7996	-116.733	ARB7-11 -27	RAMU	Adult	1	Released	Female	51	14	No	096858570	Moved from 33.798567, -116.730817 KLB 27Aug2013	33.7984	-116.731	adult
2007-07-10	ARB7-11	Day	Dark Canyon	Dark Canyon Trib 1A	Reach 1- Dark Canyon Trib 1A	33.7996	-116.733	ARB7-11 -30	RAMU	Adult	1	Released	Male	60	30	Yes	055315583		33.7983	-116.731	adult
2007-07-10	ARB7-11	Day	Dark Canyon	Dark Canyon Trib 1A	Reach 1- Dark Canyon Trib 1A	33.7996	-116.733	ARB7-11 -39	RAMU	Adult	1	Released	Male	60	31	Yes	052629623		33.7983	-116.731	adult
2007-07-10	ARB7-11	Day	Dark Canyon	Dark Canyon Trib 1A	Reach 1- Dark Canyon Trib 1A	33.7996	-116.733	ARB7-11 -41	RAMU	Adult	1	Released	Male	61	32	Yes	053295871		33.7983	-116.731	adult
2007-07-10	ARB7-11	Day	Dark Canyon	Dark Canyon Trib 1A	Reach 1- Dark Canyon Trib 1A	33.7996	-116.733	ARB7-11 -42	RAMU	Adult	1	Released	Male	61	32	No	096809812		33.7985	-116.731	adult
2007-07-10	ARB7-11	Day	Dark Canyon	Dark Canyon Trib 1A	Reach 1- Dark Canyon Trib 1A	33.7996	-116.733	ARB7-11 -36	RAMU	Adult	1	Released	Female	65	37	Yes	055070123		33.7983	-116.73	adult
2007-07-10	ARB7-11	Day	Dark Canyon	Dark Canyon Trib 1A	Reach 1- Dark Canyon Trib 1A	33.7996	-116.733	ARB7-11 -40	RAMU	Adult	1	Released	Female	74	45	Yes	107634591		33.7983	-116.731	adult
2007-08-15	SLC7-44	Day	Dark Canyon	Dark Canyon Trib 1A	Reach 2- Dark Canyon Trib 1A	33.7982	-116.731	SLC7-44 -23	RAMU	Adult	1	Released	Male	66	30	Yes	096846895		33.7982	-116.731	adult
2008-06-24	LG8-33	Day	Dark Canyon	Dark Canyon Trib 1A	Reach 1- Dark Canyon Trib 1A	33.7996	-116.733	LG8-33 -19	RAMU	Adult	1	Released	Male	60	28	Yes	055315583		33.7983	-116.731	adult
2008-06-24	LG8-33	Day	Dark Canyon	Dark Canyon Trib 1A	Reach 1- Dark Canyon Trib 1A	33.7996	-116.733	LG8-33 -18	RAMU	Adult	1	Released	Male	62	29	Yes	052629623		33.7983	-116.731	adult
2008-06-24	LG8-33	Day	Dark Canyon	Dark Canyon Trib 1A	Reach 1- Dark Canyon Trib 1A	33.7996	-116.733	LG8-33 -17	RAMU	Adult	1	Released	Male	63	30	Yes	096809812		33.7983	-116.731	adult
2008-06-24	LG8-33	Day	Dark Canyon	Dark Canyon Trib 1A	Reach 1- Dark Canyon Trib 1A	33.7996	-116.733	LG8-33 -7	RAMU	Adult	1	Released	Female	80	55.5	Yes	054582638		33.7984	-116.731	adult
2009-05-04	LG9-57	Day	Dark Canyon	Dark Canyon Trib 1A	Reach 1- Dark Canyon Trib 1A	33.7996	-116.733	LG9-57 -10	RAMU	Adult	1	Released	Female	55	26	No	020869565		33.7983	-116.731	adult
2009-06-25	LG9-62	Day	Dark Canyon	Dark Canyon Trib 1A	Reach 1- Dark Canyon Trib 1A	33.7996	-116.733	LG9-62 -9	RAMU	Adult	1	Released	Male	56	22	No	108015771		33.7983	-116.732	adult
2009-06-25	LG9-62	Day	Dark Canyon	Dark Canyon Trib 1A	Reach 1- Dark Canyon Trib 1A	33.7996	-116.733	LG9-62 -15	RAMU	Adult	1	Released	Male	60	30	Yes	052629623		33.7984	-116.731	adult
2009-06-25	LG9-62	Day	Dark Canyon	Dark Canyon Trib 1A	Reach 1- Dark Canyon Trib 1A	33.7996	-116.733	LG9-62 -7	RAMU	Adult	1	Released	Female	60	22.5	No	108001790		33.7983	-116.732	adult
2009-06-25	LG9-62	Day	Dark Canyon	Dark Canyon Trib 1A	Reach 1- Dark Canyon Trib 1A	33.7996	-116.733	LG9-62 -21	RAMU	Adult	1	Released	Male	62	30	Yes	055315583		33.7982	-116.731	adult
2009-06-25	LG9-62	Day	Dark Canyon	Dark Canyon Trib 1A	Reach 1- Dark Canyon Trib 1A	33.7996	-116.733	LG9-62 -16	RAMU	Adult	1	Released	Male	62	32	Yes	096846895		33.7985	-116.731	adult
2009-06-25	LG9-62	Day	Dark Canyon	Dark Canyon Trib 1A	Reach 1- Dark Canyon Trib 1A	33.7996	-116.733	LG9-62 -22	RAMU	Adult	1	Released	Male	64	32.5	No	108007293		33.7981	-116.731	adult
2009-06-25	LG9-62	Day	Dark Canyon	Dark Canyon Trib 1A	Reach 1- Dark Canyon Trib 1A	33.7996	-116.733	LG9-62 -10	RAMU	Adult	1	Released	Female	66	31	Yes	096858570	2 marks on chest	33.7983	-116.732	adult
2009-06-25	LG9-62	Day	Dark Canyon	Dark Canyon Trib 1A	Reach 1- Dark Canyon Trib 1A	33.7996	-116.733	LG9-62 -8	RAMU	Adult	1	Released	Female	70	43.5	Yes	107601336		33.7983	-116.732	adult
2009-06-25	LG9-62	Day	Dark Canyon	Dark Canyon Trib 1A	Reach 1- Dark Canyon Trib 1A	33.7996	-116.733	LG9-62 -17	RAMU	Adult	1	Released	Female	72	44	Yes	053882589		33.7984	-116.731	adult
2010-06-17	ARB10-17	Day	Dark Canyon	Dark Canyon Trib 1A	Reach 1- Dark Canyon Trib 1A	33.7996	-116.733	ARB10-17 -8	RAMU	Adult	1	Released	Female	65	31.5	No	043103052		33.7985	-116.731	adult
2010-06-17	ARB10-17	Day	Dark Canyon	Dark Canyon Trib 1A	Reach 1- Dark Canyon Trib 1A	33.7996	-116.733	ARB10-17 -9	RAMU	Adult	1	Released	Male	69	33	Yes	052629623		33.7982	-116.731	adult
2010-06-17	ARB10-17	Day	Dark Canyon	Dark Canyon Trib 1A	Reach 1- Dark Canyon Trib 1A	33.7996	-116.733	ARB10-17 -11	RAMU	Adult	1	Released	Male	NA	30	Yes	055315583		33.7983	-116.731	adult
2010-08-10	ARB10-35	Day	Dark Canyon	Dark Canyon Trib 1A	Reach 1- Dark Canyon Trib 1A	33.7996	-116.733	ARB10-35 -23	RAMU	Adult	1	Released	Female	60	27	No	053535524		33.7983	-116.731	adult
2010-08-10	ARB10-35	Day	Dark Canyon	Dark Canyon Trib 1A	Reach 1- Dark Canyon Trib 1A	33.7996	-116.733	ARB10-35 -26	RAMU	Adult	1	Released	Female	67	47	Yes	043103052		33.7983	-116.731	adult
2011-07-06	ARB11-24	Day	Dark Canyon	Dark Canyon Trib 1A	Reach 1- Dark Canyon Trib 1A	33.7996	-116.733	ARB11-24 -13	RAMU	Adult	1	Released	Male	65	36	Yes	055315583		33.7983	-116.731	adult
2011-07-06	ARB11-24	Day	Dark Canyon	Dark Canyon Trib 1A	Reach 1- Dark Canyon Trib 1A	33.7996	-116.733	ARB11-24 -9	RAMU	Adult	1	Released	Male	69	39	Yes	052629623		33.7982	-116.731	adult
2011-07-06	ARB11-24	Day	Dark Canyon	Dark Canyon Trib 1A	Reach 1- Dark Canyon Trib 1A	33.7996	-116.733	ARB11-24 -10	RAMU	Adult	1	Released	Female	70	35	Yes	053535524		33.7983	-116.731	adult
2011-07-06	ARB11-24	Day	Dark Canyon	Dark Canyon Trib 1A	Reach 1- Dark Canyon Trib 1A	33.7996	-116.733	ARB11-24 -8	RAMU	Adult	1	Released	Female	72	44	Yes	043103052		33.7983	-116.731	adult
2011-07-06	ARB11-24	Day	Dark Canyon	Dark Canyon Trib 1A	Reach 1- Dark Canyon Trib 1A	33.7996	-116.733	ARB11-24 -7	RAMU	Adult	1	Released	Female	79	56	Yes	108001790		33.7983	-116.731	adult
2012-05-15	MSC12-49	Day	Dark Canyon	Dark Canyon Trib 1A	Reach 1- Dark Canyon Trib 1A	33.7996	-116.733	MSC12-49 -13	RAMU	Adult	1	Released	Male	64	38	Yes	096809812		33.7983	-116.731	adult
2012-05-15	MSC12-49	Day	Dark Canyon	Dark Canyon Trib 1A	Reach 1- Dark Canyon Trib 1A	33.7996	-116.733	MSC12-49 -10	RAMU	Adult	1	Released	Female	68	33	Yes	053535524		33.7983	-116.731	adult
2012-05-15	MSC12-49	Day	Dark Canyon	Dark Canyon Trib 1A	Reach 1- Dark Canyon Trib 1A	33.7996	-116.733	MSC12-49 -12	RAMU	Adult	1	Released	Female	72	47	Yes	055070123		33.7983	-116.731	adult
2012-05-15	MSC12-49	Day	Dark Canyon	Dark Canyon Trib 1A	Reach 1- Dark Canyon Trib 1A	33.7996	-116.733	MSC12-49 -11	RAMU	Adult	1	Released	Female	72	44	Yes	043103052		33.7983	-116.731	adult
2012-05-15	MSC12-49	Day	Dark Canyon	Dark Canyon Trib 1A	Reach 1- Dark Canyon Trib 1A	33.7996	-116.733	MSC12-49 -9	RAMU	Adult	1	Released	Female	73	49	Yes	108001790		33.7983	-116.732	adult
2012-07-03	LG12-68	Day	Dark Canyon	Dark Canyon Trib 1A	Reach 1- Dark Canyon Trib 1A	33.7996	-116.733	LG12-68 -15	RAMU	Adult	1	Released	Male	64	42.5	Yes	052629623	Pt 005	33.7983	-116.731	adult
2012-07-03	LG12-68	Day	Dark Canyon	Dark Canyon Trib 1A	Reach 1- Dark Canyon Trib 1A	33.7996	-116.733	LG12-68 -16	RAMU	Adult	1	Released	Female	68	39.5	Yes	053535524	Pt 005	33.7983	-116.731	adult
2012-07-03	LG12-68	Day	Dark Canyon	Dark Canyon Trib 1A	Reach 1- Dark Canyon Trib 1A	33.7996	-116.733	LG12-68 -14	RAMU	Adult	1	Released	Female	76	52.5	Yes	043103052	Pt 005	33.7983	-116.731	adult
2012-07-03	LG12-68	Day	Dark Canyon	Dark Canyon Trib 1A	Reach 1- Dark Canyon Trib 1A	33.7996	-116.733	LG12-68 -10	RAMU	Adult	1	Released	Female	81	74.5	Yes	054582638	Hind right extra toe, front rt toes fused; Pt002, 1801, 3	33.7984	-116.732	adult
2012-07-03	LG12-68	Day	Dark Canyon	Dark Canyon Trib 1A	Reach 1- Dark Canyon Trib 1A	33.7996	-116.733	LG12-68 -8	RAMU	Adult	1	Released	Female	82	68	Yes	108001790	33.79828/116.73160/3epe/1801	33.7983	-116.732	adult
2012-08-23	LG12-82	Day	Dark Canyon	Dark Canyon Trib 1A	Reach 1- Dark Canyon Trib 1A	33.7996	-116.733	LG12-82 -25	RAMU	Adult	1	Released	Male	66	46.5	Yes	096809812		33.7984	-116.731	adult
2013-05-14	ARB13-9	Day	Dark Canyon	Dark Canyon Trib 1A	Reach 1- Dark Canyon Trib 1A	33.7996	-116.733	ARB13-9 -15	RAMU	Adult	1	Released	Male	61	35	Yes	108015771		33.7983	-116.732	adult
2013-05-14	ARB13-9	Day	Dark Canyon	Dark Canyon Trib 1A	Reach 1- Dark Canyon Trib 1A	33.7996	-116.733	ARB13-9 -22	RAMU	Adult	1	Released	Male	63	36	Yes	052629623		33.7983	-116.731	adult
2013-05-14	ARB13-9	Day	Dark Canyon	Dark Canyon Trib 1A	Reach 1- Dark Canyon Trib 1A	33.7996	-116.733	ARB13-9 -25	RAMU	Adult	1	Released	Male	64	36	Yes	096812000		33.7984	-116.731	adult
2013-05-14	ARB13-9	Day	Dark Canyon	Dark Canyon Trib 1A	Reach 1- Dark Canyon Trib 1A	33.7996	-116.733	ARB13-9 -24	RAMU	Adult	1	Released	Male	65	32	Yes	096846895		33.7983	-116.731	adult
2013-05-14	ARB13-9	Day	Dark Canyon	Dark Canyon Trib 1A	Reach 1- Dark Canyon Trib 1A	33.7996	-116.733	ARB13-9 -23	RAMU	Adult	1	Released	Male	66	35	Yes	096809812		33.7983	-116.731	adult
2013-05-14	ARB13-9	Day	Dark Canyon	Dark Canyon Trib 1A	Reach 1- Dark Canyon Trib 1A	33.7996	-116.733	ARB13-9 -21	RAMU	Adult	1	Released	Female	70	35	Yes	053535524		33.7982	-116.731	adult
2013-05-14	ARB13-9	Day	Dark Canyon	Dark Canyon Trib 1A	Reach 1- Dark Canyon Trib 1A	33.7996	-116.733	ARB13-9 -20	RAMU	Adult	1	Released	Female	73	50	Yes	055070123		33.7984	-116.731	adult
2013-05-14	ARB13-9	Day	Dark Canyon	Dark Canyon Trib 1A	Reach 1- Dark Canyon Trib 1A	33.7996	-116.733	ARB13-9 -19	RAMU	Adult	1	Released	Female	75	44	Yes	043103052		33.7984	-116.731	adult
2013-06-26	LG13-60	Day	Dark Canyon	Dark Canyon Trib 1A	Reach 1- Dark Canyon Trib 1A	33.7996	-116.733	LG13-60 -18	RAMU	Adult	1	Released	Male	67	38	Yes	052629623		33.7983	-116.731	adult
2013-06-26	LG13-60	Day	Dark Canyon	Dark Canyon Trib 1A	Reach 1- Dark Canyon Trib 1A	33.7996	-116.733	LG13-60 -17	RAMU	Adult	1	Released	Female	70	42	Yes	043103052		33.7983	-116.731	adult
2013-06-26	LG13-60	Day	Dark Canyon	Dark Canyon Trib 1A	Reach 1- Dark Canyon Trib 1A	33.7996	-116.733	LG13-60 -19	RAMU	Adult	1	Released	Female	71	44	Yes	053535524		33.7983	-116.731	adult
2013-06-26	LG13-60	Day	Dark Canyon	Dark Canyon Trib 1A	Reach 1- Dark Canyon Trib 1A	33.7996	-116.733	LG13-60 -15	RAMU	Adult	1	Released	Female	79	69	Yes	108001790		33.7982	-116.732	adult
2014-05-16	LG14-38	Day	Dark Canyon	Dark Canyon Trib 1A	Reach 1- Dark Canyon Trib 1A	33.7996	-116.733	LG14-38 -9	RAMU	Adult	1	Released	Female	54	19	No	044054371	Changed coords from 33.79808, -116.73177 to put in creek KLB 4Aug2014	33.7985	-116.732	adult
2014-05-16	LG14-38	Day	Dark Canyon	Dark Canyon Trib 1A	Reach 1- Dark Canyon Trib 1A	33.7996	-116.733	LG14-38 -10	RAMU	Adult	1	Released	Male	62	34	Yes	108015771	Changed coords from 33.79813, -116.73175 to put in creek KLB 4Aug2014	33.7985	-116.732	adult
2014-05-16	LG14-38	Day	Dark Canyon	Dark Canyon Trib 1A	Reach 1- Dark Canyon Trib 1A	33.7996	-116.733	LG14-38 -12	RAMU	Adult	1	Released	Male	67	34	Yes	052629623		33.7983	-116.731	adult
2014-05-16	LG14-38	Day	Dark Canyon	Dark Canyon Trib 1A	Reach 1- Dark Canyon Trib 1A	33.7996	-116.733	LG14-38 -14	RAMU	Adult	1	Released	Female	74	52	Yes	043103052		33.7982	-116.731	adult
2014-05-16	LG14-38	Day	Dark Canyon	Dark Canyon Trib 1A	Reach 1- Dark Canyon Trib 1A	33.7996	-116.733	LG14-38 -13	RAMU	Adult	1	Released	Female	80	50	Yes	053882589		33.7983	-116.731	adult
2014-06-30	LG14-70	Day	Dark Canyon	Dark Canyon Trib 1A	Reach 1- Dark Canyon Trib 1A	33.7996	-116.733	LG14-70 -36	RAMU	Adult	1	Released	Female	54	16	No	044051370		33.7983	-116.732	adult
2014-06-30	LG14-70	Day	Dark Canyon	Dark Canyon Trib 1A	Reach 1- Dark Canyon Trib 1A	33.7996	-116.733	LG14-70 -48	RAMU	Adult	1	Released	Male	64	41	Yes	052629623		33.7983	-116.731	adult
2014-06-30	LG14-70	Day	Dark Canyon	Dark Canyon Trib 1A	Reach 1- Dark Canyon Trib 1A	33.7996	-116.733	LG14-70 -47	RAMU	Adult	1	Released	Female	74	51	Yes	053535524		33.7983	-116.731	adult
2014-06-30	LG14-70	Day	Dark Canyon	Dark Canyon Trib 1A	Reach 1- Dark Canyon Trib 1A	33.7996	-116.733	LG14-70 -46	RAMU	Adult	1	Released	Female	77	63	Yes	043103052		33.7983	-116.731	adult
2014-08-21	LG14-80	Day	Dark Canyon	Dark Canyon Trib 1A	Reach 1- Dark Canyon Trib 1A	33.7996	-116.733	LG14-80 -17	RAMU	Adult	1	Released	Male	54	14	No	044068793	Changed recap to n, no record of prior captures KLB 22Sep14	33.7983	-116.731	adult
2014-08-21	LG14-80	Day	Dark Canyon	Dark Canyon Trib 1A	Reach 1- Dark Canyon Trib 1A	33.7996	-116.733	LG14-80 -13	RAMU	Adult	1	Released	Male	55	19	No	044033016		33.7984	-116.731	adult
2014-08-21	LG14-80	Day	Dark Canyon	Dark Canyon Trib 1A	Reach 1- Dark Canyon Trib 1A	33.7996	-116.733	LG14-80 -22	RAMU	Adult	1	Released	Female	55	19	No	044069337		33.7984	-116.731	adult
2014-08-21	LG14-80	Day	Dark Canyon	Dark Canyon Trib 1A	Reach 1- Dark Canyon Trib 1A	33.7996	-116.733	LG14-80 -18	RAMU	Adult	1	Released	Female	57	23	No	044066799		33.7983	-116.731	adult
2014-08-21	LG14-80	Day	Dark Canyon	Dark Canyon Trib 1A	Reach 1- Dark Canyon Trib 1A	33.7996	-116.733	LG14-80 -10	RAMU	Adult	1	Released	Female	62	23.5	Yes	044051370		33.7983	-116.732	adult
2014-08-21	LG14-80	Day	Dark Canyon	Dark Canyon Trib 1A	Reach 1- Dark Canyon Trib 1A	33.7996	-116.733	LG14-80 -9	RAMU	Adult	1	Released	Male	66	39	Yes	108007098		33.7997	-116.733	adult
2014-08-21	LG14-80	Day	Dark Canyon	Dark Canyon Trib 1A	Reach 1- Dark Canyon Trib 1A	33.7996	-116.733	LG14-80 -21	RAMU	Adult	1	Released	Male	68	43	Yes	052629623		33.7985	-116.731	adult
2014-08-21	LG14-80	Day	Dark Canyon	Dark Canyon Trib 1A	Reach 1- Dark Canyon Trib 1A	33.7996	-116.733	LG14-80 -14	RAMU	Adult	1	Released	Female	75	55	Yes	053535524		33.7983	-116.731	adult
2014-08-21	LG14-80	Day	Dark Canyon	Dark Canyon Trib 1A	Reach 1- Dark Canyon Trib 1A	33.7996	-116.733	LG14-80 -25	RAMU	Adult	1	Released	Female	76	65	Yes	043103052		33.7983	-116.731	adult
2015-05-29	KLB15-030	Day	Dark Canyon	Dark Canyon Trib 1A	Reach 1- Dark Canyon Trib 1A	33.7996	-116.733	KLB15-030 -S19	RAMU	Adult	1	Released	Male	55	18.5	Yes	044033016		33.7984	-116.731	adult
2015-05-29	KLB15-030	Day	Dark Canyon	Dark Canyon Trib 1A	Reach 1- Dark Canyon Trib 1A	33.7996	-116.733	KLB15-030 -S13	RAMU	Adult	1	Released	Female	61	24	Yes	044069337	switched Ln & Wt (MNW 6OCT2015)	33.7982	-116.732	adult
2015-05-29	KLB15-030	Day	Dark Canyon	Dark Canyon Trib 1A	Reach 1- Dark Canyon Trib 1A	33.7996	-116.733	KLB15-030 -S15	RAMU	Adult	1	Released	Male	61	25	No	044036628	Switched Ln and Width, Changed to M based on other captures KLB 28Oct2015	33.7982	-116.732	adult
2015-05-29	KLB15-030	Day	Dark Canyon	Dark Canyon Trib 1A	Reach 1- Dark Canyon Trib 1A	33.7996	-116.733	KLB15-030 -S16	RAMU	Adult	1	Released	Female	62	24.5	Yes	044054371	Switched Ln and Width, KLB 28Oct2015	33.7982	-116.732	adult
2015-05-29	KLB15-030	Day	Dark Canyon	Dark Canyon Trib 1A	Reach 1- Dark Canyon Trib 1A	33.7996	-116.733	KLB15-030 -S18	RAMU	Adult	1	Released	Male	62	33	Yes	052629623		33.7984	-116.731	adult
2015-05-29	KLB15-030	Day	Dark Canyon	Dark Canyon Trib 1A	Reach 1- Dark Canyon Trib 1A	33.7996	-116.733	KLB15-030 -S22	RAMU	Adult	1	Released	Female	65	32	Yes	044051370		33.7984	-116.731	adult
2015-05-29	KLB15-030	Day	Dark Canyon	Dark Canyon Trib 1A	Reach 1- Dark Canyon Trib 1A	33.7996	-116.733	KLB15-030 -S23	RAMU	Adult	1	Released	Female	70	45	Yes	053535524		33.7984	-116.731	adult
2015-05-29	KLB15-030	Day	Dark Canyon	Dark Canyon Trib 1A	Reach 1- Dark Canyon Trib 1A	33.7996	-116.733	KLB15-030 -S17	RAMU	Adult	1	Released	Female	70	46	Yes	043103052		33.7984	-116.731	adult
2015-06-23	JEM15-025	Day	Dark Canyon	Dark Canyon Trib 1A	Reach 1- Dark Canyon Trib 1A	33.7996	-116.733	JEM15-025 -S22	RAMU	Adult	1	Released	Male	59	22	Yes	044033016		33.7982	-116.731	adult
2015-06-23	JEM15-025	Day	Dark Canyon	Dark Canyon Trib 1A	Reach 1- Dark Canyon Trib 1A	33.7996	-116.733	JEM15-025 -S19	RAMU	Adult	1	Released	Male	65	37	Yes	052629623		33.7982	-116.731	adult
2015-06-23	JEM15-025	Day	Dark Canyon	Dark Canyon Trib 1A	Reach 1- Dark Canyon Trib 1A	33.7996	-116.733	JEM15-025 -S18	RAMU	Adult	1	Released	Male	66	32	Yes	044036628	Changed sex to M based on other captures KLB 31Oct2018	33.7984	-116.732	adult
2015-06-23	JEM15-025	Day	Dark Canyon	Dark Canyon Trib 1A	Reach 1- Dark Canyon Trib 1A	33.7996	-116.733	JEM15-025 -S21	RAMU	Adult	1	Released	Female	70	40	Yes	044051370		33.7982	-116.731	adult
2015-06-23	JEM15-025	Day	Dark Canyon	Dark Canyon Trib 1A	Reach 1- Dark Canyon Trib 1A	33.7996	-116.733	JEM15-025 -S20	RAMU	Adult	1	Released	Female	78	58.5	Yes	043103052		33.7982	-116.731	adult
2015-06-23	JEM15-025	Day	Dark Canyon	Dark Canyon Trib 1A	Reach 1- Dark Canyon Trib 1A	33.7996	-116.733	JEM15-025 -S16	RAMU	Adult	1	Released	Female	82	71	Yes	108001790	Likely gravid	33.7983	-116.732	adult
2015-08-04	KLB15-048	Day	Dark Canyon	Dark Canyon Trib 1A	Reach 1- Dark Canyon Trib 1A	33.7996	-116.733	KLB15-048 -S21	RAMU	Adult	1	Released	Male	58	21.5	Yes	044068793		33.7985	-116.731	adult
2015-08-04	KLB15-048	Day	Dark Canyon	Dark Canyon Trib 1A	Reach 1- Dark Canyon Trib 1A	33.7996	-116.733	KLB15-048 -S17	RAMU	Adult	1	Released	Male	61	25	Yes	044033016		33.7985	-116.731	adult
2015-08-04	KLB15-048	Day	Dark Canyon	Dark Canyon Trib 1A	Reach 1- Dark Canyon Trib 1A	33.7996	-116.733	KLB15-048 -S13	RAMU	Adult	1	Released	Female	62	33	Yes	044069337		33.7985	-116.732	adult
2015-08-04	KLB15-048	Day	Dark Canyon	Dark Canyon Trib 1A	Reach 1- Dark Canyon Trib 1A	33.7996	-116.733	KLB15-048 -S12	RAMU	Adult	1	Released	Male	66	37	Yes	044036628	Changed sex to M based on other captures KLB 31Oct2018	33.7985	-116.732	adult
2015-08-04	KLB15-048	Day	Dark Canyon	Dark Canyon Trib 1A	Reach 1- Dark Canyon Trib 1A	33.7996	-116.733	KLB15-048 -S18	RAMU	Adult	1	Released	Female	78	60	Yes	043103052		33.7985	-116.731	adult
2016-05-12	ARB16-011	Day	Dark Canyon	Dark Canyon Trib 1A	Reach 1- Dark Canyon Trib 1A	33.7996	-116.733	ARB16-011 -S22	RAMU	Adult	1	Released	Male	52	15	No	836514859		33.7984	-116.731	adult
2016-05-12	ARB16-011	Day	Dark Canyon	Dark Canyon Trib 1A	Reach 1- Dark Canyon Trib 1A	33.7996	-116.733	ARB16-011 -S21	RAMU	Adult	1	Released	Male	60	21.5	Yes	044033016		33.7984	-116.731	adult
2016-05-12	ARB16-011	Day	Dark Canyon	Dark Canyon Trib 1A	Reach 1- Dark Canyon Trib 1A	33.7996	-116.733	ARB16-011 -S27	RAMU	Adult	1	Released	Male	65	37	Yes	052629623		33.7983	-116.731	adult
2016-05-12	ARB16-011	Day	Dark Canyon	Dark Canyon Trib 1A	Reach 1- Dark Canyon Trib 1A	33.7996	-116.733	ARB16-011 -S23	RAMU	Adult	1	Released	Male	66	28	Yes	096846895		33.7984	-116.731	adult
2016-05-12	ARB16-011	Day	Dark Canyon	Dark Canyon Trib 1A	Reach 1- Dark Canyon Trib 1A	33.7996	-116.733	ARB16-011 -S24	RAMU	Adult	1	Released	Female	73	44	Yes	043103052		33.7984	-116.731	adult
2016-06-29	ARB16-017	Day	Dark Canyon	Dark Canyon Trib 1A	Reach 1- Dark Canyon Trib 1A	33.7996	-116.733	ARB16-017 -S31	RAMU	Adult	1	Released	Male	51	14.5	No	836530841	1600300053	33.7983	-116.732	adult
2016-06-29	ARB16-017	Day	Dark Canyon	Dark Canyon Trib 1A	Reach 1- Dark Canyon Trib 1A	33.7996	-116.733	ARB16-017 -S41	RAMU	Adult	1	Released	Male	52	19	No	836538635		33.7982	-116.731	adult
2016-06-29	ARB16-017	Day	Dark Canyon	Dark Canyon Trib 1A	Reach 1- Dark Canyon Trib 1A	33.7996	-116.733	ARB16-017 -S40	RAMU	Adult	1	Released	Male	67	40	Yes	052629623		33.7983	-116.731	adult
2016-06-29	ARB16-017	Day	Dark Canyon	Dark Canyon Trib 1A	Reach 1- Dark Canyon Trib 1A	33.7996	-116.733	ARB16-017 -S29	RAMU	Adult	1	Released	Male	68	39	Yes	108015771	1600300051	33.7982	-116.732	adult
2016-06-29	ARB16-017	Day	Dark Canyon	Dark Canyon Trib 1A	Reach 1- Dark Canyon Trib 1A	33.7996	-116.733	ARB16-017 -S30	RAMU	Adult	1	Released	Female	70	40	Yes	044054371	1600300052	33.7982	-116.732	adult
2016-06-29	ARB16-017	Day	Dark Canyon	Dark Canyon Trib 1A	Reach 1- Dark Canyon Trib 1A	33.7996	-116.733	ARB16-017 -S32	RAMU	Adult	1	Released	Female	78	55	Yes	044051370		33.7984	-116.732	adult
2016-06-29	ARB16-017	Day	Dark Canyon	Dark Canyon Trib 1A	Reach 1- Dark Canyon Trib 1A	33.7996	-116.733	ARB16-017 -S37	RAMU	Adult	1	Released	Female	79	60	Yes	043103052		33.7983	-116.731	adult
2016-08-18	ARB16-022	Day	Dark Canyon	Dark Canyon Trib 1A	Reach 1- Dark Canyon Trib 1A	33.7996	-116.733	ARB16-022 -S27	RAMU	Adult	1	Released	Male	55	25	No	836383586	ARB16-022 -S25	33.7983	-116.731	adult
2016-08-18	ARB16-022	Day	Dark Canyon	Dark Canyon Trib 1A	Reach 1- Dark Canyon Trib 1A	33.7996	-116.733	ARB16-022 -S22	RAMU	Adult	1	Released	Male	55	18	No	836527865	Bsal 1603200034 Same as ARB16-022 -S20	33.7983	-116.731	adult
2016-08-18	ARB16-022	Day	Dark Canyon	Dark Canyon Trib 1A	Reach 1- Dark Canyon Trib 1A	33.7996	-116.733	ARB16-022 -S30	RAMU	Adult	1	Released	Female	56	22	No	836537263	ARB16-022 -S25	33.7983	-116.731	adult
2016-08-18	ARB16-022	Day	Dark Canyon	Dark Canyon Trib 1A	Reach 1- Dark Canyon Trib 1A	33.7996	-116.733	ARB16-022 -S18	RAMU	Adult	1	Released	Female	60	28	No	836572824	Bsal 1603200033 Same as ARB16-022 -S13	33.7984	-116.731	adult
2016-08-18	ARB16-022	Day	Dark Canyon	Dark Canyon Trib 1A	Reach 1- Dark Canyon Trib 1A	33.7996	-116.733	ARB16-022 -S15	RAMU	Adult	1	Released	Male	60	29	No	836522049	Bsal 1603200032 Same as ARB16-022 -S13. CJH changed to M based on 8 other IDs as M	33.7984	-116.731	adult
2016-08-18	ARB16-022	Day	Dark Canyon	Dark Canyon Trib 1A	Reach 1- Dark Canyon Trib 1A	33.7996	-116.733	ARB16-022 -S14	RAMU	Adult	1	Released	Female	61	29	No	836513795	Bsal 1603200031 Same as ARB16-022 -S13	33.7984	-116.731	adult
2016-08-18	ARB16-022	Day	Dark Canyon	Dark Canyon Trib 1A	Reach 1- Dark Canyon Trib 1A	33.7996	-116.733	ARB16-022 -S23	RAMU	Adult	1	Released	Male	62	27	Yes	836538635	Bsal 1603200035 Same as ARB16-022 -S20	33.7983	-116.731	adult
2016-08-18	ARB16-022	Day	Dark Canyon	Dark Canyon Trib 1A	Reach 1- Dark Canyon Trib 1A	33.7996	-116.733	ARB16-022 -S32	RAMU	Adult	1	Released	Male	65	35	No	836553325	ARB16-022 -S25	33.7983	-116.731	adult
2016-08-18	ARB16-022	Day	Dark Canyon	Dark Canyon Trib 1A	Reach 1- Dark Canyon Trib 1A	33.7996	-116.733	ARB16-022 -S13	RAMU	Adult	1	Released	Female	73	60	Yes	044069337	Bsal 1603200030	33.7984	-116.731	adult
2016-08-18	ARB16-022	Day	Dark Canyon	Dark Canyon Trib 1A	Reach 1- Dark Canyon Trib 1A	33.7996	-116.733	ARB16-022 -S31	RAMU	Adult	1	Released	Male	75	58	Yes	044036628	ARB16-022 -S25	33.7983	-116.731	adult
2016-08-18	ARB16-022	Day	Dark Canyon	Dark Canyon Trib 1A	Reach 1- Dark Canyon Trib 1A	33.7996	-116.733	ARB16-022 -S26	RAMU	Adult	1	Released	Female	78	69	Yes	053535524	Bsal 1603200037 ARB16-022 -S25	33.7983	-116.731	adult
2016-08-18	ARB16-022	Day	Dark Canyon	Dark Canyon Trib 1A	Reach 1- Dark Canyon Trib 1A	33.7996	-116.733	ARB16-022 -S25	RAMU	Adult	1	Released	Female	80	78	Yes	044051370	Bsal 1603200036	33.7983	-116.731	adult
2016-08-18	ARB16-022	Day	Dark Canyon	Dark Canyon Trib 1A	Reach 1- Dark Canyon Trib 1A	33.7996	-116.733	ARB16-022 -S9	RAMU	Adult	1	Released	Female	82	82	Yes	108001866	Bsal 1603200029	33.7996	-116.733	adult
2017-05-30	MNW17-024	Day	Dark Canyon	Dark Canyon Trib 1A	Reach 1- Dark Canyon Trib 1A	33.7996	-116.733	MNW17-024 -S25	RAMU	Adult	1	Released	Male	51	14.5	No	842799863		33.7984	-116.731	adult
2017-05-30	MNW17-024	Day	Dark Canyon	Dark Canyon Trib 1A	Reach 1- Dark Canyon Trib 1A	33.7996	-116.733	MNW17-024 -S23	RAMU	Adult	1	Released	Male	58	20.5	No	842789269		33.7984	-116.731	adult
2017-05-30	MNW17-024	Day	Dark Canyon	Dark Canyon Trib 1A	Reach 1- Dark Canyon Trib 1A	33.7996	-116.733	MNW17-024 -S13	RAMU	Adult	1	Escaped	Male	59	22.5	No	842806603	CJH changed to M based on 3 other IDs as M	33.7982	-116.732	adult
2017-05-30	MNW17-024	Day	Dark Canyon	Dark Canyon Trib 1A	Reach 1- Dark Canyon Trib 1A	33.7996	-116.733	MNW17-024 -S21	RAMU	Adult	1	Released	Male	59	27	Yes	836522049		33.7984	-116.731	adult
2017-05-30	MNW17-024	Day	Dark Canyon	Dark Canyon Trib 1A	Reach 1- Dark Canyon Trib 1A	33.7996	-116.733	MNW17-024 -S16	RAMU	Adult	1	Released	Male	60	24	Yes	836538635		33.7984	-116.731	adult
2017-05-30	MNW17-024	Day	Dark Canyon	Dark Canyon Trib 1A	Reach 1- Dark Canyon Trib 1A	33.7996	-116.733	MNW17-024 -S19	RAMU	Adult	1	Released	Male	60	27	No	836517801	filled in sex as female based on other captures KLB 1Nov2018. CJH changed back to M based on Ln/Wt ratios and 4 other IDs as M	33.7984	-116.731	adult
2017-05-30	MNW17-024	Day	Dark Canyon	Dark Canyon Trib 1A	Reach 1- Dark Canyon Trib 1A	33.7996	-116.733	MNW17-024 -S17	RAMU	Adult	1	Released	Female	63	33	Yes	836572824		33.7984	-116.731	adult
2017-05-30	MNW17-024	Day	Dark Canyon	Dark Canyon Trib 1A	Reach 1- Dark Canyon Trib 1A	33.7996	-116.733	MNW17-024 -S18	RAMU	Adult	1	Released	Female	63	28	No	836543073		33.7984	-116.731	adult
2017-05-30	MNW17-024	Day	Dark Canyon	Dark Canyon Trib 1A	Reach 1- Dark Canyon Trib 1A	33.7996	-116.733	MNW17-024 -S24	RAMU	Adult	1	Released	Male	63	30.5	Yes	044033016		33.7984	-116.731	adult
2017-05-30	MNW17-024	Day	Dark Canyon	Dark Canyon Trib 1A	Reach 1- Dark Canyon Trib 1A	33.7996	-116.733	MNW17-024 -S20	RAMU	Adult	1	Released	Male	63	30	Yes	836553325		33.7984	-116.731	adult
2017-05-30	MNW17-024	Day	Dark Canyon	Dark Canyon Trib 1A	Reach 1- Dark Canyon Trib 1A	33.7996	-116.733	MNW17-024 -S14	RAMU	Adult	1	Released	Male	71	48	Yes	044036628		33.7983	-116.732	adult
2017-05-30	MNW17-024	Day	Dark Canyon	Dark Canyon Trib 1A	Reach 1- Dark Canyon Trib 1A	33.7996	-116.733	MNW17-024 -S22	RAMU	Adult	1	Released	Female	77	51	Yes	053535524		33.7984	-116.731	adult
2017-07-10	MNW17-033	Day	Dark Canyon	Dark Canyon Trib 1A	Reach 1- Dark Canyon Trib 1A	33.7996	-116.733	MNW17-033 -S22	RAMU	Adult	1	Released	Male	57	20	Yes	842799863		33.7983	-116.731	adult
2017-07-10	MNW17-033	Day	Dark Canyon	Dark Canyon Trib 1A	Reach 1- Dark Canyon Trib 1A	33.7996	-116.733	MNW17-033 -S23	RAMU	Adult	1	Released	Male	59	28.5	Yes	836522049	MNW17-033 -S22	33.7983	-116.731	adult
2017-07-10	MNW17-033	Day	Dark Canyon	Dark Canyon Trib 1A	Reach 1- Dark Canyon Trib 1A	33.7996	-116.733	MNW17-033 -S32	RAMU	Adult	1	Released	Male	61	29	Yes	836538635		33.7983	-116.731	adult
2017-07-10	MNW17-033	Day	Dark Canyon	Dark Canyon Trib 1A	Reach 1- Dark Canyon Trib 1A	33.7996	-116.733	MNW17-033 -S15	RAMU	Adult	1	Released	Male	62	29	Yes	836530841		33.7983	-116.732	adult
2017-07-10	MNW17-033	Day	Dark Canyon	Dark Canyon Trib 1A	Reach 1- Dark Canyon Trib 1A	33.7996	-116.733	MNW17-033 -S29	RAMU	Adult	1	Released	Male	63	30	Yes	044068793	MNW17-033 -S22	33.7983	-116.731	adult
2017-07-10	MNW17-033	Day	Dark Canyon	Dark Canyon Trib 1A	Reach 1- Dark Canyon Trib 1A	33.7996	-116.733	MNW17-033 -S25	RAMU	Adult	1	Released	Male	64	31	Yes	836517801	MNW17-033 -S22. CJH changed to M based on Ln/Wt ratios and 4 other IDs as M	33.7983	-116.731	adult
2017-07-10	MNW17-033	Day	Dark Canyon	Dark Canyon Trib 1A	Reach 1- Dark Canyon Trib 1A	33.7996	-116.733	MNW17-033 -S27	RAMU	Adult	1	Released	Male	65	32	Yes	044033016	MNW17-033 -S22	33.7983	-116.731	adult
2017-07-10	MNW17-033	Day	Dark Canyon	Dark Canyon Trib 1A	Reach 1- Dark Canyon Trib 1A	33.7996	-116.733	MNW17-033 -S28	RAMU	Adult	1	Released	Female	65	33	Yes	836543073	MNW17-033 -S22	33.7983	-116.731	adult
2017-07-10	MNW17-033	Day	Dark Canyon	Dark Canyon Trib 1A	Reach 1- Dark Canyon Trib 1A	33.7996	-116.733	MNW17-033 -S12	RAMU	Adult	1	Released	Male	66	33	No	836381770		33.7996	-116.732	adult
2017-07-10	MNW17-033	Day	Dark Canyon	Dark Canyon Trib 1A	Reach 1- Dark Canyon Trib 1A	33.7996	-116.733	MNW17-033 -S24	RAMU	Adult	1	Released	Male	70	42	Yes	052629623	MNW17-033 -S22	33.7983	-116.731	adult
2017-07-10	MNW17-033	Day	Dark Canyon	Dark Canyon Trib 1A	Reach 1- Dark Canyon Trib 1A	33.7996	-116.733	MNW17-033 -S26	RAMU	Adult	1	Released	Female	70	40.5	Yes	836572824	MNW17-033 -S22	33.7983	-116.731	adult
2017-08-22	ARB17-011	Day	Dark Canyon	Dark Canyon Trib 1A	Reach 1- Dark Canyon Trib 1A	33.7996	-116.733	ARB17-011 -S10	RAMU	Adult	1	Released	Male	70	30	No	836540567		33.7997	-116.733	adult
2017-08-22	ARB17-011	Day	Dark Canyon	Dark Canyon Trib 1A	Reach 1- Dark Canyon Trib 1A	33.7996	-116.733	ARB17-011 -S19	RAMU	Adult	1	Released	Female	70	40	Yes	836513795		33.7982	-116.732	adult
2017-08-22	ARB17-011	Day	Dark Canyon	Dark Canyon Trib 1A	Reach 1- Dark Canyon Trib 1A	33.7996	-116.733	ARB17-011 -S9	RAMU	Adult	1	Released	Male	71	50.5	Yes	108007098		33.7996	-116.733	adult
2017-08-22	ARB17-011	Day	Dark Canyon	Dark Canyon Trib 1A	Reach 1- Dark Canyon Trib 1A	33.7996	-116.733	ARB17-011 -S18	RAMU	Adult	1	Released	Male	73	55	Yes	044036628		33.7982	-116.732	adult
2017-08-22	ARB17-011	Day	Dark Canyon	Dark Canyon Trib 1A	Reach 1- Dark Canyon Trib 1A	33.7996	-116.733	ARB17-011 -S17	RAMU	Adult	1	Released	Female	83	80	Yes	108001790		33.7983	-116.732	adult
2018-05-29	MNW18-018	Day	Dark Canyon	Dark Canyon Trib 1A	Reach 1- Dark Canyon Trib 1A	33.7996	-116.733	MNW18-018 -S15	RAMU	Adult	1	Released	Male	58	29.5	Yes	836383586	MNW18-018 -S14	33.7984	-116.731	adult
2018-05-29	MNW18-018	Day	Dark Canyon	Dark Canyon Trib 1A	Reach 1- Dark Canyon Trib 1A	33.7996	-116.733	MNW18-018 -S16	RAMU	Adult	1	Released	Male	59	29.5	Yes	836522049	MNW18-018 -S14	33.7984	-116.731	adult
2018-05-29	MNW18-018	Day	Dark Canyon	Dark Canyon Trib 1A	Reach 1- Dark Canyon Trib 1A	33.7996	-116.733	MNW18-018 -S10	RAMU	Adult	1	Released	Male	61	27.5	No	836529786	MNW18-018 -S8	33.7983	-116.732	adult
2018-05-29	MNW18-018	Day	Dark Canyon	Dark Canyon Trib 1A	Reach 1- Dark Canyon Trib 1A	33.7996	-116.733	MNW18-018 -S19	RAMU	Adult	1	Released	Male	62	34	Yes	052629623	MNW18-018 -S14	33.7984	-116.731	adult
2018-05-29	MNW18-018	Day	Dark Canyon	Dark Canyon Trib 1A	Reach 1- Dark Canyon Trib 1A	33.7996	-116.733	MNW18-018 -S20	RAMU	Adult	1	Released	Female	63	42	Yes	836572824	MNW18-018 -S14	33.7984	-116.731	adult
2018-05-29	MNW18-018	Day	Dark Canyon	Dark Canyon Trib 1A	Reach 1- Dark Canyon Trib 1A	33.7996	-116.733	MNW18-018 -S11	RAMU	Adult	1	Released	Male	64	50	Yes	044036628	MNW18-018 -S8	33.7983	-116.732	adult
2018-05-29	MNW18-018	Day	Dark Canyon	Dark Canyon Trib 1A	Reach 1- Dark Canyon Trib 1A	33.7996	-116.733	MNW18-018 -S18	RAMU	Adult	1	Released	Male	65	34.5	Yes	836517801	MNW18-018 -S14. CJH changed to M based on Ln/Wt ratios and 4 other IDs as M	33.7984	-116.731	adult
2018-05-29	MNW18-018	Day	Dark Canyon	Dark Canyon Trib 1A	Reach 1- Dark Canyon Trib 1A	33.7996	-116.733	MNW18-018 -S9	RAMU	Adult	1	Released	Female	68	38	Yes	044054371	MNW18-018 -S8	33.7983	-116.732	adult
2018-05-29	MNW18-018	Day	Dark Canyon	Dark Canyon Trib 1A	Reach 1- Dark Canyon Trib 1A	33.7996	-116.733	MNW18-018 -S12	RAMU	Adult	1	Released	Female	70	32.5	Yes	836513795	MNW18-018 -S8	33.7983	-116.732	adult
2018-05-29	MNW18-018	Day	Dark Canyon	Dark Canyon Trib 1A	Reach 1- Dark Canyon Trib 1A	33.7996	-116.733	MNW18-018 -S17	RAMU	Adult	1	Released	Female	71	43	Yes	836543073	MNW18-018 -S14	33.7984	-116.731	adult
2018-05-29	MNW18-018	Day	Dark Canyon	Dark Canyon Trib 1A	Reach 1- Dark Canyon Trib 1A	33.7996	-116.733	MNW18-018 -S14	RAMU	Adult	1	Released	Female	78	44	Yes	053535524		33.7984	-116.731	adult
2018-07-02	MNW18-030	Day	Dark Canyon	Dark Canyon Trib 1A	Reach 1- Dark Canyon Trib 1A	33.7996	-116.733	MNW18-030 -S20	RAMU	Adult	1	Released	Male	61	30	Yes	044033016		33.7983	-116.731	adult
2018-07-02	MNW18-030	Day	Dark Canyon	Dark Canyon Trib 1A	Reach 1- Dark Canyon Trib 1A	33.7996	-116.733	MNW18-030 -S16	RAMU	Adult	1	Released	Male	61	26	Yes	842799863		33.7983	-116.731	adult
2018-07-02	MNW18-030	Day	Dark Canyon	Dark Canyon Trib 1A	Reach 1- Dark Canyon Trib 1A	33.7996	-116.733	MNW18-030 -S21	RAMU	Adult	1	Released	Male	61	30	Yes	836522049	MNW18-030 -S20	33.7983	-116.731	adult
2018-07-02	MNW18-030	Day	Dark Canyon	Dark Canyon Trib 1A	Reach 1- Dark Canyon Trib 1A	33.7996	-116.733	MNW18-030 -S22	RAMU	Adult	1	Released	Male	62	29	Yes	836538635	MNW18-030 -S20	33.7983	-116.731	adult
2018-07-02	MNW18-030	Day	Dark Canyon	Dark Canyon Trib 1A	Reach 1- Dark Canyon Trib 1A	33.7996	-116.733	MNW18-030 -S12	RAMU	Adult	1	Released	Male	67	33.5	Yes	842806603	MNW18-030 -S11	33.7982	-116.732	adult
2018-07-02	MNW18-030	Day	Dark Canyon	Dark Canyon Trib 1A	Reach 1- Dark Canyon Trib 1A	33.7996	-116.733	MNW18-030 -S14	RAMU	Adult	1	Released	Female	72	34.25	Yes	836513795	MNW18-030 -S11	33.7982	-116.732	adult
2018-07-02	MNW18-030	Day	Dark Canyon	Dark Canyon Trib 1A	Reach 1- Dark Canyon Trib 1A	33.7996	-116.733	MNW18-030 -S10	RAMU	Adult	1	Released	Female	76	57	Yes	108001866		33.7995	-116.733	adult
2018-07-02	MNW18-030	Day	Dark Canyon	Dark Canyon Trib 1A	Reach 1- Dark Canyon Trib 1A	33.7996	-116.733	MNW18-030 -S13	RAMU	Adult	1	Released	Female	83	57.5	Yes	044051370	MNW18-030 -S11	33.7982	-116.732	adult
2018-08-14	MNW18-048	Day	Dark Canyon	Dark Canyon Trib 1A	Reach 1- Dark Canyon Trib 1A	33.7996	-116.733	MNW18-048 -S20	RAMU	Adult	1	Released	Male	60	30	Yes	044033016	MNW18-048 -S18; BD 1701600097	33.7984	-116.731	adult
2018-08-14	MNW18-048	Day	Dark Canyon	Dark Canyon Trib 1A	Reach 1- Dark Canyon Trib 1A	33.7996	-116.733	MNW18-048 -S19	RAMU	Adult	1	Released	Male	62	31	Yes	836538635	MNW18-048 -S18; BD 1701600096	33.7984	-116.731	adult
2018-08-14	MNW18-048	Day	Dark Canyon	Dark Canyon Trib 1A	Reach 1- Dark Canyon Trib 1A	33.7996	-116.733	MNW18-048 -S21	RAMU	Adult	1	Released	Female	66	44	Unknown	836572824	MNW18-048 -S18; BD 1701600098	33.7984	-116.731	adult
2018-08-14	MNW18-048	Day	Dark Canyon	Dark Canyon Trib 1A	Reach 1- Dark Canyon Trib 1A	33.7996	-116.733	MNW18-048 -S22	RAMU	Adult	1	Released	Male	67	47.5	Yes	044036628	MNW18-048 -S18; BD 1701600099	33.7984	-116.731	adult
2019-06-04	MNW19-016	Day	Dark Canyon	Dark Canyon Trib 1A	Reach 1- Dark Canyon Trib 1A	33.7996	-116.733	MNW19-016 -S14	RAMU	Adult	1	Released	Female	57	34.25	Yes	836513795		33.7983	-116.731	adult
2019-06-04	MNW19-016	Day	Dark Canyon	Dark Canyon Trib 1A	Reach 1- Dark Canyon Trib 1A	33.7996	-116.733	MNW19-016 -S20	RAMU	Adult	1	Released	Male	60	24.75	Yes	842799863	changed coords to put in creek KLB 20191118	33.7983	-116.731	adult
2019-06-04	MNW19-016	Day	Dark Canyon	Dark Canyon Trib 1A	Reach 1- Dark Canyon Trib 1A	33.7996	-116.733	MNW19-016 -S19	RAMU	Adult	1	Released	Male	60	25.5	Yes	836522049		33.7984	-116.731	adult
2019-06-04	MNW19-016	Day	Dark Canyon	Dark Canyon Trib 1A	Reach 1- Dark Canyon Trib 1A	33.7996	-116.733	MNW19-016 -S18	RAMU	Adult	1	Released	Male	63	32.75	No	845263622		33.7984	-116.731	adult
2019-06-04	MNW19-016	Day	Dark Canyon	Dark Canyon Trib 1A	Reach 1- Dark Canyon Trib 1A	33.7996	-116.733	MNW19-016 -S21	RAMU	Adult	1	Released	Female	65	29.25	Yes	836537263	Moved Swab ID to Idnumber MNW 7/18/2019. changed coords to put in creek KLB 20191118	33.7983	-116.731	adult
2019-06-04	MNW19-016	Day	Dark Canyon	Dark Canyon Trib 1A	Reach 1- Dark Canyon Trib 1A	33.7996	-116.733	MNW19-016 -S12	RAMU	Adult	1	Released	Male	66	38	Yes	044036628		33.7983	-116.731	adult
2019-06-04	MNW19-016	Day	Dark Canyon	Dark Canyon Trib 1A	Reach 1- Dark Canyon Trib 1A	33.7996	-116.733	MNW19-016 -S17	RAMU	Adult	1	Released	Male	66	32.25	Yes	836517801		33.7984	-116.731	adult
2019-06-04	MNW19-016	Day	Dark Canyon	Dark Canyon Trib 1A	Reach 1- Dark Canyon Trib 1A	33.7996	-116.733	MNW19-016 -S16	RAMU	Adult	1	Released	Female	74	41	Yes	053535524		33.7984	-116.731	adult
2019-06-04	MNW19-016	Day	Dark Canyon	Dark Canyon Trib 1A	Reach 1- Dark Canyon Trib 1A	33.7996	-116.733	MNW19-016 -S13	RAMU	Adult	1	Released	Female	80	54.5	Yes	108001790		33.7983	-116.731	adult
2019-07-09	MNW19-026	Day	Dark Canyon	Dark Canyon Trib 1A	Reach 1- Dark Canyon Trib 1A	33.7996	-116.733	MNW19-026 -S14	RAMU	Adult	1	Released	Female	68	39	Yes	836513795		33.7983	-116.731	adult
2019-08-07	KLB19-026	Day	Dark Canyon	Dark Canyon Trib 1A	Reach 1- Dark Canyon Trib 1A	33.7996	-116.733	KLB19-026 -S30	RAMU	Adult	1	Released	Male	57	27.5	Yes	836527865		33.7983	-116.731	adult
2019-08-07	KLB19-026	Day	Dark Canyon	Dark Canyon Trib 1A	Reach 1- Dark Canyon Trib 1A	33.7996	-116.733	KLB19-026 -S25	RAMU	Adult	1	Released	Male	59	33	Yes	836522049		33.7983	-116.731	adult
2019-08-07	KLB19-026	Day	Dark Canyon	Dark Canyon Trib 1A	Reach 1- Dark Canyon Trib 1A	33.7996	-116.733	KLB19-026 -S28	RAMU	Adult	1	Released	Male	60	33.75	Yes	836383586		33.7983	-116.731	adult
2019-08-07	KLB19-026	Day	Dark Canyon	Dark Canyon Trib 1A	Reach 1- Dark Canyon Trib 1A	33.7996	-116.733	KLB19-026 -S27	RAMU	Adult	1	Released	Male	64	38.25	Yes	836517801		33.7983	-116.731	adult
2019-08-07	KLB19-026	Day	Dark Canyon	Dark Canyon Trib 1A	Reach 1- Dark Canyon Trib 1A	33.7996	-116.733	KLB19-026 -S19	RAMU	Adult	1	Released	Male	68	47	Yes	044036628		33.7982	-116.732	adult
2019-08-07	KLB19-026	Day	Dark Canyon	Dark Canyon Trib 1A	Reach 1- Dark Canyon Trib 1A	33.7996	-116.733	KLB19-026 -S31	RAMU	Adult	1	Released	Male	69	37.25	Yes	845263622		33.7983	-116.731	adult
2019-08-07	KLB19-026	Day	Dark Canyon	Dark Canyon Trib 1A	Reach 1- Dark Canyon Trib 1A	33.7996	-116.733	KLB19-026 -S24	RAMU	Adult	1	Released	Female	70	49	Yes	053535524		33.7983	-116.731	adult
2019-08-07	KLB19-026	Day	Dark Canyon	Dark Canyon Trib 1A	Reach 1- Dark Canyon Trib 1A	33.7996	-116.733	KLB19-026 -S29	RAMU	Adult	1	Released	Female	74	64	Yes	044051370		33.7983	-116.731	adult
2019-08-07	KLB19-026	Day	Dark Canyon	Dark Canyon Trib 1A	Reach 1- Dark Canyon Trib 1A	33.7996	-116.733	KLB19-026 -S20	RAMU	Adult	1	Released	Female	78	66.5	Yes	108001790	Left front long toe short	33.7983	-116.732	adult
2020-06-09	JNH20-025	Day	Dark Canyon	Dark Canyon Trib 1A	Reach 1- Dark Canyon Trib 1A	33.7996	-116.733	JNH20-025 -S12	RAMU	Adult	1	Released	Male	53	28.75	Yes	842789269		33.7983	-116.731	adult
2020-06-09	JNH20-025	Day	Dark Canyon	Dark Canyon Trib 1A	Reach 1- Dark Canyon Trib 1A	33.7996	-116.733	JNH20-025 -S13	RAMU	Adult	1	Released	Male	62	27	Yes	836527865		33.7983	-116.731	adult
2020-06-09	JNH20-025	Day	Dark Canyon	Dark Canyon Trib 1A	Reach 1- Dark Canyon Trib 1A	33.7996	-116.733	JNH20-025 -S15	RAMU	Adult	1	Released	Male	62.5	36	Yes	836522049		33.7983	-116.731	adult
2020-06-09	JNH20-025	Day	Dark Canyon	Dark Canyon Trib 1A	Reach 1- Dark Canyon Trib 1A	33.7996	-116.733	JNH20-025 -S17	RAMU	Adult	1	Released	Male	68	37.5	Yes	836517801		33.7983	-116.731	adult
2020-06-09	JNH20-025	Day	Dark Canyon	Dark Canyon Trib 1A	Reach 1- Dark Canyon Trib 1A	33.7996	-116.733	JNH20-025 -S10	RAMU	Adult	1	Released	Male	71	48.5	Yes	044036628	JNH20-025 -S8	33.7982	-116.731	adult
2020-06-09	JNH20-025	Day	Dark Canyon	Dark Canyon Trib 1A	Reach 1- Dark Canyon Trib 1A	33.7996	-116.733	JNH20-025 -S18	RAMU	Adult	1	Released	Male	71.5	39	No	845296814		33.7983	-116.731	adult
2020-06-09	JNH20-025	Day	Dark Canyon	Dark Canyon Trib 1A	Reach 1- Dark Canyon Trib 1A	33.7996	-116.733	JNH20-025 -S9	RAMU	Adult	1	Released	Female	82.5	63.5	Yes	108001790	JNH20-025 -S8	33.7982	-116.731	adult
2020-07-15	2MTA20-013	Day	Dark Canyon	Dark Canyon Trib 1A	Reach 1- Dark Canyon Trib 1A	33.7996	-116.733	2MTA20-013 -S27	RAMU	Adult	1	Released	Male	58	37	Yes	836522049		33.7984	-116.731	adult
2020-07-15	2MTA20-013	Day	Dark Canyon	Dark Canyon Trib 1A	Reach 1- Dark Canyon Trib 1A	33.7996	-116.733	2MTA20-013 -S24	RAMU	Adult	1	Released	Male	62	39.5	Yes	842806603	2MTA20-013 -S22	33.7983	-116.732	adult
2020-07-15	2MTA20-013	Day	Dark Canyon	Dark Canyon Trib 1A	Reach 1- Dark Canyon Trib 1A	33.7996	-116.733	2MTA20-013 -S28	RAMU	Adult	1	Released	Female	66	54	Yes	053535524	2MTA20-013 -S27	33.7984	-116.731	adult
2020-07-15	2MTA20-013	Day	Dark Canyon	Dark Canyon Trib 1A	Reach 1- Dark Canyon Trib 1A	33.7996	-116.733	2MTA20-013 -S25	RAMU	Adult	1	Released	Male	66	53.5	Yes	044036628	2MTA20-013 -S22	33.7983	-116.732	adult
2020-07-15	2MTA20-013	Day	Dark Canyon	Dark Canyon Trib 1A	Reach 1- Dark Canyon Trib 1A	33.7996	-116.733	2MTA20-013 -S23	RAMU	Adult	1	Released	Female	84	78	Yes	108001790	2MTA20-013 -S22; looks gravid	33.7983	-116.732	adult
2020-08-25	2MTA20-028	Day	Dark Canyon	Dark Canyon Trib 1A	Reach 1- Dark Canyon Trib 1A	33.7996	-116.733	2MTA20-028 -S13	RAMU	Juvenile	1	Released	Male	49	14.5	No	845527616		33.7996	-116.733	juvenile
2020-08-25	2MTA20-028	Day	Dark Canyon	Dark Canyon Trib 1A	Reach 1- Dark Canyon Trib 1A	33.7996	-116.733	2MTA20-028 -S16	RAMU	Adult	1	Released	Male	54	21.5	No	845532523		33.7996	-116.733	adult
2020-08-25	2MTA20-028	Day	Dark Canyon	Dark Canyon Trib 1A	Reach 1- Dark Canyon Trib 1A	33.7996	-116.733	2MTA20-028 -S31	RAMU	Adult	1	Released	Male	63	39	Yes	836538635	2MTA20-028 -S30	33.7983	-116.731	adult
2020-08-25	2MTA20-028	Day	Dark Canyon	Dark Canyon Trib 1A	Reach 1- Dark Canyon Trib 1A	33.7996	-116.733	2MTA20-028 -S32	RAMU	Adult	1	Released	Male	65	49.5	Yes	845296814	2MTA20-028 -S30	33.7983	-116.731	adult
2021-05-18	ARB21-008	Day	Dark Canyon	Dark Canyon Trib 1A	Reach 1- Dark Canyon Trib 1A	33.7996	-116.733	ARB21-008 -S16	RAMU	Adult	1	Released	Male	69	33	Yes	836538635		33.7982	-116.731	adult
2021-05-18	ARB21-008	Day	Dark Canyon	Dark Canyon Trib 1A	Reach 1- Dark Canyon Trib 1A	33.7996	-116.733	ARB21-008 -S12	RAMU	Adult	1	Released	Male	70	36	Yes	842799863	Two swabs labeled S10	33.7984	-116.731	adult
2021-05-18	ARB21-008	Day	Dark Canyon	Dark Canyon Trib 1A	Reach 1- Dark Canyon Trib 1A	33.7996	-116.733	ARB21-008 -S17	RAMU	Adult	1	Released	Male	70	40	Yes	836517801		33.7983	-116.731	adult
2021-06-29	MTA21-057	Day	Dark Canyon	Dark Canyon Trib 1A	Reach 1- Dark Canyon Trib 1A	33.7996	-116.733	MTA21-057 -S16	RAMU	Juvenile	1	Released	Unknown	47	13	No	845533526		33.7984	-116.732	juvenile
2021-06-29	MTA21-057	Day	Dark Canyon	Dark Canyon Trib 1A	Reach 1- Dark Canyon Trib 1A	33.7996	-116.733	MTA21-057 -S14	RAMU	Adult	1	Released	Male	54	22	Yes	845527616	S13	33.7997	-116.733	adult
2021-06-29	MTA21-057	Day	Dark Canyon	Dark Canyon Trib 1A	Reach 1- Dark Canyon Trib 1A	33.7996	-116.733	MTA21-057 -S13	RAMU	Adult	1	Released	Female	67	38.5	No	605313556		33.7997	-116.733	adult
2021-06-29	MTA21-057	Day	Dark Canyon	Dark Canyon Trib 1A	Reach 1- Dark Canyon Trib 1A	33.7996	-116.733	MTA21-057 -S15	RAMU	Adult	1	Released	Female	71	40	Yes	845527083	S13, may be a male	33.7997	-116.733	adult
2021-08-11	MTA21-068	Day	Dark Canyon	Dark Canyon Trib 1A	Reach 1- Dark Canyon Trib 1A	33.7996	-116.733	MTA21-068 -S34	RAMU	Juvenile	1	Released	Unknown	45	6	No	932091063508942	MTA21-068 -S28	33.7983	-116.731	juvenile
2021-08-11	MTA21-068	Day	Dark Canyon	Dark Canyon Trib 1A	Reach 1- Dark Canyon Trib 1A	33.7996	-116.733	MTA21-068 -S32	RAMU	Adult	1	Released	Male	64	38	Yes	836538635	S28	33.7983	-116.731	adult
2021-08-11	MTA21-068	Day	Dark Canyon	Dark Canyon Trib 1A	Reach 1- Dark Canyon Trib 1A	33.7996	-116.733	MTA21-068 -S35	RAMU	Adult	1	Released	Male	69	52	Yes	845296814	MTA21-068 -S28	33.7983	-116.731	adult
2021-08-11	MTA21-068	Day	Dark Canyon	Dark Canyon Trib 1A	Reach 1- Dark Canyon Trib 1A	33.7996	-116.733	MTA21-068 -S27	RAMU	Adult	1	Released	Male	74	48	No	9820910635089476	MTA21-068 -S24	33.7983	-116.731	adult
2021-08-11	MTA21-068	Day	Dark Canyon	Dark Canyon Trib 1A	Reach 1- Dark Canyon Trib 1A	33.7996	-116.733	MTA21-068 -S33	RAMU	Adult	1	Released	Male	75	58	No	982091063508966	S28	33.7983	-116.731	adult
2022-05-25	JNH22-042	Day	Dark Canyon	Dark Canyon Trib 1A	Reach 1- Dark Canyon Trib 1A	33.7996	-116.733	JNH22-042 -S14	RAMU	Juvenile	1	Released	Unknown	46	7.5	No	982091063508895		33.7983	-116.732	juvenile
2022-05-25	JNH22-042	Day	Dark Canyon	Dark Canyon Trib 1A	Reach 1- Dark Canyon Trib 1A	33.7996	-116.733	JNH22-042 -S15	RAMU	Adult	1	Released	Female	51	12	No	982000356226308	S14	33.7983	-116.732	adult
2022-05-25	JNH22-042	Day	Dark Canyon	Dark Canyon Trib 1A	Reach 1- Dark Canyon Trib 1A	33.7996	-116.733	JNH22-042 -S12	RAMU	Adult	1	Released	Not checked	57.5	18.5	No	982091063508969	S9	33.7983	-116.732	adult
2022-05-25	JNH22-042	Day	Dark Canyon	Dark Canyon Trib 1A	Reach 1- Dark Canyon Trib 1A	33.7996	-116.733	JNH22-042 -S13	RAMU	Adult	1	Released	Unknown	62	19.5	No	982091063508926	S9	33.7983	-116.732	adult
2022-05-25	JNH22-042	Day	Dark Canyon	Dark Canyon Trib 1A	Reach 1- Dark Canyon Trib 1A	33.7996	-116.733	JNH22-042 -S20	RAMU	Adult	1	Released	Male	70.5	34.5	Yes	842799863		33.7985	-116.731	adult
2022-06-27	LG22-014	Day	Dark Canyon	Dark Canyon Trib 1A	Reach 1- Dark Canyon Trib 1A	33.7996	-116.733	LG22-014 -S11	RAMU	Juvenile	1	Released	Female	47	11	No	982091063508934	LG22-014 -S8	33.7982	-116.732	juvenile
2022-06-27	LG22-014	Day	Dark Canyon	Dark Canyon Trib 1A	Reach 1- Dark Canyon Trib 1A	33.7996	-116.733	LG22-014 -S10	RAMU	Juvenile	1	Released	Female	49	11.5	No	982091063508918	LG22-014 -S8	33.7982	-116.732	juvenile
2022-06-27	LG22-014	Day	Dark Canyon	Dark Canyon Trib 1A	Reach 1- Dark Canyon Trib 1A	33.7996	-116.733	LG22-014 -S12	RAMU	Adult	1	Released	Female	50	12	Yes	982091063508895	LG22-014 -S8	33.7982	-116.732	adult
2022-06-27	LG22-014	Day	Dark Canyon	Dark Canyon Trib 1A	Reach 1- Dark Canyon Trib 1A	33.7996	-116.733	LG22-014 -S7	RAMU	Adult	1	Released	Female	51	13	No	982091063508973		33.7982	-116.732	adult
2022-06-27	LG22-014	Day	Dark Canyon	Dark Canyon Trib 1A	Reach 1- Dark Canyon Trib 1A	33.7996	-116.733	LG22-014 -S13	RAMU	Adult	1	Released	Female	57	18	Yes	982000356226308	LG22-014 -S8	33.7982	-116.732	adult
2022-06-27	LG22-014	Day	Dark Canyon	Dark Canyon Trib 1A	Reach 1- Dark Canyon Trib 1A	33.7996	-116.733	LG22-014 -S19	RAMU	Adult	1	Released	Male	65	41	Yes	842806603		33.7983	-116.731	adult
2022-06-27	LG22-014	Day	Dark Canyon	Dark Canyon Trib 1A	Reach 1- Dark Canyon Trib 1A	33.7996	-116.733	LG22-014 -S9	RAMU	Adult	1	Released	Male	67	41	Yes	836530841	LG22-014 -S8	33.7982	-116.732	adult
2022-06-27	LG22-014	Day	Dark Canyon	Dark Canyon Trib 1A	Reach 1- Dark Canyon Trib 1A	33.7996	-116.733	LG22-014 -S17	RAMU	Adult	1	Released	Male	68	39	Yes	842799863	LG22-014 -S16	33.7983	-116.731	adult
2022-06-27	LG22-014	Day	Dark Canyon	Dark Canyon Trib 1A	Reach 1- Dark Canyon Trib 1A	33.7996	-116.733	LG22-014 -S8	RAMU	Adult	1	Released	Male	73	54	No	982091063508893	LG22-014 -S8	33.7982	-116.732	adult
2001-07-09	AB01-62	Stream Survey	Devils Canyon	Devils Canyon, ANF	Reach 60, Devils Canyon	34.3223	-117.945	AB01-62 - 17	RAMU	Adult	1	Released	Unknown	51	15	No	044353084	Batched from ControlForm,3419.407NW 11756.639 at 20:39:01 (UTC) on 09-07-01 Swab. Changed from 34.32345, 117.943983333333 to put in creek.	34.3229	-117.943	adult
2001-07-09	AB01-62	Stream Survey	Devils Canyon	Devils Canyon, ANF	Reach 60, Devils Canyon	34.3223	-117.945	AB01-62 - 15	RAMU	Adult	1	Released	Male	57	33	No	044529273	Batched from ControlForm,3419.469NW 11756.304 at 19:41:10 (UTC) on 09-07-01 Swab. Changed coords from 34.3244833333333, 117.9384	34.3228	-117.944	adult
2001-07-09	AB01-62	Stream Survey	Devils Canyon	Devils Canyon, ANF	Reach 60, Devils Canyon	34.3223	-117.945	AB01-62 - 21	RAMU	Adult	1	Released	Male	57	33	No	044299580	Batched from ControlForm,3419.358NW 11756.646 at 21:36:10 (UTC) on 09-07-01 Swab	34.3226	-117.944	adult
2002-07-07	CJH02-269711	Stream Survey	Devils Canyon	Devils Canyon, ANF	Reach 60, Devils Canyon	34.3223	-117.945	CJH02-269711 - 14	RAMU	Adult	1	Released	Male	50	16	No	053105092	Batched from ControlForm,Same gps as cjh02-269711 -13 Swab	34.3225	-117.944	adult
2002-07-07	CJH02-269711	Stream Survey	Devils Canyon	Devils Canyon, ANF	Reach 60, Devils Canyon	34.3223	-117.945	CJH02-269711 - 12	RAMU	Adult	1	Released	Male	61	31	No	053812037	Batched from ControlForm, Swab	34.3227	-117.944	adult
2002-07-07	CJH02-269711	Stream Survey	Devils Canyon	Devils Canyon, ANF	Reach 63, Devils Canyon	34.3243	-117.938	CJH02-269711 - 10	RAMU	Adult	1	Released	Male	63	34	Yes	044529273	Batched from ControlForm, Swab. Coords changed from 34.3260833333333, 117.938 to put in creek	34.3249	-117.938	adult
2002-07-07	CJH02-269711	Stream Survey	Devils Canyon	Devils Canyon, ANF	Reach 61, Devils Canyon	34.3229	-117.943	CJH02-269711 - 11	RAMU	Adult	1	Released	Male	66	32	Yes	044299580	Batched from ControlForm, Swab. Changed coords from 34.3194166666666, 117.938883333333 to put in creek.	34.3235	-117.941	adult
2002-07-07	CJH02-269711	Stream Survey	Devils Canyon	Devils Canyon, ANF	Reach 60, Devils Canyon	34.3223	-117.945	CJH02-269711 - 13	RAMU	Adult	1	Released	Female	71	47	No	053843526	Batched from ControlForm, Swab	34.3225	-117.944	adult
2003-06-02	CJH3-124		Devils Canyon	Devils Canyon, ANF	Reach 60, Devils Canyon	34.3223	-117.945	CJH3-124 -71	RAMU	Adult	1	Released	Male	63	28	No	054045079	Batched from ControlForm, Swab	34.3228	-117.944	adult
2003-06-02	CJH3-124		Devils Canyon	Devils Canyon, ANF	Reach 60, Devils Canyon	34.3223	-117.945	CJH3-124 -72	RAMU	Adult	1	Released	Female	64	32	No	054285771	Batched from ControlForm, Swab	34.3229	-117.944	adult
2003-06-02	CJH3-124		Devils Canyon	Devils Canyon, ANF	Reach 60, Devils Canyon	34.3223	-117.945	CJH3-124 -74	RAMU	Adult	1	Released	Male	64	30	No	054590634	Batched from ControlForm, Swab	34.3225	-117.944	adult
2003-06-02	CJH3-124		Devils Canyon	Devils Canyon, ANF	Reach 60, Devils Canyon	34.3223	-117.945	CJH3-124 -70	RAMU	Adult	1	Released	Female	70	40	No	054306067	Batched from ControlForm,	34.3229	-117.944	adult
2005-06-13	ARB5-31	Day	Devils Canyon	Devils Canyon, ANF	Reach 59, Devils Canyon	34.3214	-117.948	ARB5-31 -10	RAMU	Adult	1	Released	Male	62	28	Yes	054590634	Swab ARB04	34.3225	-117.945	adult
2005-06-13	ARB5-31	Day	Devils Canyon	Devils Canyon, ANF	Reach 59, Devils Canyon	34.3214	-117.948	ARB5-31 -7	RAMU	Adult	1	Released	Male	64	31	Yes	054045079	Swab ARBS01	34.3226	-117.944	adult
2005-06-13	ARB5-31	Day	Devils Canyon	Devils Canyon, ANF	Reach 59, Devils Canyon	34.3214	-117.948	ARB5-31 -8	RAMU	Adult	1	Released	Female	76	47	Yes	054285771	Swab ARBS02	34.3225	-117.945	adult
2005-06-13	ARB5-31	Day	Devils Canyon	Devils Canyon, ANF	Reach 59, Devils Canyon	34.3214	-117.948	ARB5-31 -9	RAMU	Adult	1	Released	Female	76	43	No	058081017	Swab ARB03	34.3224	-117.945	adult
2006-06-12	ARB6-38	Day	Devils Canyon	Devils Canyon, ANF	Reach 60, Devils Canyon	34.3223	-117.945	ARB6-38 -9	RAMU	Adult	1	Released	Female	78	50	Yes	054285771		34.3225	-117.944	adult
2006-09-06	SLC6-75	Day	Devils Canyon	Devils Canyon, ANF	Reach 60, Devils Canyon	34.3223	-117.945	SLC6-75 -13	RAMU	Adult	1	Released	Male	57	25	No	107624057	40 toe	34.3232	-117.943	adult
2006-09-06	SLC6-75	Day	Devils Canyon	Devils Canyon, ANF	Reach 60, Devils Canyon	34.3223	-117.945	SLC6-75 -49	RAMU	Adult	1	Released	Male	60	30	No	107593570	Changed coords from 34.323133, -117.944067 KLB 2Dec2013	34.3226	-117.944	adult
2006-09-06	SLC6-75	Day	Devils Canyon	Devils Canyon, ANF	Reach 60, Devils Canyon	34.3223	-117.945	SLC6-75 -37	RAMU	Adult	1	Released	Male	62	32	Yes	054590634		34.3227	-117.944	adult
2006-09-06	SLC6-75	Day	Devils Canyon	Devils Canyon, ANF	Reach 59, Devils Canyon	34.3214	-117.948	SLC6-75 -61	RAMU	Adult	1	Released	Female	73	57	No	107627122	Changed coords from 34.321683, -117.946517 KLB 4Dec2013	34.3221	-117.947	adult
2006-09-06	SLC6-75	Day	Devils Canyon	Devils Canyon, ANF	Reach 61, Devils Canyon	34.3229	-117.943	SLC6-75 -11	RAMU	Adult	1	Released	Female	76	55	Yes	058081017		34.3232	-117.943	adult
2006-09-06	SLC6-75	Day	Devils Canyon	Devils Canyon, ANF	Reach 61, Devils Canyon	34.3229	-117.943	SLC6-75 -10	RAMU	Adult	1	Released	Female	81	74	Yes	054306067	Same pool as escape RAMU w/ RNF	34.3232	-117.943	adult
2006-09-07	ARB6-50	Day	Devils Canyon	Devils Canyon, ANF	Reach 61, Devils Canyon	34.3229	-117.943	ARB6-50 -31	RAMU	Adult	1	Released	Female	75	53	No	107799882	40 toe. Changed coords from 34.323767, -117.941733 4Dec2013	34.3235	-117.941	adult
2006-09-07	ARB6-50	Day	Devils Canyon	Devils Canyon, ANF	Reach 61, Devils Canyon	34.3229	-117.943	ARB6-50 -30	RAMU	Adult	1	Released	Female	76	55	Yes	058081017	Recap measurments on yesturday. Changed coords from 34.32375, -117.942217 KLB 4Dec2013	34.3233	-117.942	adult
2006-09-07	ARB6-50	Day	Devils Canyon	Devils Canyon, ANF	Reach 61, Devils Canyon	34.3229	-117.943	ARB6-50 -29	RAMU	Adult	1	Released	Female	81	74	Yes	054306067	Recap measurments on yesturday. Changed coords from 34.32365, -117.942333 KLB 4Dec2013	34.3233	-117.942	adult
2007-07-23	ARB7-15	Day	Devils Canyon	Devils Canyon, ANF	Reach 60, Devils Canyon	34.3223	-117.945	ARB7-15 -14	RAMU	Adult	1	Released	Female	51	14.5	No	096811618		34.3231	-117.943	adult
2007-07-23	ARB7-15	Day	Devils Canyon	Devils Canyon, ANF	Reach 60, Devils Canyon	34.3223	-117.945	ARB7-15 -13	RAMU	Adult	1	Released	Female	74	46	Yes	058081017		34.323	-117.943	adult
2007-08-29	ARB7-20	Day	Devils Canyon	Devils Canyon, ANF	Reach 60, Devils Canyon	34.3223	-117.945	ARB7-20 -7	RAMU	Adult	1	Released	Female	72	42	Yes	107627122		34.3226	-117.944	adult
2007-08-29	ARB7-20	Day	Devils Canyon	Devils Canyon, ANF	Reach 60, Devils Canyon	34.3223	-117.945	ARB7-20 -9	RAMU	Adult	1	Released	Female	77	51	Yes	058081017	swab lost in field	34.3231	-117.943	adult
2008-06-05	LG8-31	Day	Devils Canyon	Devils Canyon, ANF	Reach 61, Devils Canyon	34.3229	-117.943	LG8-31 -4	RAMU	Adult	1	Released	Female	53	15	No	096820812	Recapped, but not pit-tagged	34.3233	-117.943	adult
2008-06-05	LG8-31	Day	Devils Canyon	Devils Canyon, ANF	Reach 61, Devils Canyon	34.3229	-117.943	LG8-31 -5	RAMU	Adult	1	Released	Female	55	18	No	096842366	LG8-31-4 and LG8-31-5 have same swab ID (ARBS213), but are different animals. Changed LG8-31-5 swab ID to ARBS214. MSC	34.3232	-117.943	adult
2008-06-05	LG8-31	Day	Devils Canyon	Devils Canyon, ANF	Reach 62, Devils Canyon	34.3237	-117.941	LG8-31 -8	RAMU	Adult	1	Released	Female	55	16	No	096852608		34.3242	-117.94	adult
2008-06-05	LG8-31	Day	Devils Canyon	Devils Canyon, ANF	Reach 60, Devils Canyon	34.3223	-117.945	LG8-31 -3	RAMU	Adult	1	Released	Female	75	38	Yes	058081017		34.3228	-117.944	adult
2008-07-09	ARB8-25	Day	Devils Canyon	Devils Canyon, ANF	Reach 61, Devils Canyon	34.3229	-117.943	ARB8-25 -15	RAMU	Adult	1	Released	Male	53	16	No	096828880	Tissue had been taken, but not pittagged	34.3239	-117.941	adult
2008-07-09	ARB8-25	Day	Devils Canyon	Devils Canyon, ANF	Reach 62, Devils Canyon	34.3237	-117.941	ARB8-25 -17	RAMU	Adult	1	Released	Female	58	21	Yes	096820812		34.3242	-117.94	adult
2008-07-09	ARB8-25	Day	Devils Canyon	Devils Canyon, ANF	Reach 61, Devils Canyon	34.3229	-117.943	ARB8-25 -10	RAMU	Adult	1	Released	Female	67	31	Yes	096842366		34.3232	-117.943	adult
2008-07-09	ARB8-25	Day	Devils Canyon	Devils Canyon, ANF	Reach 60, Devils Canyon	34.3223	-117.945	ARB8-25 -9	RAMU	Adult	1	Released	Female	77	55	No	096820873	Tissue had been taken, but not pittagged	34.3227	-117.944	adult
2008-08-20	LG8-45	Day	Devils Canyon	Devils Canyon, ANF	Reach 63, Devils Canyon	34.3243	-117.938	LG8-45 -14	RAMU	Adult	1	Released	Female	53	16	No	096845291	In database as 1M 1F, not sure which it should be: LG8-45 and ARB9-56	34.325	-117.937	adult
2008-08-20	LG8-45	Day	Devils Canyon	Devils Canyon, ANF	Reach 60, Devils Canyon	34.3223	-117.945	LG8-45 -3	RAMU	Adult	1	Released	Female	55	21	No	096811076	tissue was previously collected,	34.3229	-117.944	adult
2008-08-20	LG8-45	Day	Devils Canyon	Devils Canyon, ANF	Reach 63, Devils Canyon	34.3243	-117.938	LG8-45 -15	RAMU	Adult	1	Released	Male	55	19	Yes	096828880		34.325	-117.937	adult
2008-08-20	LG8-45	Day	Devils Canyon	Devils Canyon, ANF	Reach 60, Devils Canyon	34.3223	-117.945	LG8-45 -2	RAMU	Adult	1	Released	Female	72	48	Yes	058081017		34.3227	-117.944	adult
2009-05-22	ARB9-56	Day	Devils Canyon	Devils Canyon, ANF	Reach 61, Devils Canyon	34.3229	-117.943	ARB9-56 -9	RAMU	Adult	1	Released	Female	55	20	No	021002803		34.3233	-117.942	adult
2009-05-22	ARB9-56	Day	Devils Canyon	Devils Canyon, ANF	Reach 63, Devils Canyon	34.3243	-117.938	ARB9-56 -15	RAMU	Adult	1	Released	Male	57	24	Yes	096828880		34.3249	-117.937	adult
2009-05-22	ARB9-56	Day	Devils Canyon	Devils Canyon, ANF	Reach 63, Devils Canyon	34.3243	-117.938	ARB9-56 -14	RAMU	Adult	1	Released	Male	58	22.5	Yes	096845291	In database as 1M 1F, not sure which it should be: LG8-45 and ARB9-56	34.3249	-117.937	adult
2009-05-22	ARB9-56	Day	Devils Canyon	Devils Canyon, ANF	Reach 60, Devils Canyon	34.3223	-117.945	ARB9-56 -7	RAMU	Adult	1	Released	Female	60	26.5	No	020852072		34.3228	-117.944	adult
2009-05-22	ARB9-56	Day	Devils Canyon	Devils Canyon, ANF	Reach 60, Devils Canyon	34.3223	-117.945	ARB9-56 -4	RAMU	Adult	1	Released	Female	65	36	No	020881364		34.3227	-117.944	adult
2009-05-22	ARB9-56	Day	Devils Canyon	Devils Canyon, ANF	Reach 60, Devils Canyon	34.3223	-117.945	ARB9-56 -8	RAMU	Adult	1	Released	Female	65	30	Yes	096811076		34.3229	-117.944	adult
2009-05-22	ARB9-56	Day	Devils Canyon	Devils Canyon, ANF	Reach 60, Devils Canyon	34.3223	-117.945	ARB9-56 -6	RAMU	Adult	1	Released	Female	67	40	No	020894043		34.3228	-117.944	adult
2009-05-22	ARB9-56	Day	Devils Canyon	Devils Canyon, ANF	Reach 60, Devils Canyon	34.3223	-117.945	ARB9-56 -5	RAMU	Adult	1	Released	Female	68	34	Yes	096842366		34.3228	-117.943	adult
2009-05-22	ARB9-56	Day	Devils Canyon	Devils Canyon, ANF	Reach 60, Devils Canyon	34.3223	-117.945	ARB9-56 -3	RAMU	Adult	1	Released	Female	72	54	Yes	096820873		34.3225	-117.944	adult
2009-07-07	ARB9-63	Day	Devils Canyon	Devils Canyon, ANF	Reach 63, Devils Canyon	34.3243	-117.938	ARB9-63 -30	RAMU	Adult	1	Released	Female	50	12	No	020841777	Recap by toeclip new pit tag inserted.	34.325	-117.937	adult
2009-07-07	ARB9-63	Day	Devils Canyon	Devils Canyon, ANF	Reach 62, Devils Canyon	34.3237	-117.941	ARB9-63 -23	RAMU	Adult	1	Released	Male	54	16.5	No	020836382		34.3242	-117.938	adult
2009-07-07	ARB9-63	Day	Devils Canyon	Devils Canyon, ANF	Reach 60, Devils Canyon	34.3223	-117.945	ARB9-63 -14	RAMU	Adult	1	Released	Female	64	32	Yes	020852072		34.3226	-117.944	adult
2009-07-07	ARB9-63	Day	Devils Canyon	Devils Canyon, ANF	Reach 60, Devils Canyon	34.3223	-117.945	ARB9-63 -15	RAMU	Adult	1	Released	Female	67	39.5	Yes	096842366		34.3227	-117.944	adult
2009-07-07	ARB9-63	Day	Devils Canyon	Devils Canyon, ANF	Reach 60, Devils Canyon	34.3223	-117.945	ARB9-63 -2	RAMU	Adult	1	Released	Female	71	42	Yes	020881364		34.3227	-117.944	adult
2009-09-16	LG9-78	Day	Devils Canyon	Devils Canyon, ANF	Reach 60, Devils Canyon	34.3223	-117.945	LG9-78 -1	RAMU	Adult	1	Released	Female	NA	NA	Yes	020881364		34.3228	-117.944	adult
2009-10-01	LG9-84	Day	Devils Canyon	Devils Canyon, ANF	Reach 60, Devils Canyon	34.3223	-117.945	LG9-84 -1	RAMU	Adult	1	Released	Female	NA	NA	Yes	020881364		34.3228	-117.944	adult
2009-10-07	LG9-87	Day	Devils Canyon	Devils Canyon, ANF	Reach 63, Devils Canyon	34.3243	-117.938	LG9-87 -4	RAMU	Adult	1	Released	Male	63	32	Yes	096828880		34.325	-117.937	adult
2010-06-24	ARB10-21	Day	Devils Canyon	Devils Canyon, ANF	Reach 61, Devils Canyon	34.3229	-117.943	ARB10-21 -3	RAMU	Adult	1	Released	Female	50	16	No	053522315	tissue was previously collected,	34.3234	-117.942	adult
2010-06-24	ARB10-21	Day	Devils Canyon	Devils Canyon, ANF	Reach 63, Devils Canyon	34.3243	-117.938	ARB10-21 -8	RAMU	Adult	1	Released	Female	53	17.5	No	053568312	tissue was previously collected,	34.3243	-117.938	adult
2010-06-24	ARB10-21	Day	Devils Canyon	Devils Canyon, ANF	Reach 59, Devils Canyon	34.3214	-117.948	ARB10-21 -1	RAMU	Adult	1	Released	Female	54	17.5	No	053532383		34.3221	-117.946	adult
2010-06-24	ARB10-21	Day	Devils Canyon	Devils Canyon, ANF	Reach 61, Devils Canyon	34.3229	-117.943	ARB10-21 -4	RAMU	Adult	1	Released	Male	54	20	No	053554099		34.3233	-117.942	adult
2010-08-06	ARB10-34	Day	Devils Canyon	Devils Canyon, ANF	Reach 62, Devils Canyon	34.3237	-117.941	ARB10-34 -6	RAMU	Adult	1	Released	Female	54	21	No	043125894		34.3242	-117.94	adult
2010-08-06	ARB10-34	Day	Devils Canyon	Devils Canyon, ANF	Reach 61, Devils Canyon	34.3229	-117.943	ARB10-34 -4	RAMU	Adult	1	Released	Female	55	23	No	043273262		34.3237	-117.941	adult
2010-08-06	ARB10-34	Day	Devils Canyon	Devils Canyon, ANF	Reach 62, Devils Canyon	34.3237	-117.941	ARB10-34 -7	RAMU	Adult	1	Released	Male	56	21.5	No	043279314		34.3242	-117.939	adult
2010-08-06	ARB10-34	Day	Devils Canyon	Devils Canyon, ANF	Reach 61, Devils Canyon	34.3229	-117.943	ARB10-34 -5	RAMU	Adult	1	Released	Male	57	23.5	Yes	053554099		34.3237	-117.941	adult
2010-08-06	ARB10-34	Day	Devils Canyon	Devils Canyon, ANF	Reach 59, Devils Canyon	34.3214	-117.948	ARB10-34 -1	RAMU	Adult	1	Released	Female	61	27.5	Yes	053532383		34.3223	-117.946	adult
2010-08-06	ARB10-34	Day	Devils Canyon	Devils Canyon, ANF	Reach 63, Devils Canyon	34.3243	-117.938	ARB10-34 -14	RAMU	Adult	1	Released	Female	65	34.5	No	043106349	40 toe missing. Same pool as tidbit. Changed recap to No based on captures KLB 29Oct2015	34.3252	-117.937	adult
2010-08-06	ARB10-34	Day	Devils Canyon	Devils Canyon, ANF	Reach 59, Devils Canyon	34.3214	-117.948	ARB10-34 -2	RAMU	Adult	1	Released	Female	75	54.5	Yes	096820812		34.3223	-117.946	adult
2010-09-17	ARB10-51	Day	Devils Canyon	Devils Canyon, ANF	Reach 62, Devils Canyon	34.3237	-117.941	ARB10-51 -5	RAMU	Adult	1	Released	Male	60	31.5	Yes	020836382		34.3243	-117.938	adult
2010-09-17	ARB10-51	Day	Devils Canyon	Devils Canyon, ANF	Reach 63, Devils Canyon	34.3243	-117.938	ARB10-51 -15	RAMU	Adult	1	Released	Male	60	29	No	053569635	Animal previously toe-clipped	34.3251	-117.937	adult
2010-09-17	ARB10-51	Day	Devils Canyon	Devils Canyon, ANF	Reach 62, Devils Canyon	34.3237	-117.941	ARB10-51 -4	RAMU	Adult	1	Released	Female	63	29	Yes	043125894		34.3243	-117.94	adult
2010-09-17	ARB10-51	Day	Devils Canyon	Devils Canyon, ANF	Reach 63, Devils Canyon	34.3243	-117.938	ARB10-51 -16	RAMU	Adult	1	Released	Female	67	38	No	053531050	Animal previously toe-clipped	34.3252	-117.937	adult
2010-09-17	ARB10-51	Day	Devils Canyon	Devils Canyon, ANF	Reach 63, Devils Canyon	34.3243	-117.938	ARB10-51 -14	RAMU	Adult	1	Released	Female	70	45	Yes	043106349		34.3251	-117.937	adult
2010-09-17	ARB10-51	Day	Devils Canyon	Devils Canyon, ANF	Reach 59, Devils Canyon	34.3214	-117.948	ARB10-51 -1	RAMU	Adult	1	Released	Female	78	65	Yes	096820812		34.3222	-117.946	adult
2011-09-19	ARB11-41	Day	Devils Canyon	Devils Canyon, ANF	Reach 61, Devils Canyon	34.3229	-117.943	ARB11-41 -15	RAMU	Adult	1	Released	Female	71	53	Yes	043273262		34.3232	-117.943	adult
2011-09-19	ARB11-41	Day	Devils Canyon	Devils Canyon, ANF	Reach 62, Devils Canyon	34.3237	-117.941	ARB11-41 -29	RAMU	Adult	1	Released	Female	71	50	Yes	053568312		34.3242	-117.939	adult
2011-09-19	ARB11-41	Day	Devils Canyon	Devils Canyon, ANF	Reach 59, Devils Canyon	34.3214	-117.948	ARB11-41 -7	RAMU	Adult	1	Released	Female	75	59	Yes	043106349		34.3222	-117.946	adult
2011-09-19	ARB11-41	Day	Devils Canyon	Devils Canyon, ANF	Reach 61, Devils Canyon	34.3229	-117.943	ARB11-41 -13	RAMU	Adult	1	Released	Female	77	57	Yes	053532383		34.3231	-117.943	adult
2012-06-05	LG12-37	Day	Devils Canyon	Devils Canyon, ANF	Reach 62, Devils Canyon	34.3237	-117.941	LG12-37 -25	RAMU	Adult	1	Released	Female	64	47	Yes	043125894		34.3243	-117.938	adult
2012-06-05	LG12-37	Day	Devils Canyon	Devils Canyon, ANF	Reach 62, Devils Canyon	34.3237	-117.941	LG12-37 -24	RAMU	Adult	1	Released	Male	64	34	Yes	020836382		34.3243	-117.938	adult
2012-06-05	LG12-37	Day	Devils Canyon	Devils Canyon, ANF	Reach 60, Devils Canyon	34.3223	-117.945	LG12-37 -11	RAMU	Adult	1	Released	Female	70	41	Yes	053532383		34.3231	-117.943	adult
2012-06-05	LG12-37	Day	Devils Canyon	Devils Canyon, ANF	Reach 60, Devils Canyon	34.3223	-117.945	LG12-37 -7	RAMU	Adult	1	Released	Female	74	45	Yes	043273262		34.3226	-117.944	adult
2012-07-18	ARB12-70	Day	Devils Canyon	Devils Canyon, ANF	Reach 61, Devils Canyon	34.3229	-117.943	ARB12-70 -51	RAMU	Adult	1	Released	Male	63	36	Yes	053554099		34.3238	-117.941	adult
2012-08-28	KLB12-79	Day	Devils Canyon	Devils Canyon, ANF	Reach 62, Devils Canyon	34.3237	-117.941	KLB12-79 -78	RAMU	Adult	1	Released	Male	50	12	No	108004522	Pt86	34.3239	-117.94	adult
2012-08-28	KLB12-79	Day	Devils Canyon	Devils Canyon, ANF	Reach 62, Devils Canyon	34.3237	-117.941	KLB12-79 -84	RAMU	Adult	1	Released	Female	50	13	No	108006277	Pt88	34.3242	-117.94	adult
2012-08-28	KLB12-79	Day	Devils Canyon	Devils Canyon, ANF	Reach 63, Devils Canyon	34.3243	-117.938	KLB12-79 -107	RAMU	Adult	1	Released	Female	50	15.5	No	108012290	Pt101	34.325	-117.937	adult
2012-08-28	KLB12-79	Day	Devils Canyon	Devils Canyon, ANF	Reach 62, Devils Canyon	34.3237	-117.941	KLB12-79 -79	RAMU	Adult	1	Released	Female	50	13	No	108005047	Pt86. In database as 1M 1F, not sure which: KLB12-79 and LG13-38	34.3239	-117.94	adult
2012-08-28	KLB12-79	Day	Devils Canyon	Devils Canyon, ANF	Reach 61, Devils Canyon	34.3229	-117.943	KLB12-79 -49	RAMU	Adult	1	Released	Male	51	14.5	No	108014299	Pt71	34.3232	-117.943	adult
2012-08-28	KLB12-79	Day	Devils Canyon	Devils Canyon, ANF	Reach 62, Devils Canyon	34.3237	-117.941	KLB12-79 -83	RAMU	Adult	1	Released	Female	51	13	No	108010841	Pt88	34.3242	-117.94	adult
2012-08-28	KLB12-79	Day	Devils Canyon	Devils Canyon, ANF	Reach 60, Devils Canyon	34.3223	-117.945	KLB12-79 -35	RAMU	Adult	1	Released	Female	51	13	No	108003342	Pt58	34.3226	-117.944	adult
2012-08-28	KLB12-79	Day	Devils Canyon	Devils Canyon, ANF	Reach 62, Devils Canyon	34.3237	-117.941	KLB12-79 -80	RAMU	Adult	1	Released	Male	51	14	No	108010887	Pt86	34.3239	-117.94	adult
2012-08-28	KLB12-79	Day	Devils Canyon	Devils Canyon, ANF	Reach 61, Devils Canyon	34.3229	-117.943	KLB12-79 -47	RAMU	Adult	1	Released	Female	52	17	No	108012568	Pt70	34.3232	-117.943	adult
2012-08-28	KLB12-79	Day	Devils Canyon	Devils Canyon, ANF	Reach 61, Devils Canyon	34.3229	-117.943	KLB12-79 -56	RAMU	Adult	1	Released	Female	53	17.5	No	108007789	Pt75	34.3233	-117.942	adult
2012-08-28	KLB12-79	Day	Devils Canyon	Devils Canyon, ANF	Reach 59, Devils Canyon	34.3214	-117.948	KLB12-79 -16	RAMU	Adult	1	Released	Male	53	17	No	108005373	Pt052	34.3223	-117.946	adult
2012-08-28	KLB12-79	Day	Devils Canyon	Devils Canyon, ANF	Reach 61, Devils Canyon	34.3229	-117.943	KLB12-79 -64	RAMU	Adult	1	Released	Male	54	20	No	108007123	Pt78	34.3233	-117.942	adult
2012-08-28	KLB12-79	Day	Devils Canyon	Devils Canyon, ANF	Reach 59, Devils Canyon	34.3214	-117.948	KLB12-79 -15	RAMU	Adult	1	Released	Male	54	18	No	108005341	Pt052	34.3223	-117.946	adult
2012-08-28	KLB12-79	Day	Devils Canyon	Devils Canyon, ANF	Reach 62, Devils Canyon	34.3237	-117.941	KLB12-79 -87	RAMU	Adult	1	Released	Male	55	18	No	108004830	Pt90	34.3243	-117.94	adult
2012-08-28	KLB12-79	Day	Devils Canyon	Devils Canyon, ANF	Reach 61, Devils Canyon	34.3229	-117.943	KLB12-79 -59	RAMU	Adult	1	Released	Male	57	26.5	No	108015591	Pt77	34.3233	-117.942	adult
2012-08-28	KLB12-79	Day	Devils Canyon	Devils Canyon, ANF	Reach 63, Devils Canyon	34.3243	-117.938	KLB12-79 -103	RAMU	Adult	1	Released	Male	57	21	No	108012302	Pt99	34.3246	-117.938	adult
2012-08-28	KLB12-79	Day	Devils Canyon	Devils Canyon, ANF	Reach 62, Devils Canyon	34.3237	-117.941	KLB12-79 -92	RAMU	Adult	1	Released	Female	66	32	No	108010613	Pt94	34.3243	-117.939	adult
2012-08-28	KLB12-79	Day	Devils Canyon	Devils Canyon, ANF	Reach 63, Devils Canyon	34.3243	-117.938	KLB12-79 -105	RAMU	Adult	1	Released	Female	66	33	No	108006298	Pt100	34.3249	-117.937	adult
2012-08-28	KLB12-79	Day	Devils Canyon	Devils Canyon, ANF	Reach 60, Devils Canyon	34.3223	-117.945	KLB12-79 -23	RAMU	Adult	1	Released	Female	78	63	Yes	043273262	Pt056	34.3226	-117.944	adult
2012-08-28	KLB12-79	Day	Devils Canyon	Devils Canyon, ANF	Reach 60, Devils Canyon	34.3223	-117.945	KLB12-79 -22	RAMU	Adult	1	Released	Female	80	69	Yes	043106349	Pt56	34.3226	-117.944	adult
2012-08-28	KLB12-79	Day	Devils Canyon	Devils Canyon, ANF	Reach 62, Devils Canyon	34.3237	-117.941	KLB12-79 -75	RAMU	Adult	1	Released	Female	83	67	Yes	020841777	Pt84	34.3237	-117.941	adult
2013-05-21	LG13-38	Day	Devils Canyon	Devils Canyon, ANF	Reach 61, Devils Canyon	34.3229	-117.943	LG13-38 -39	RAMU	Adult	1	Released	Male	50	10	No	108005625		34.3234	-117.942	adult
2013-05-21	LG13-38	Day	Devils Canyon	Devils Canyon, ANF	Reach 59, Devils Canyon	34.3214	-117.948	LG13-38 -10	RAMU	Adult	1	Released	Female	51	14.5	No	108005585		34.3216	-117.948	adult
2013-05-21	LG13-38	Day	Devils Canyon	Devils Canyon, ANF	Reach 60, Devils Canyon	34.3223	-117.945	LG13-38 -32	RAMU	Adult	1	Released	Male	52	13	No	108011632		34.3226	-117.944	adult
2013-05-21	LG13-38	Day	Devils Canyon	Devils Canyon, ANF	Reach 63, Devils Canyon	34.3243	-117.938	LG13-38 -54	RAMU	Adult	1	Released	Male	52	15	No	108011379		34.3251	-117.937	adult
2013-05-21	LG13-38	Day	Devils Canyon	Devils Canyon, ANF	Reach 61, Devils Canyon	34.3229	-117.943	LG13-38 -35	RAMU	Adult	1	Released	Male	54	17.5	Yes	108014299		34.3232	-117.942	adult
2013-05-21	LG13-38	Day	Devils Canyon	Devils Canyon, ANF	Reach 63, Devils Canyon	34.3243	-117.938	LG13-38 -53	RAMU	Adult	1	Released	Female	56	20.25	No	108006118		34.325	-117.937	adult
2013-05-21	LG13-38	Day	Devils Canyon	Devils Canyon, ANF	Reach 59, Devils Canyon	34.3214	-117.948	LG13-38 -18	RAMU	Adult	1	Released	Male	56	21.5	No	108007050		34.3218	-117.947	adult
2013-05-21	LG13-38	Day	Devils Canyon	Devils Canyon, ANF	Reach 59, Devils Canyon	34.3214	-117.948	LG13-38 -23	RAMU	Adult	1	Released	Male	58	21	Yes	108005373		34.3223	-117.946	adult
2013-05-21	LG13-38	Day	Devils Canyon	Devils Canyon, ANF	Reach 59, Devils Canyon	34.3214	-117.948	LG13-38 -2	RAMU	Adult	1	Released	Male	59	22.5	No	108009889	changed recap to no because no previous capture KLB 18Oct2013	34.3216	-117.948	adult
2013-05-21	LG13-38	Day	Devils Canyon	Devils Canyon, ANF	Reach 59, Devils Canyon	34.3214	-117.948	LG13-38 -24	RAMU	Adult	1	Released	Male	60	20.5	No	108002065		34.3223	-117.946	adult
2013-05-21	LG13-38	Day	Devils Canyon	Devils Canyon, ANF	Reach 59, Devils Canyon	34.3214	-117.948	LG13-38 -7	RAMU	Adult	1	Released	Female	64	28.5	No	108001542		34.3214	-117.948	adult
2013-05-21	LG13-38	Day	Devils Canyon	Devils Canyon, ANF	Reach 62, Devils Canyon	34.3237	-117.941	LG13-38 -49	RAMU	Adult	1	Released	Male	64	32.25	Yes	020836382		34.3243	-117.938	adult
2013-05-21	LG13-38	Day	Devils Canyon	Devils Canyon, ANF	Reach 63, Devils Canyon	34.3243	-117.938	LG13-38 -52	RAMU	Adult	1	Released	Male	65	28	Yes	053569635		34.325	-117.937	adult
2013-05-21	LG13-38	Day	Devils Canyon	Devils Canyon, ANF	Reach 62, Devils Canyon	34.3237	-117.941	LG13-38 -46	RAMU	Adult	1	Released	Male	66	32.5	No	108003030		34.3242	-117.939	adult
2013-05-21	LG13-38	Day	Devils Canyon	Devils Canyon, ANF	Reach 62, Devils Canyon	34.3237	-117.941	LG13-38 -41	RAMU	Adult	1	Released	Female	71	42.5	Yes	053568312	Changed sex to female based on previous caputres KLB 18Oct2013	34.3242	-117.94	adult
2013-05-21	LG13-38	Day	Devils Canyon	Devils Canyon, ANF	Reach 60, Devils Canyon	34.3223	-117.945	LG13-38 -26	RAMU	Adult	1	Released	Female	72	45.5	Yes	043273262		34.3226	-117.944	adult
2013-05-21	LG13-38	Day	Devils Canyon	Devils Canyon, ANF	Reach 61, Devils Canyon	34.3229	-117.943	LG13-38 -36	RAMU	Adult	1	Released	Female	73	46	Yes	053532383		34.3232	-117.943	adult
2013-05-21	LG13-38	Day	Devils Canyon	Devils Canyon, ANF	Reach 63, Devils Canyon	34.3243	-117.938	LG13-38 -51	RAMU	Adult	1	Released	Male	NA	17.5	Yes	108005047	Esc b4 measuring length. In database as 1M 1F, not sure which: KLB12-79 and LG13-38	34.325	-117.938	adult
2013-07-16	LG13-71	Day	Devils Canyon	Devils Canyon, ANF	Reach 60, Devils Canyon	34.3223	-117.945	LG13-71 -25	RAMU	Adult	1	Released	Male	51	15	No	108006097		34.3226	-117.944	adult
2013-07-16	LG13-71	Day	Devils Canyon	Devils Canyon, ANF	Reach 60, Devils Canyon	34.3223	-117.945	LG13-71 -51	RAMU	Adult	1	Released	Unknown	52	15	No	108007850		34.3229	-117.944	adult
2013-07-16	LG13-71	Day	Devils Canyon	Devils Canyon, ANF	Reach 60, Devils Canyon	34.3223	-117.945	LG13-71 -21	RAMU	Adult	1	Released	Male	52	17	No	108008339		34.3225	-117.944	adult
2013-07-16	LG13-71	Day	Devils Canyon	Devils Canyon, ANF	Reach 60, Devils Canyon	34.3223	-117.945	LG13-71 -46	RAMU	Adult	1	Released	Female	52	16	No	108015841		34.3227	-117.944	adult
2013-07-16	LG13-71	Day	Devils Canyon	Devils Canyon, ANF	Reach 59, Devils Canyon	34.3214	-117.948	LG13-71 -14	RAMU	Adult	1	Released	Female	52	15	No	108006521		34.3223	-117.946	adult
2013-07-16	LG13-71	Day	Devils Canyon	Devils Canyon, ANF	Reach 61, Devils Canyon	34.3229	-117.943	LG13-71 -82	RAMU	Adult	1	Released	Male	53	16	No	108001874		34.3233	-117.942	adult
2013-07-16	LG13-71	Day	Devils Canyon	Devils Canyon, ANF	Reach 59, Devils Canyon	34.3214	-117.948	LG13-71 -13	RAMU	Adult	1	Released	Male	53	15	No	108010096		34.3223	-117.946	adult
2013-07-16	LG13-71	Day	Devils Canyon	Devils Canyon, ANF	Reach 60, Devils Canyon	34.3223	-117.945	LG13-71 -40	RAMU	Adult	1	Released	Male	53	17	No	108014629		34.3227	-117.944	adult
2013-07-16	LG13-71	Day	Devils Canyon	Devils Canyon, ANF	Reach 60, Devils Canyon	34.3223	-117.945	LG13-71 -39	RAMU	Adult	1	Released	Male	53	18	No	108013803		34.3227	-117.944	adult
2013-07-16	LG13-71	Day	Devils Canyon	Devils Canyon, ANF	Reach 60, Devils Canyon	34.3223	-117.945	LG13-71 -59	RAMU	Adult	1	Released	Female	55	19	No	108007893	In database as 1M 1F, not sure which: KLB13-62 and LG13-71	34.3228	-117.943	adult
2013-07-16	LG13-71	Day	Devils Canyon	Devils Canyon, ANF	Reach 61, Devils Canyon	34.3229	-117.943	LG13-71 -76	RAMU	Adult	1	Released	Female	55	19	No	108016861		34.3232	-117.942	adult
2013-07-16	LG13-71	Day	Devils Canyon	Devils Canyon, ANF	Reach 61, Devils Canyon	34.3229	-117.943	LG13-71 -71	RAMU	Adult	1	Released	Female	55	18	No	108007881		34.3232	-117.943	adult
2013-07-16	LG13-71	Day	Devils Canyon	Devils Canyon, ANF	Reach 59, Devils Canyon	34.3214	-117.948	LG13-71 -10	RAMU	Adult	1	Released	Unknown	55	18	No	108018257		34.3222	-117.946	adult
2013-07-16	LG13-71	Day	Devils Canyon	Devils Canyon, ANF	Reach 59, Devils Canyon	34.3214	-117.948	LG13-71 -12	RAMU	Adult	1	Released	Female	55	17	No	108005069		34.3223	-117.946	adult
2013-07-16	LG13-71	Day	Devils Canyon	Devils Canyon, ANF	Reach 60, Devils Canyon	34.3223	-117.945	LG13-71 -27	RAMU	Adult	1	Released	Male	55	18	No	108017859		34.3225	-117.944	adult
2013-07-16	LG13-71	Day	Devils Canyon	Devils Canyon, ANF	Reach 60, Devils Canyon	34.3223	-117.945	LG13-71 -19	RAMU	Adult	1	Released	Male	55	11	No	108006846		34.3226	-117.944	adult
2013-07-16	LG13-71	Day	Devils Canyon	Devils Canyon, ANF	Reach 60, Devils Canyon	34.3223	-117.945	LG13-71 -34	RAMU	Adult	1	Released	Female	55	22	No	108013056		34.3227	-117.944	adult
2013-07-16	LG13-71	Day	Devils Canyon	Devils Canyon, ANF	Reach 60, Devils Canyon	34.3223	-117.945	LG13-71 -20	RAMU	Adult	1	Released	Male	57	18	Yes	108011632		34.3225	-117.944	adult
2013-07-16	LG13-71	Day	Devils Canyon	Devils Canyon, ANF	Reach 60, Devils Canyon	34.3223	-117.945	LG13-71 -35	RAMU	Adult	1	Released	Male	57	20	No	108002606		34.3226	-117.944	adult
2013-07-16	LG13-71	Day	Devils Canyon	Devils Canyon, ANF	Reach 60, Devils Canyon	34.3223	-117.945	LG13-71 -22	RAMU	Adult	1	Released	Female	58	22	No	108012556		34.3226	-117.944	adult
2013-07-16	LG13-71	Day	Devils Canyon	Devils Canyon, ANF	Reach 62, Devils Canyon	34.3237	-117.941	LG13-71 -100	RAMU	Adult	1	Released	Male	59	22	No	108012081		34.3238	-117.941	adult
2013-07-16	LG13-71	Day	Devils Canyon	Devils Canyon, ANF	Reach 60, Devils Canyon	34.3223	-117.945	LG13-71 -33	RAMU	Adult	1	Released	Male	59	30	No	108013869		34.3228	-117.944	adult
2013-07-16	LG13-71	Day	Devils Canyon	Devils Canyon, ANF	Reach 61, Devils Canyon	34.3229	-117.943	LG13-71 -89	RAMU	Adult	1	Released	Male	60	26	Yes	108002065		34.3234	-117.941	adult
2013-07-16	LG13-71	Day	Devils Canyon	Devils Canyon, ANF	Reach 59, Devils Canyon	34.3214	-117.948	LG13-71 -3	RAMU	Adult	1	Released	Male	61	29	Yes	108007050		34.3218	-117.947	adult
2013-07-16	LG13-71	Day	Devils Canyon	Devils Canyon, ANF	Reach 59, Devils Canyon	34.3214	-117.948	LG13-71 -7	RAMU	Adult	1	Released	Male	61	29	Yes	108005373		34.3222	-117.946	adult
2013-07-16	LG13-71	Day	Devils Canyon	Devils Canyon, ANF	Reach 59, Devils Canyon	34.3214	-117.948	LG13-71 -4	RAMU	Adult	1	Released	Male	62	25	No	108006617		34.3218	-117.947	adult
2013-07-16	LG13-71	Day	Devils Canyon	Devils Canyon, ANF	Reach 59, Devils Canyon	34.3214	-117.948	LG13-71 -1	RAMU	Adult	1	Released	Female	65	29	No	108009840		34.3218	-117.947	adult
2013-07-16	LG13-71	Day	Devils Canyon	Devils Canyon, ANF	Reach 61, Devils Canyon	34.3229	-117.943	LG13-71 -84	RAMU	Adult	1	Released	Unknown	68	38	No	108002117		34.3234	-117.942	adult
2013-07-16	LG13-71	Day	Devils Canyon	Devils Canyon, ANF	Reach 60, Devils Canyon	34.3223	-117.945	LG13-71 -24	RAMU	Adult	1	Released	Female	73	58	Yes	043273262		34.3226	-117.944	adult
2013-07-16	LG13-71	Day	Devils Canyon	Devils Canyon, ANF	Reach 60, Devils Canyon	34.3223	-117.945	LG13-71 -28	RAMU	Adult	1	Released	Female	80	70	Yes	043106349		34.3226	-117.944	adult
2013-07-16	LG13-71	Day	Devils Canyon	Devils Canyon, ANF	Reach 60, Devils Canyon	34.3223	-117.945	LG13-71 -37	RAMU	Adult	1	Released	Female	86	80	Yes	096820812		34.3227	-117.944	adult
2013-07-16	LG13-71	Day	Devils Canyon	Devils Canyon, ANF	Reach 62, Devils Canyon	34.3237	-117.941	LG13-71 -95	RAMU	Adult	1	Released	Unknown	NA	33	No	108006638		34.3238	-117.941	adult
2013-08-21	KLB13-62	Day	Devils Canyon	Devils Canyon, ANF	Reach 60, Devils Canyon	34.3223	-117.945	KLB13-62 -147	RAMU	Adult	1	Released	Male	54	20	Yes	108007893	In database as 1M 1F, not sure which: KLB13-62 and LG13-71	34.3226	-117.944	adult
2013-08-27	KLB13-62	Day	Devils Canyon	Devils Canyon, ANF	Reach 60, Devils Canyon	34.3223	-117.945	KLB13-62 -145	RAMU	Adult	1	Released	Male	57	26	Yes	108013869		34.3226	-117.944	adult
2018-06-19	MNW18-025	Day	Devils Canyon	Devils Canyon, ANF	Reach 67, Devils Canyon	34.3275	-117.93	MNW18-025 -S1	RAMU	Adult	1	Released	Male	63	26	No	842797062	Lathargic; found in pool next to trail above normal survey area	34.3306	-117.931	adult
2018-06-27	KLB18-006	Day	Devils Canyon	Devils Canyon, ANF	Reach 67, Devils Canyon	34.3275	-117.93	KLB18-006 -S4	RAMU	Adult	1	Released	Male	NA	NA	Yes	842797062	In puddle on trail.	34.3306	-117.931	adult
2021-06-10	LG21-009	Day	Devils Canyon	Devils Canyon, ANF	Reach 63, Devils Canyon	34.3243	-117.938	LG21-009 -S8	RAMU	Juvenile	1	Released	Female	48	11.5	No	845533832		34.325	-117.937	juvenile
2021-06-10	LG21-009	Day	Devils Canyon	Devils Canyon, ANF	Reach 63, Devils Canyon	34.3243	-117.938	LG21-009 -S11	RAMU	Adult	1	Released	Female	51	14.5	No	845526850		34.3252	-117.937	adult
2021-06-10	LG21-009	Day	Devils Canyon	Devils Canyon, ANF	Reach 63, Devils Canyon	34.3243	-117.938	LG21-009 -S9	RAMU	Adult	1	Released	Female	54	20	No	845527866	LG21-009 -S8	34.325	-117.937	adult
2021-06-10	LG21-009	Day	Devils Canyon	Devils Canyon, ANF	Reach 62, Devils Canyon	34.3237	-117.941	LG21-009 -S3	RAMU	Adult	1	Released	Male	58	22	No	845535070		34.3241	-117.939	adult
2021-06-10	LG21-009	Day	Devils Canyon	Devils Canyon, ANF	Reach 62, Devils Canyon	34.3237	-117.941	LG21-009 -S7	RAMU	Adult	1	Released	Female	60	24	No	845534892		34.3243	-117.938	adult
2021-06-10	LG21-009	Day	Devils Canyon	Devils Canyon, ANF	Reach 63, Devils Canyon	34.3243	-117.938	LG21-009 -S12	RAMU	Adult	1	Released	Female	61	30	No	845528517		34.3251	-117.937	adult
2021-06-10	LG21-009	Day	Devils Canyon	Devils Canyon, ANF	Reach 63, Devils Canyon	34.3243	-117.938	LG21-009 -S13	RAMU	Adult	1	Released	Female	64	31.5	No	845531634	LG21-009 -S12	34.3251	-117.937	adult
2022-06-09	ARB22-015	Day	Devils Canyon	Devils Canyon, ANF	Reach 62, Devils Canyon	34.3237	-117.941	ARB22-015 -S2	RAMU	Adult	1	Released	Male	68	45	No	845527110		34.3241	-117.94	adult
2022-06-09	ARB22-015	Day	Devils Canyon	Devils Canyon, ANF	Reach 63, Devils Canyon	34.3243	-117.938	ARB22-015 -S3	RAMU	Adult	1	Released	Female	70	50	Yes	845528517		34.325	-117.937	adult
2022-08-25	JNH22-058	Day	Devils Canyon	Devils Canyon, ANF	Reach 63, Devils Canyon	34.3243	-117.938	JNH22-058 -S003	RAMU	Adult	1	Released	Female	78	55	Yes	845526850		34.325	-117.937	adult
2000-08-23	CB01-38	Road Riding	East Fork City Creek	East Fork City Creek	Reach 7 East Fork City Creek	34.1847	-117.178	CB01-38 - 6	RAMU	Adult	1	Released	Male	NA	NA	No	0302	Batched from ControlForm,estimated point between CB01-38-4 and 7	34.1865	-117.177	adult
2001-05-18	CB1-a		East Fork City Creek	East Fork City Creek	Reach 7 East Fork City Creek	34.1847	-117.178	CB1-A - 43	RAMU	Adult	1	Released	Male	58	27	No	044094047	Batched from ControlForm,	34.1846	-117.178	adult
2001-05-18	CB1-a		East Fork City Creek	East Fork City Creek	Reach 7 East Fork City Creek	34.1847	-117.178	CB1-A - 42	RAMU	Adult	1	Released	Male	68	31	No	044370798	Batched from ControlForm,changed from 34.18411, -117.178073 to put in creek, 3/2/11: Blank age class changed to A based on size data (per ARB) MSC. Made male because of later capture data, KLB 8Mar11	34.1848	-117.178	adult
2001-07-10	AB01-63	Stream Survey	East Fork City Creek	East Fork City Creek	Reach 11 East Fork City Creek	34.1897	-117.172	AB01-63 - 37	RAMU	Adult	1	Released	Female	58.5	22	No	044074536	Batched from ControlForm,	34.1891	-117.171	adult
2001-07-10	AB01-63	Stream Survey	East Fork City Creek	East Fork City Creek	Reach 8 East Fork City Creek	34.1866	-117.177	AB01-63 - 42	RAMU	Adult	1	Released	Male	62	29	No	044331307	Batched from ControlForm,	34.1872	-117.177	adult
2001-07-10	AB01-63	Stream Survey	East Fork City Creek	East Fork City Creek	Reach 7 East Fork City Creek	34.1847	-117.178	AB01-63 - 34	RAMU	Adult	1	Released	Male	62	34	No	044583123	Batched from ControlForm, Swab	34.1857	-117.178	adult
2001-07-10	AB01-63	Stream Survey	East Fork City Creek	East Fork City Creek	Reach 11 East Fork City Creek	34.1897	-117.172	AB01-63 - 35	RAMU	Adult	1	Released	Male	63	35	No	044515004	Batched from ControlForm,Changed from 34.19225 to put in stream	34.1892	-117.17	adult
2001-07-10	AB01-63	Stream Survey	East Fork City Creek	East Fork City Creek	Reach 8 East Fork City Creek	34.1866	-117.177	AB01-63 - 41	RAMU	Adult	1	Released	Female	64	35	No	044299301	Batched from ControlForm,	34.187	-117.177	adult
2001-07-10	AB01-63	Stream Survey	East Fork City Creek	East Fork City Creek	Reach 7 East Fork City Creek	34.1847	-117.178	AB01-63 - 43	RAMU	Adult	1	Released	Male	65	41	Yes	044094047	Batched from ControlForm,	34.1866	-117.177	adult
2001-07-10	AB01-63	Stream Survey	East Fork City Creek	East Fork City Creek	Reach 8 East Fork City Creek	34.1866	-117.177	AB01-63 - 39	RAMU	Adult	1	Released	Male	66	36	No	044601052	Batched from ControlForm,	34.188	-117.175	adult
2001-07-10	AB01-63	Stream Survey	East Fork City Creek	East Fork City Creek	Reach 8 East Fork City Creek	34.1866	-117.177	AB01-63 - 40	RAMU	Adult	1	Released	Female	73	59	No	044301561	Batched from ControlForm,Appears to be missing toe number 0003	34.1881	-117.176	adult
2001-07-10	AB01-63	Stream Survey	East Fork City Creek	East Fork City Creek	Reach 9 East Fork City Creek	34.188	-117.175	AB01-63 - 28	RAMU	Adult	1	Released	Female	75	57	No	044305859	Batched from ControlForm, Swab	34.1892	-117.175	adult
2002-05-23	CJH02-205060	Stream Survey	East Fork City Creek	East Fork City Creek	Reach 12 East Fork City Creek	34.1893	-117.169	CJH02-205060 - 9	RAMU	Juvenile	1	Released	Unknown	45	9	No	058039034	Batched from ControlForm,Epe 7 Swab	34.1906	-117.168	juvenile
2002-05-23	CJH02-205060	Stream Survey	East Fork City Creek	East Fork City Creek	Reach 9 East Fork City Creek	34.188	-117.175	CJH02-205060 - 14	RAMU	Adult	1	Released	Female	62	24	No	058108345	Batched from ControlForm,no GPS signal at capture location. Gps coordinate qaqc'd_x000D_ Location = 100m upstream from largest waterfall. Swab. Estimated coords from description.	34.1882	-117.175	adult
2002-05-23	CJH02-205060	Stream Survey	East Fork City Creek	East Fork City Creek	Reach 13 East Fork City Creek	34.1908	-117.168	CJH02-205060 - 6	RAMU	Adult	1	Released	Male	62	32	Yes	044583123	Batched from ControlForm,Epe 39, frog was 50m downstream from GPS point Swab	34.1918	-117.168	adult
2002-05-23	CJH02-205060	Stream Survey	East Fork City Creek	East Fork City Creek	Reach 12 East Fork City Creek	34.1893	-117.169	CJH02-205060 - 10	RAMU	Adult	1	Released	Female	67	40	No	058041025	Batched from ControlForm,Epe 9 Swab	34.1906	-117.169	adult
2002-05-23	CJH02-205060	Stream Survey	East Fork City Creek	East Fork City Creek	Reach 8 East Fork City Creek	34.1866	-117.177	CJH02-205060 - 1	RAMU	Adult	1	Released	Female	70	41.5	Yes	044301561	Batched from ControlForm,Epe 11m Swab	34.1882	-117.176	adult
2002-05-23	CJH02-205060	Stream Survey	East Fork City Creek	East Fork City Creek	Reach 9 East Fork City Creek	34.188	-117.175	CJH02-205060 - 2	RAMU	Adult	1	Released	Female	76	46	Yes	044305859	Batched from ControlForm,Epe 7 Swab	34.1893	-117.174	adult
2002-06-25	ARB02-252599	Stream Survey	East Fork City Creek	East Fork City Creek	Reach 7 East Fork City Creek	34.1847	-117.178	ARB02-252599 - 144	RAMU	Juvenile	1	Released	Female	47	14	No	058054026	Batched from ControlForm, Swab	34.1865	-117.177	juvenile
2002-06-25	ARB02-252599	Stream Survey	East Fork City Creek	East Fork City Creek	Reach 8 East Fork City Creek	34.1866	-117.177	ARB02-252599 - 148	RAMU	Juvenile	1	Released	Male	48	11	No	058048886	Batched from ControlForm, Swab. Changed coords from 34.1883833333333, 117.1757 to put in creek. Changed age to J based on length KLB 18Nov2015	34.1881	-117.176	juvenile
2002-06-25	ARB02-252599	Stream Survey	East Fork City Creek	East Fork City Creek	Reach 8 East Fork City Creek	34.1866	-117.177	ARB02-252599 - 145	RAMU	Juvenile	1	Released	Female	48	9	No	058107343	Batched from ControlForm,Not pit-tagged previously due to small size.	34.1873	-117.176	juvenile
2002-06-25	ARB02-252599	Stream Survey	East Fork City Creek	East Fork City Creek	Reach 8 East Fork City Creek	34.1866	-117.177	ARB02-252599 - 147	RAMU	Juvenile	1	Released	Female	49	12	No	058057621	Batched from ControlForm, Swab	34.1879	-117.176	juvenile
2002-06-25	ARB02-252599	Stream Survey	East Fork City Creek	East Fork City Creek	Reach 3 East Fork City Creek	34.1774	-117.183	ARB02-252599 - 141	RAMU	Adult	1	Released	Female	52	14.5	No	058054269	Batched from ControlForm, Swab	34.1792	-117.183	adult
2002-06-25	ARB02-252599	Stream Survey	East Fork City Creek	East Fork City Creek	Reach 8 East Fork City Creek	34.1866	-117.177	ARB02-252599 - 146	RAMU	Adult	1	Released	Male	53	20	No	058065100	Batched from ControlForm, Swab. Changed coords from 34.1879166666666	34.1878	-117.176	adult
2002-06-25	ARB02-252599	Stream Survey	East Fork City Creek	East Fork City Creek	Reach 1 East Fork City Creek	34.1732	-117.182	ARB02-252599 - 137	RAMU	Adult	1	Released	Male	60	25	No	058020810	Batched from ControlForm, Swab. Changed coords from 34.1749666666666, 117.183266666666 to put in creek	34.175	-117.183	adult
2002-06-25	ARB02-252599	Stream Survey	East Fork City Creek	East Fork City Creek	Reach 9 East Fork City Creek	34.188	-117.175	ARB02-252599 - 149	RAMU	Adult	1	Released	Female	78	47	Yes	044301561	Batched from ControlForm,	34.1883	-117.175	adult
2002-07-31	CJH02-306026	Stream Survey	East Fork City Creek	East Fork City Creek	Reach 3 East Fork City Creek	34.1774	-117.183	CJH02-306026 -105	RAMU	Adult	1	Released	Male	52	16	Yes	058054269	Batched from ControlForm,Changed coords from 34.17894, -117.18279 KLB 4Dec2013	34.1791	-117.183	adult
2002-09-10	CH02-363425	Stream Survey	East Fork City Creek	East Fork City Creek	Reach 15 East Fork City Creek	34.1946	-117.168	CH02-363425 -12	RAMU	Adult	1	Released	Female	53	16	No	053301582	Batched from ControlForm, Swab	34.1963	-117.168	adult
2002-09-10	CH02-363425	Stream Survey	East Fork City Creek	East Fork City Creek	Reach 8 East Fork City Creek	34.1866	-117.177	CH02-363425 -5	RAMU	Adult	1	Released	Female	56	16.5	Yes	058057621	Batched from ControlForm,Made female because of other capture, KLB 8Mar11	34.1877	-117.176	adult
2002-09-10	CH02-363425	Stream Survey	East Fork City Creek	East Fork City Creek	Reach 8 East Fork City Creek	34.1866	-117.177	CH02-363425 -7	RAMU	Adult	1	Released	Male	61	27	No	052556885	Batched from ControlForm, Swab. Estimated coords from between CH02-363425-5 and 9	34.1881	-117.176	adult
2002-09-10	CH02-363425	Stream Survey	East Fork City Creek	East Fork City Creek	Reach 9 East Fork City Creek	34.188	-117.175	CH02-363425 -8	RAMU	Adult	1	Released	Female	65	33.5	Yes	058108345	Batched from ControlForm,Estimated coords from between CH02-363425-5 and 9	34.1886	-117.175	adult
2002-09-10	CH02-363425	Stream Survey	East Fork City Creek	East Fork City Creek	Reach 9 East Fork City Creek	34.188	-117.175	CH02-363425 -9	RAMU	Adult	1	Released	Male	66	28.5	No	052623006	Batched from ControlForm, Swab	34.1892	-117.174	adult
2002-09-10	CH02-363425	Stream Survey	East Fork City Creek	East Fork City Creek	Reach 18 East Fork City Creek	34.1985	-117.165	CH02-363425 -15	RAMU	Adult	1	Released	Male	72	37	No	053277366	Batched from ControlForm, Swab	34.1996	-117.165	adult
2002-09-10	CH02-363425	Stream Survey	East Fork City Creek	East Fork City Creek	Reach 18 East Fork City Creek	34.1985	-117.165	CH02-363425 -16	RAMU	Adult	1	Released	Female	85	66	No	052833534	Batched from ControlForm, Swab	34.1994	-117.165	adult
2003-06-03	ARB3-13		East Fork City Creek	East Fork City Creek	Reach 8 East Fork City Creek	34.1866	-117.177	ARB3-13 -56	RAMU	Adult	1	Released	Male	65	33.5	Yes	044370798	Batched from ControlForm,	34.1869	-117.177	adult
2003-07-31	CJH3-143	Stream Survey	East Fork City Creek	East Fork City Creek	Reach 18 East Fork City Creek	34.1985	-117.165	CJH3-143 -13	RAMU	Adult	1	Released	Female	82	77	Yes	052833534	Batched from ControlForm,	34.1991	-117.164	adult
2003-11-05	CJH3-166	Stream Survey	East Fork City Creek	East Fork City Creek	Reach 8 East Fork City Creek	34.1866	-117.177	CJH3-166 -7	RAMU	Juvenile	1	uk	Male	49	12	No	058074304	Batched from ControlForm,Changed recap to N, based on no previous captures KLB 29Oct2015.	34.187	-117.177	juvenile
2003-11-05	ARB3-33	Stream Survey	East Fork City Creek	East Fork City Creek	Reach 7 East Fork City Creek	34.1847	-117.178	ARB3-33 -1	RAMU	Adult	1	uk	Male	65	35.5	Yes	052623006	Batched from ControlForm,Back right foot deformed. No GPS. Coords estimated from start of reach.	34.1865	-117.177	adult
2006-05-11	ARB6-19	Day	East Fork City Creek	East Fork City Creek	Reach 7 East Fork City Creek	34.1847	-117.178	ARB6-19 -10	RAMU	Adult	1	Released	Unknown	52	12	No	107605355	No GPS points in field. Animal records moved to correct reaches in the office.	34.1847	-117.178	adult
2006-08-08	SLC6-68	Day	East Fork City Creek	East Fork City Creek	Reach 8 East Fork City Creek	34.1866	-117.177	SLC6-68 -45	RAMU	Adult	1	Released	Female	51	14	Yes	107611284	10 toe cliped	34.1869	-117.177	adult
2006-08-08	SLC6-68	Day	East Fork City Creek	East Fork City Creek	Reach 10 East Fork City Creek	34.1898	-117.174	SLC6-68 -44	RAMU	Adult	1	Released	Female	53	17	No	107587085		34.1903	-117.172	adult
2006-08-08	SLC6-68	Day	East Fork City Creek	East Fork City Creek	Reach 10 East Fork City Creek	34.1898	-117.174	SLC6-68 -41	RAMU	Adult	1	Released	Female	55	15	No	107615300		34.19	-117.174	adult
2006-08-31	SLC6-74	Day	East Fork City Creek	East Fork City Creek	Reach 11 East Fork City Creek	34.1897	-117.172	SLC6-74 -52	RAMU	Adult	1	Released	Male	52	16	No	107604565		34.1892	-117.17	adult
2006-08-31	SLC6-74	Day	East Fork City Creek	East Fork City Creek	Reach 12 East Fork City Creek	34.1893	-117.169	SLC6-74 -56	RAMU	Adult	1	Released	Female	53	15	No	107631533		34.1905	-117.169	adult
2006-08-31	SLC6-74	Day	East Fork City Creek	East Fork City Creek	Reach 7 East Fork City Creek	34.1847	-117.178	SLC6-74 -32	RAMU	Adult	1	Released	Female	53	18	Yes	107611284	Front left foot cut. 20m upstream from bridge, gps coord estimated from description	34.1865	-117.177	adult
2006-08-31	SLC6-74	Day	East Fork City Creek	East Fork City Creek	Reach 9 East Fork City Creek	34.188	-117.175	SLC6-74 -44	RAMU	Adult	1	Released	Male	73	44	No	107625773		34.1893	-117.174	adult
2006-08-31	SLC6-74	Day	East Fork City Creek	East Fork City Creek	Reach 8 East Fork City Creek	34.1866	-117.177	SLC6-74 -35	RAMU	Adult	1	Released	Female	85	60	Yes	058107343	2000 toe bloody & swollen	34.1873	-117.176	adult
2007-05-01	ARB7-3	Day	East Fork City Creek	East Fork City Creek	Reach 8 East Fork City Creek	34.1866	-117.177	ARB7-3 -8	RAMU	Adult	1	Released	Female	55	15	No	055016795		34.1873	-117.177	adult
2007-05-01	ARB7-3	Day	East Fork City Creek	East Fork City Creek	Reach 15 East Fork City Creek	34.1946	-117.168	ARB7-3 -28	RAMU	Adult	1	Released	Male	58	19.5	No	054613585		34.1965	-117.168	adult
2007-05-01	ARB7-3	Day	East Fork City Creek	East Fork City Creek	Reach 11 East Fork City Creek	34.1897	-117.172	ARB7-3 -16	RAMU	Adult	1	Released	Male	60	18	Yes	107604565		34.1891	-117.17	adult
2007-05-01	ARB7-3	Day	East Fork City Creek	East Fork City Creek	Reach 13 East Fork City Creek	34.1908	-117.168	ARB7-3 -20	RAMU	Adult	1	Released	Male	61	24	No	055107081		34.1912	-117.168	adult
2007-05-01	ARB7-3	Day	East Fork City Creek	East Fork City Creek	Reach 11 East Fork City Creek	34.1897	-117.172	ARB7-3 -14	RAMU	Adult	1	Released	Male	61	22	No	053884881		34.1894	-117.171	adult
2007-05-30	LG7-9	Day	East Fork City Creek	East Fork City Creek	Reach 8 East Fork City Creek	34.1866	-117.177	LG7-9 -26	RAMU	Adult	1	Released	Female	55	17	Yes	055016795		34.1872	-117.177	adult
2007-05-30	LG7-9	Day	East Fork City Creek	East Fork City Creek	Reach 9 East Fork City Creek	34.188	-117.175	LG7-9 -34	RAMU	Adult	1	Released	Male	55	14	No	096831554		34.1895	-117.174	adult
2007-05-30	LG7-9	Day	East Fork City Creek	East Fork City Creek	Reach 12 East Fork City Creek	34.1893	-117.169	LG7-9 -48	RAMU	Adult	1	Released	Male	56	20	No	096832632		34.1908	-117.168	adult
2007-05-30	LG7-9	Day	East Fork City Creek	East Fork City Creek	Reach 11 East Fork City Creek	34.1897	-117.172	LG7-9 -43	RAMU	Adult	1	Released	Female	58	19	No	096826364		34.1888	-117.171	adult
2007-05-30	LG7-9	Day	East Fork City Creek	East Fork City Creek	Reach 9 East Fork City Creek	34.188	-117.175	LG7-9 -31	RAMU	Adult	1	Released	Female	58	22	No	096851076	In database as 1F 1M, collected as M, unsure: LG7-9 and KLB11-45	34.1882	-117.175	adult
2007-05-30	LG7-9	Day	East Fork City Creek	East Fork City Creek	Reach 13 East Fork City Creek	34.1908	-117.168	LG7-9 -55	RAMU	Adult	1	Released	Male	60	25	Yes	055107081		34.1912	-117.168	adult
2007-05-30	LG7-9	Day	East Fork City Creek	East Fork City Creek	Reach 14 East Fork City Creek	34.1926	-117.168	LG7-9 -51	RAMU	Adult	1	Escaped	Female	62	25	No	096852832	2 spots on abdomen	34.1941	-117.168	adult
2007-05-30	LG7-9	Day	East Fork City Creek	East Fork City Creek	Reach 8 East Fork City Creek	34.1866	-117.177	LG7-9 -27	RAMU	Adult	1	Released	Female	81	48	Yes	058107343		34.1877	-117.176	adult
2007-06-18	SLC7-27	Day	East Fork City Creek	East Fork City Creek	Reach 11 East Fork City Creek	34.1897	-117.172	SLC7-27 -11	RAMU	Adult	1	Released	Female	61	20	Yes	096826364	On moss	34.189	-117.171	adult
2007-06-18	SLC7-27	Day	East Fork City Creek	East Fork City Creek	Reach 14 East Fork City Creek	34.1926	-117.168	SLC7-27 -18	RAMU	Adult	1	Released	Female	70	26.5	Yes	096852832		34.1941	-117.168	adult
2007-06-18	SLC7-27	Day	East Fork City Creek	East Fork City Creek	Reach 8 East Fork City Creek	34.1866	-117.177	SLC7-27 -4	RAMU	Adult	1	Released	Female	85	49	Yes	058107343		34.1876	-117.176	adult
2007-07-27	SLC7-38	Day	East Fork City Creek	East Fork City Creek	Reach 11 East Fork City Creek	34.1897	-117.172	SLC7-38 -14	RAMU	Adult	1	Released	Female	60	22	Yes	096826364		34.1891	-117.171	adult
2007-07-27	SLC7-38	Day	East Fork City Creek	East Fork City Creek	Reach 8 East Fork City Creek	34.1866	-117.177	SLC7-38 -3	RAMU	Adult	1	Released	Female	80	51.5	Yes	058107343		34.1877	-117.176	adult
2007-08-21	LG7-24	Day	East Fork City Creek	East Fork City Creek	Reach 12 East Fork City Creek	34.1893	-117.169	LG7-24 -15	RAMU	Adult	1	Released	Female	51	26	No	096809852	Lost Tissue	34.1893	-117.169	adult
2007-08-21	LG7-24	Day	East Fork City Creek	East Fork City Creek	Reach 12 East Fork City Creek	34.1893	-117.169	LG7-24 -21	RAMU	Adult	1	Released	Male	58	35	Yes	096832632		34.1908	-117.168	adult
2007-08-21	LG7-24	Day	East Fork City Creek	East Fork City Creek	Reach 8 East Fork City Creek	34.1866	-117.177	LG7-24 -3	RAMU	Adult	1	Released	Female	77	50	Yes	058107343		34.1877	-117.176	adult
2007-09-18	SLC7-45	Day	East Fork City Creek	East Fork City Creek	Reach 12 East Fork City Creek	34.1893	-117.169	SLC7-45 -21	RAMU	Adult	1	Released	Male	64	25	Yes	096832632		34.1907	-117.168	adult
2007-09-18	SLC7-45	Day	East Fork City Creek	East Fork City Creek	Reach 11 East Fork City Creek	34.1897	-117.172	SLC7-45 -41	RAMU	Adult	1	Released	Male	65	23	Yes	107604565		34.1891	-117.17	adult
2007-09-18	SLC7-45	Day	East Fork City Creek	East Fork City Creek	Reach 8 East Fork City Creek	34.1866	-117.177	SLC7-45 -5	RAMU	Adult	1	Released	Female	81	57.5	Yes	058107343		34.1876	-117.176	adult
2008-05-14	LG8-21	Day	East Fork City Creek	East Fork City Creek	Reach 13 East Fork City Creek	34.1908	-117.168	LG8-21 -22	RAMU	Adult	1	Released	Male	66	29	Yes	055107081		34.1922	-117.168	adult
2008-06-19	ARB8-18	Day	East Fork City Creek	East Fork City Creek	Reach 13 East Fork City Creek	34.1908	-117.168	ARB8-18 -17	RAMU	Adult	1	Released	Male	65	40	No	096824328		34.1917	-117.168	adult
2009-05-01	LG9-56	Day	East Fork City Creek	East Fork City Creek	Reach 8 East Fork City Creek	34.1866	-117.177	LG9-56 -8	RAMU	Adult	1	Released	Female	51	14	No	020874570		34.1869	-117.177	adult
2010-07-22	ARB10-28	Day	East Fork City Creek	East Fork City Creek	Reach 6 East Fork City Creek	34.1833	-117.18	ARB10-28 -5	RAMU	Adult	1	Released	Male	73	36	No	053529620		34.1834	-117.18	adult
2010-08-31	ARB10-44	Day	East Fork City Creek	East Fork City Creek	Reach 6 East Fork City Creek	34.1833	-117.18	ARB10-44 -12	RAMU	Adult	1	Released	Male	68	35	Yes	053529620		34.1834	-117.18	adult
2011-07-20	ARB11-30	Day	East Fork City Creek	East Fork City Creek	Reach 6 East Fork City Creek	34.1833	-117.18	ARB11-30 -5	RAMU	Adult	1	Collected	Male	74	35	Yes	053529620		34.1834	-117.18	adult
2011-09-29	KLB11-45	Day	East Fork City Creek	East Fork City Creek	Reach 8 East Fork City Creek	34.1866	-117.177	KLB11-45 -28	RAMU	Adult	1	Collected	Male	NA	NA	Yes	096851076	This animal record was entered 4 days after collection. In database as 1F 1M, collected as M, unsure: LG7-9 and KLB11-45	34.1883	-117.175	adult
2011-10-13	ARB11-49	Day	East Fork City Creek	East Fork City Creek	Reach 14 East Fork City Creek	34.1926	-117.168	ARB11-49 -1	RAMU	Adult	1	Released	Male	72	34	No	057568518		34.1928	-117.168	adult
2011-10-21	LG11-22	Day	East Fork City Creek	East Fork City Creek	Reach 13 East Fork City Creek	34.1908	-117.168	LG11-22 -1	RAMU	Adult	1	Collected	Male	NA	NA	Yes	096824328		34.1916	-117.168	adult
2012-10-04	ARB12-80	Day	East Fork City Creek	East Fork City Creek	Reach 16 East Fork City Creek	34.1965	-117.168	ARB12-80 -10	RAMU	Adult	1	Released	Male	73	38	No	075881302		34.1966	-117.169	adult
2012-10-16	KLB12-84	Day	East Fork City Creek	East Fork City Creek	Reach 16 East Fork City Creek	34.1965	-117.168	KLB12-84 -16	RAMU	Adult	1	Released	Male	NA	NA	Yes	075881302	Same frog was found one week before. Did not reweigh or measure.	34.1966	-117.169	adult
2012-10-25	ARB12-81	Day	East Fork City Creek	East Fork City Creek	Reach 16 East Fork City Creek	34.1965	-117.168	ARB12-81 -7	RAMU	Adult	1	Released	Male	NA	NA	Yes	075881302		34.1967	-117.168	adult
2013-05-23	MSC13-62	Day	East Fork City Creek	East Fork City Creek	Reach 16 East Fork City Creek	34.1965	-117.168	MSC13-62 -10	RAMU	Adult	1	Released	Male	68	37.5	Yes	075881302		34.1966	-117.169	adult
2015-09-23	MNW15-068	Day	East Fork City Creek	East Fork City Creek	Reach 16 East Fork City Creek	34.1965	-117.168	MNW15-068 -S11	RAMU	Adult	1	Collected	Male	NA	NA	Yes	075881302	pH: 8.4	34.1968	-117.169	adult
2017-07-05	CC17-013	Incidental	East Fork City Creek	East Fork City Creek	Reach 8 East Fork City Creek	34.1866	-117.177	CC17-013 -S24	RAMU	Juvenile	1	Released	Unknown	35	3.75	Unknown	00078AD250	Pre-release bucket=4, ACC#=916243	34.1867	-117.177	juvenile
2017-07-05	CC17-013	Incidental	East Fork City Creek	East Fork City Creek	Reach 8 East Fork City Creek	34.1866	-117.177	CC17-013 -S20	RAMU	Juvenile	1	Released	Unknown	35	4.22	Unknown	00078AD106	Pre-release bucket=6, ACC#=916239	34.1867	-117.177	juvenile
2017-07-05	CC17-013	Incidental	East Fork City Creek	East Fork City Creek	Reach 8 East Fork City Creek	34.1866	-117.177	CC17-013 -S29	RAMU	Juvenile	1	Released	Unknown	35	4.35	Unknown	00078ACF41	Pre-release bucket=6, ACC#=916248	34.1867	-117.177	juvenile
2017-07-05	CC17-013	Incidental	East Fork City Creek	East Fork City Creek	Reach 8 East Fork City Creek	34.1866	-117.177	CC17-013 -S22	RAMU	Juvenile	1	Released	Unknown	35	3.83	Unknown	00078ACEBF	Pre-release bucket=3, ACC#=916241	34.1879	-117.176	juvenile
2017-07-05	CC17-013	Incidental	East Fork City Creek	East Fork City Creek	Reach 8 East Fork City Creek	34.1866	-117.177	CC17-013 -S25	RAMU	Juvenile	1	Released	Unknown	35.1	4.2	Unknown	00078AD140	Pre-release bucket=4, ACC#=916244	34.1867	-117.177	juvenile
2017-07-05	CC17-013	Incidental	East Fork City Creek	East Fork City Creek	Reach 8 East Fork City Creek	34.1866	-117.177	CC17-013 -S21	RAMU	Juvenile	1	Released	Unknown	35.1	4.49	Unknown	00078ACF4F	Pre-release bucket=5, ACC#=916240	34.1879	-117.176	juvenile
2017-07-05	CC17-013	Incidental	East Fork City Creek	East Fork City Creek	Reach 8 East Fork City Creek	34.1866	-117.177	CC17-013 -S14	RAMU	Juvenile	1	Released	Unknown	35.1	4.35	Unknown	00078AD0B1	Pre-release bucket=5, ACC#=916233	34.1879	-117.176	juvenile
2017-07-05	CC17-013	Incidental	East Fork City Creek	East Fork City Creek	Reach 8 East Fork City Creek	34.1866	-117.177	CC17-013 -S12	RAMU	Juvenile	1	Released	Unknown	35.2	4.5	Unknown	00078AF766	Pre-release bucket=3, ACC#=916231	34.1879	-117.176	juvenile
2017-07-05	CC17-013	Incidental	East Fork City Creek	East Fork City Creek	Reach 8 East Fork City Creek	34.1866	-117.177	CC17-013 -S41	RAMU	Juvenile	1	Released	Unknown	35.2	4.5	Unknown	00078AD0EA	Pre-release bucket=2, ACC#=916281	34.1867	-117.177	juvenile
2017-07-05	CC17-013	Incidental	East Fork City Creek	East Fork City Creek	Reach 8 East Fork City Creek	34.1866	-117.177	CC17-013 -S19	RAMU	Juvenile	1	Released	Unknown	35.2	3.8	Unknown	00078ACF65	Pre-release bucket=4, ACC#=916238	34.1867	-117.177	juvenile
2017-07-05	CC17-013	Incidental	East Fork City Creek	East Fork City Creek	Reach 8 East Fork City Creek	34.1866	-117.177	CC17-013 -S45	RAMU	Juvenile	1	Released	Unknown	35.2	4.37	Unknown	00078AD220	Pre-release bucket=1, ACC#=916285	34.1879	-117.176	juvenile
2017-07-05	CC17-013	Incidental	East Fork City Creek	East Fork City Creek	Reach 8 East Fork City Creek	34.1866	-117.177	CC17-013 -S38	RAMU	Juvenile	1	Released	Unknown	35.4	4.5	Unknown	00078AD184	Pre-release bucket=2, ACC#=916278	34.1867	-117.177	juvenile
2017-07-05	CC17-013	Incidental	East Fork City Creek	East Fork City Creek	Reach 8 East Fork City Creek	34.1866	-117.177	CC17-013 -S44	RAMU	Juvenile	1	Released	Unknown	35.5	4.55	Unknown	00078AD1DE	Pre-release bucket=2, ACC#=916284	34.1867	-117.177	juvenile
2017-07-05	CC17-013	Incidental	East Fork City Creek	East Fork City Creek	Reach 8 East Fork City Creek	34.1866	-117.177	CC17-013 -S47	RAMU	Juvenile	1	Released	Unknown	35.5	4.52	Unknown	00078AD14F	Pre-release bucket=2, ACC#=916287	34.1867	-117.177	juvenile
2017-07-05	CC17-013	Incidental	East Fork City Creek	East Fork City Creek	Reach 8 East Fork City Creek	34.1866	-117.177	CC17-013 -S28	RAMU	Juvenile	1	Released	Unknown	35.5	4.29	Unknown	00078AD078	Pre-release bucket=3, ACC#=916247	34.1879	-117.176	juvenile
2017-07-05	CC17-013	Incidental	East Fork City Creek	East Fork City Creek	Reach 8 East Fork City Creek	34.1866	-117.177	CC17-013 -S42	RAMU	Juvenile	1	Released	Unknown	35.6	4.31	Unknown	00078AD1FE	Pre-release bucket=2, ACC#=916282	34.1867	-117.177	juvenile
2017-07-05	CC17-013	Incidental	East Fork City Creek	East Fork City Creek	Reach 8 East Fork City Creek	34.1866	-117.177	CC17-013 -S23	RAMU	Juvenile	1	Released	Unknown	35.6	4.6	Unknown	00078ACF59	Pre-release bucket=4, ACC#=916242	34.1867	-117.177	juvenile
2017-07-05	CC17-013	Incidental	East Fork City Creek	East Fork City Creek	Reach 8 East Fork City Creek	34.1866	-117.177	CC17-013 -S27	RAMU	Juvenile	1	Released	Unknown	35.7	4.71	Unknown	00078ACF45	Pre-release bucket=4, ACC#=916246	34.1867	-117.177	juvenile
2017-07-05	CC17-013	Incidental	East Fork City Creek	East Fork City Creek	Reach 8 East Fork City Creek	34.1866	-117.177	CC17-013 -S36	RAMU	Juvenile	1	Released	Unknown	36	5.4	Unknown	00078AD051	Pre-release bucket=1, ACC#=916276	34.1879	-117.176	juvenile
2017-07-05	CC17-013	Incidental	East Fork City Creek	East Fork City Creek	Reach 8 East Fork City Creek	34.1866	-117.177	CC17-013 -S33	RAMU	Juvenile	1	Released	Unknown	36	5	Unknown	00078AD121	Pre-release bucket=1, ACC#=916271	34.1879	-117.176	juvenile
2017-07-05	CC17-013	Incidental	East Fork City Creek	East Fork City Creek	Reach 8 East Fork City Creek	34.1866	-117.177	CC17-013 -S17	RAMU	Juvenile	1	Released	Unknown	36	4.9	Unknown	00078AD107	Pre-release bucket=5, ACC#=916236	34.1879	-117.176	juvenile
2017-07-05	CC17-013	Incidental	East Fork City Creek	East Fork City Creek	Reach 8 East Fork City Creek	34.1866	-117.177	CC17-013 -S40	RAMU	Juvenile	1	Released	Unknown	36.1	5.08	Unknown	00078A020A	Pre-release bucket=1, ACC#=916280	34.1879	-117.176	juvenile
2017-07-05	CC17-013	Incidental	East Fork City Creek	East Fork City Creek	Reach 8 East Fork City Creek	34.1866	-117.177	CC17-013 -S31	RAMU	Juvenile	1	Released	Unknown	36.2	4.7	Unknown	00078AD15C	Pre-release bucket=1, ACC#=916269	34.1879	-117.176	juvenile
2017-07-05	CC17-013	Incidental	East Fork City Creek	East Fork City Creek	Reach 8 East Fork City Creek	34.1866	-117.177	CC17-013 -S18	RAMU	Juvenile	1	Released	Unknown	36.3	5.01	Unknown	00078ACEE9	Pre-release bucket=6, ACC#=916237	34.1867	-117.177	juvenile
2017-07-05	CC17-013	Incidental	East Fork City Creek	East Fork City Creek	Reach 8 East Fork City Creek	34.1866	-117.177	CC17-013 -S6	RAMU	Juvenile	1	Released	Unknown	36.3	4.7	Unknown	00078AD1D5	Pre-release bucket=3, ACC#=916225	34.1879	-117.176	juvenile
2017-07-05	CC17-013	Incidental	East Fork City Creek	East Fork City Creek	Reach 8 East Fork City Creek	34.1866	-117.177	CC17-013 -S46	RAMU	Juvenile	1	Released	Unknown	36.4	4.62	Unknown	00078AD0F3	Pre-release bucket=2, ACC#=916286	34.1867	-117.177	juvenile
2017-07-05	CC17-013	Incidental	East Fork City Creek	East Fork City Creek	Reach 8 East Fork City Creek	34.1866	-117.177	CC17-013 -S2	RAMU	Juvenile	1	Released	Unknown	36.5	5.08	Unknown	00078ACF18	Pre-release bucket=4, ACC#=916154,	34.1867	-117.177	juvenile
2017-07-05	CC17-013	Incidental	East Fork City Creek	East Fork City Creek	Reach 8 East Fork City Creek	34.1866	-117.177	CC17-013 -S34	RAMU	Juvenile	1	Released	Unknown	36.5	5.52	Unknown	00078ACF86	Pre-release bucket=1, ACC#=916272	34.1879	-117.176	juvenile
2017-07-05	CC17-013	Incidental	East Fork City Creek	East Fork City Creek	Reach 8 East Fork City Creek	34.1866	-117.177	CC17-013 -S39	RAMU	Juvenile	1	Released	Unknown	36.5	4.94	Unknown	00078AD009	Pre-release bucket=1, ACC#=916279	34.1879	-117.176	juvenile
2017-07-05	CC17-013	Incidental	East Fork City Creek	East Fork City Creek	Reach 8 East Fork City Creek	34.1866	-117.177	CC17-013 -S37	RAMU	Juvenile	1	Released	Unknown	36.6	5.11	Unknown	00078ACF0B	Pre-release bucket=1, ACC#=916277	34.1879	-117.176	juvenile
2017-07-05	CC17-013	Incidental	East Fork City Creek	East Fork City Creek	Reach 8 East Fork City Creek	34.1866	-117.177	CC17-013 -S8	RAMU	Juvenile	1	Released	Unknown	36.6	5.11	Unknown	00078AD0A2	Pre-release bucket=5, ACC#=916227	34.1879	-117.176	juvenile
2017-07-05	CC17-013	Incidental	East Fork City Creek	East Fork City Creek	Reach 8 East Fork City Creek	34.1866	-117.177	CC17-013 -S30	RAMU	Juvenile	1	Released	Unknown	36.7	5.52	Unknown	00078AD0CA	Pre-release bucket=2, ACC#=916268	34.1867	-117.177	juvenile
2017-07-05	CC17-013	Incidental	East Fork City Creek	East Fork City Creek	Reach 8 East Fork City Creek	34.1866	-117.177	CC17-013 -S16	RAMU	Juvenile	1	Released	Unknown	36.8	5.3	Unknown	00078AD01A	Pre-release bucket=6, ACC#=916235	34.1867	-117.177	juvenile
2017-07-05	CC17-013	Incidental	East Fork City Creek	East Fork City Creek	Reach 8 East Fork City Creek	34.1866	-117.177	CC17-013 -S9	RAMU	Juvenile	1	Released	Unknown	36.8	4.7	Unknown	00078AD089	Pre-release bucket=6, ACC#=916228	34.1867	-117.177	juvenile
2017-07-05	CC17-013	Incidental	East Fork City Creek	East Fork City Creek	Reach 8 East Fork City Creek	34.1866	-117.177	CC17-013 -S1	RAMU	Juvenile	1	Released	Unknown	37	6	Unknown	00078ACEE5	Pre-release bucket=5, ACC#=916152,	34.1879	-117.176	juvenile
2017-07-05	CC17-013	Incidental	East Fork City Creek	East Fork City Creek	Reach 8 East Fork City Creek	34.1866	-117.177	CC17-013 -S35	RAMU	Juvenile	1	Released	Unknown	37.1	5.81	Unknown	00078AD064	Pre-release bucket=1, ACC#=916273	34.1879	-117.176	juvenile
2017-07-05	CC17-013	Incidental	East Fork City Creek	East Fork City Creek	Reach 8 East Fork City Creek	34.1866	-117.177	CC17-013 -S10	RAMU	Juvenile	1	Released	Unknown	37.2	5.48	Unknown	00078AD04D	Pre-release bucket=5, ACC#=916229	34.1879	-117.176	juvenile
2017-07-05	CC17-013	Incidental	East Fork City Creek	East Fork City Creek	Reach 8 East Fork City Creek	34.1866	-117.177	CC17-013 -S4	RAMU	Juvenile	1	Released	Unknown	37.2	5.03	Unknown	00078AD038	Pre-release bucket=3, ACC#=916155	34.1879	-117.176	juvenile
2017-07-05	CC17-013	Incidental	East Fork City Creek	East Fork City Creek	Reach 8 East Fork City Creek	34.1866	-117.177	CC17-013 -S26	RAMU	Juvenile	1	Released	Unknown	37.3	4.97	Unknown	00078AD138	Pre-release bucket=6, ACC#=916245	34.1867	-117.177	juvenile
2017-07-05	CC17-013	Incidental	East Fork City Creek	East Fork City Creek	Reach 8 East Fork City Creek	34.1866	-117.177	CC17-013 -S43	RAMU	Juvenile	1	Released	Unknown	37.3	5.29	Unknown	00078AD172	Pre-release bucket=2, ACC#=916283	34.1867	-117.177	juvenile
2017-07-05	CC17-013	Incidental	East Fork City Creek	East Fork City Creek	Reach 8 East Fork City Creek	34.1866	-117.177	CC17-013 -S13	RAMU	Juvenile	1	Released	Unknown	37.4	5.17	Unknown	00078AD006	Pre-release bucket=6, ACC#=916232	34.1867	-117.177	juvenile
2017-07-05	CC17-013	Incidental	East Fork City Creek	East Fork City Creek	Reach 8 East Fork City Creek	34.1866	-117.177	CC17-013 -S32	RAMU	Juvenile	1	Released	Unknown	37.6	5.56	Unknown	00078AD23F	Pre-release bucket=2, ACC#=916270	34.1867	-117.177	juvenile
2017-07-05	CC17-013	Incidental	East Fork City Creek	East Fork City Creek	Reach 8 East Fork City Creek	34.1866	-117.177	CC17-013 -S3	RAMU	Juvenile	1	Released	Unknown	38	5.99	Unknown	00078ACF1C	Pre-release bucket=5, ACC#=916153	34.1879	-117.176	juvenile
2017-07-05	CC17-013	Incidental	East Fork City Creek	East Fork City Creek	Reach 8 East Fork City Creek	34.1866	-117.177	CC17-013 -S11	RAMU	Juvenile	1	Released	Unknown	38	5.99	Unknown	00078AD008	Pre-release bucket=3, ACC#=916230	34.1879	-117.176	juvenile
2017-07-05	CC17-013	Incidental	East Fork City Creek	East Fork City Creek	Reach 8 East Fork City Creek	34.1866	-117.177	CC17-013 -S15	RAMU	Juvenile	1	Released	Unknown	38.3	5.87	Unknown	00078AD0D2	Pre-release bucket=3, ACC#=916234	34.1879	-117.176	juvenile
2017-07-05	CC17-013	Incidental	East Fork City Creek	East Fork City Creek	Reach 8 East Fork City Creek	34.1866	-117.177	CC17-013 -S5	RAMU	Juvenile	1	Released	Unknown	38.3	5.95	Unknown	00078ACF33	Pre-release bucket=3, ACC#=916156	34.1879	-117.176	juvenile
2017-07-05	CC17-013	Incidental	East Fork City Creek	East Fork City Creek	Reach 8 East Fork City Creek	34.1866	-117.177	CC17-013 -S7	RAMU	Juvenile	1	Released	Unknown	38.4	6.57	Unknown	00078ACF7E	Pre-release bucket=4, ACC#=916226	34.1867	-117.177	juvenile
2017-07-24	MNW17-037	Day	East Fork City Creek	East Fork City Creek	Reach 9 East Fork City Creek	34.188	-117.175	MNW17-037 -S2	RAMU	Juvenile	1	Released	Female	42	7	Yes	00078AD008		34.1896	-117.175	juvenile
2017-09-05	MNW17-045	Day	East Fork City Creek	East Fork City Creek	Reach 12 East Fork City Creek	34.1893	-117.169	MNW17-045 -S5	RAMU	Adult	1	Released	Male	60	16	No	841560538	Released from ICR. CJH changed to M based on 3 other IDs as M	34.1908	-117.168	adult
2017-09-21	MNW17-049	Day	East Fork City Creek	East Fork City Creek	Reach 8 East Fork City Creek	34.1866	-117.177	MNW17-049 -S2.011	RAMU	Juvenile	1	Released	Unknown	NA	NA	Unknown	00078AD1BD	ICR release	34.1872	-117.177	juvenile
2017-09-21	MNW17-049	Day	East Fork City Creek	East Fork City Creek	Reach 7 East Fork City Creek	34.1847	-117.178	MNW17-049 -S3.002	RAMU	Juvenile	1	Released	Unknown	NA	NA	Unknown	00078ADB55	ICR release	34.1865	-117.177	juvenile
2017-09-21	MNW17-049	Day	East Fork City Creek	East Fork City Creek	Reach 7 East Fork City Creek	34.1847	-117.178	MNW17-049 -S3.005	RAMU	Juvenile	1	Released	Unknown	NA	NA	Unknown	00078ADA23	ICR release	34.1865	-117.177	juvenile
2017-09-21	MNW17-049	Day	East Fork City Creek	East Fork City Creek	Reach 7 East Fork City Creek	34.1847	-117.178	MNW17-049 -S3.021	RAMU	Juvenile	1	Released	Unknown	NA	NA	Unknown	00078AD0C1	ICR release	34.1865	-117.177	juvenile
2017-09-21	MNW17-049	Day	East Fork City Creek	East Fork City Creek	Reach 8 East Fork City Creek	34.1866	-117.177	MNW17-049 -S2.004	RAMU	Juvenile	1	Released	Unknown	NA	NA	Unknown	00078ADCCE	ICR release	34.1872	-117.177	juvenile
2017-09-21	MNW17-049	Day	East Fork City Creek	East Fork City Creek	Reach 8 East Fork City Creek	34.1866	-117.177	MNW17-049 -S2.009	RAMU	Juvenile	1	Released	Unknown	NA	NA	Unknown	00078AD0FE	ICR release	34.1872	-117.177	juvenile
2017-09-21	MNW17-049	Day	East Fork City Creek	East Fork City Creek	Reach 8 East Fork City Creek	34.1866	-117.177	MNW17-049 -S2.015	RAMU	Juvenile	1	Released	Unknown	NA	NA	Unknown	00078ADDFC	ICR release	34.1872	-117.177	juvenile
2017-09-21	MNW17-049	Day	East Fork City Creek	East Fork City Creek	Reach 8 East Fork City Creek	34.1866	-117.177	MNW17-049 -S2.018	RAMU	Juvenile	1	Released	Unknown	NA	NA	Unknown	00078ACFCA	ICR release	34.1872	-117.177	juvenile
2017-09-21	MNW17-049	Day	East Fork City Creek	East Fork City Creek	Reach 8 East Fork City Creek	34.1866	-117.177	MNW17-049 -S2.021	RAMU	Juvenile	1	Released	Unknown	NA	NA	Unknown	00078ADCEC	ICR release	34.1872	-117.177	juvenile
2017-09-21	MNW17-049	Day	East Fork City Creek	East Fork City Creek	Reach 7 East Fork City Creek	34.1847	-117.178	MNW17-049 -S3.003	RAMU	Juvenile	1	Released	Unknown	NA	NA	Unknown	00078ADA82	ICR release	34.1865	-117.177	juvenile
2017-09-21	MNW17-049	Day	East Fork City Creek	East Fork City Creek	Reach 7 East Fork City Creek	34.1847	-117.178	MNW17-049 -S3.015	RAMU	Juvenile	1	Released	Unknown	NA	NA	Unknown	00078ADD55	ICR release	34.1865	-117.177	juvenile
2017-09-21	MNW17-049	Day	East Fork City Creek	East Fork City Creek	Reach 8 East Fork City Creek	34.1866	-117.177	MNW17-049 -S2.003	RAMU	Juvenile	1	Released	Unknown	NA	NA	Unknown	00078ADB2D	ICR release	34.1872	-117.177	juvenile
2017-09-21	MNW17-049	Day	East Fork City Creek	East Fork City Creek	Reach 8 East Fork City Creek	34.1866	-117.177	MNW17-049 -S2.010	RAMU	Juvenile	1	Released	Unknown	NA	NA	Unknown	00078ADDD3	ICR release	34.1872	-117.177	juvenile
2017-09-21	MNW17-049	Day	East Fork City Creek	East Fork City Creek	Reach 8 East Fork City Creek	34.1866	-117.177	MNW17-049 -S2.012	RAMU	Juvenile	1	Released	Unknown	NA	NA	Unknown	00078A0037	ICR release	34.1872	-117.177	juvenile
2017-09-21	MNW17-049	Day	East Fork City Creek	East Fork City Creek	Reach 7 East Fork City Creek	34.1847	-117.178	MNW17-049 -S3.004	RAMU	Juvenile	1	Released	Unknown	NA	NA	Unknown	00078ADBA7	ICR release	34.1865	-117.177	juvenile
2017-09-21	MNW17-049	Day	East Fork City Creek	East Fork City Creek	Reach 7 East Fork City Creek	34.1847	-117.178	MNW17-049 -S3.006	RAMU	Juvenile	1	Released	Unknown	NA	NA	Unknown	00078AD025	ICR release	34.1865	-117.177	juvenile
2017-09-21	MNW17-049	Day	East Fork City Creek	East Fork City Creek	Reach 7 East Fork City Creek	34.1847	-117.178	MNW17-049 -S3.012	RAMU	Juvenile	1	Released	Unknown	NA	NA	Unknown	00078AD00B	ICR release	34.1865	-117.177	juvenile
2017-09-21	MNW17-049	Day	East Fork City Creek	East Fork City Creek	Reach 8 East Fork City Creek	34.1866	-117.177	MNW17-049 -S2.002	RAMU	Juvenile	1	Released	Unknown	NA	NA	Unknown	00078AD16C	ICR release	34.1872	-117.177	juvenile
2017-09-21	MNW17-049	Day	East Fork City Creek	East Fork City Creek	Reach 8 East Fork City Creek	34.1866	-117.177	MNW17-049 -S2.013	RAMU	Juvenile	1	Released	Unknown	NA	NA	Unknown	00078AD104	ICR release	34.1872	-117.177	juvenile
2017-09-21	MNW17-049	Day	East Fork City Creek	East Fork City Creek	Reach 7 East Fork City Creek	34.1847	-117.178	MNW17-049 -S3	RAMU	Juvenile	1	Released	Unknown	NA	NA	Unknown	00078ADC33	ICR release	34.1865	-117.177	juvenile
2017-09-21	MNW17-049	Day	East Fork City Creek	East Fork City Creek	Reach 7 East Fork City Creek	34.1847	-117.178	MNW17-049 -S3.009	RAMU	Juvenile	1	Released	Unknown	NA	NA	Unknown	000789E2E6	ICR release	34.1865	-117.177	juvenile
2017-09-21	MNW17-049	Day	East Fork City Creek	East Fork City Creek	Reach 7 East Fork City Creek	34.1847	-117.178	MNW17-049 -S3.011	RAMU	Juvenile	1	Released	Unknown	NA	NA	Unknown	00078AD160	ICR release	34.1865	-117.177	juvenile
2017-09-21	MNW17-049	Day	East Fork City Creek	East Fork City Creek	Reach 7 East Fork City Creek	34.1847	-117.178	MNW17-049 -S3.013	RAMU	Juvenile	1	Released	Unknown	NA	NA	Unknown	00078AD16D	ICR release	34.1865	-117.177	juvenile
2017-09-21	MNW17-049	Day	East Fork City Creek	East Fork City Creek	Reach 8 East Fork City Creek	34.1866	-117.177	MNW17-049 -S2	RAMU	Juvenile	1	Released	Unknown	NA	NA	Unknown	00078AD039	ICR release	34.1872	-117.177	juvenile
2017-09-21	MNW17-049	Day	East Fork City Creek	East Fork City Creek	Reach 8 East Fork City Creek	34.1866	-117.177	MNW17-049 -S2.005	RAMU	Juvenile	1	Released	Unknown	NA	NA	Unknown	00078AD0C9	ICR release	34.1872	-117.177	juvenile
2017-09-21	MNW17-049	Day	East Fork City Creek	East Fork City Creek	Reach 8 East Fork City Creek	34.1866	-117.177	MNW17-049 -S2.008	RAMU	Juvenile	1	Released	Unknown	NA	NA	Unknown	00078A1A43	ICR release	34.1872	-117.177	juvenile
2017-09-21	MNW17-049	Day	East Fork City Creek	East Fork City Creek	Reach 8 East Fork City Creek	34.1866	-117.177	MNW17-049 -S2.017	RAMU	Juvenile	1	Released	Unknown	NA	NA	Unknown	00078AD203	ICR release	34.1872	-117.177	juvenile
2017-09-21	MNW17-049	Day	East Fork City Creek	East Fork City Creek	Reach 8 East Fork City Creek	34.1866	-117.177	MNW17-049 -S2.006	RAMU	Juvenile	1	Released	Unknown	NA	NA	Unknown	00078AD193	ICR release	34.1872	-117.177	juvenile
2017-09-21	MNW17-049	Day	East Fork City Creek	East Fork City Creek	Reach 8 East Fork City Creek	34.1866	-117.177	MNW17-049 -S2.007	RAMU	Juvenile	1	Released	Unknown	NA	NA	Unknown	00078ADBE4	ICR release	34.1872	-117.177	juvenile
2017-09-21	MNW17-049	Day	East Fork City Creek	East Fork City Creek	Reach 8 East Fork City Creek	34.1866	-117.177	MNW17-049 -S2.014	RAMU	Juvenile	1	Released	Unknown	NA	NA	Unknown	00078AD081	ICR release	34.1872	-117.177	juvenile
2017-09-21	MNW17-049	Day	East Fork City Creek	East Fork City Creek	Reach 8 East Fork City Creek	34.1866	-117.177	MNW17-049 -S2.016	RAMU	Juvenile	1	Released	Unknown	NA	NA	Unknown	00078AD0A8	ICR release	34.1872	-117.177	juvenile
2017-09-21	MNW17-049	Day	East Fork City Creek	East Fork City Creek	Reach 7 East Fork City Creek	34.1847	-117.178	MNW17-049 -S3.008	RAMU	Juvenile	1	Released	Unknown	NA	NA	Unknown	00078ACF85	ICR release	34.1865	-117.177	juvenile
2017-09-21	MNW17-049	Day	East Fork City Creek	East Fork City Creek	Reach 7 East Fork City Creek	34.1847	-117.178	MNW17-049 -S3.010	RAMU	Juvenile	1	Released	Unknown	NA	NA	Unknown	00078AD134	ICR release	34.1865	-117.177	juvenile
2017-09-21	MNW17-049	Day	East Fork City Creek	East Fork City Creek	Reach 8 East Fork City Creek	34.1866	-117.177	MNW17-049 -S2.019	RAMU	Juvenile	1	Released	Unknown	NA	NA	Unknown	00078AD06B	ICR release	34.1872	-117.177	juvenile
2017-09-21	MNW17-049	Day	East Fork City Creek	East Fork City Creek	Reach 8 East Fork City Creek	34.1866	-117.177	MNW17-049 -S2.020	RAMU	Juvenile	1	Released	Unknown	NA	NA	Unknown	00078ADA57	ICR release	34.1872	-117.177	juvenile
2017-09-21	MNW17-049	Day	East Fork City Creek	East Fork City Creek	Reach 8 East Fork City Creek	34.1866	-117.177	MNW17-049 -S2.022	RAMU	Juvenile	1	Released	Unknown	NA	NA	Unknown	00078ACF6F	ICR release	34.1872	-117.177	juvenile
2017-09-21	MNW17-049	Day	East Fork City Creek	East Fork City Creek	Reach 7 East Fork City Creek	34.1847	-117.178	MNW17-049 -S3.014	RAMU	Juvenile	1	Released	Unknown	NA	NA	Unknown	00078ACFFB	ICR release	34.1865	-117.177	juvenile
2017-09-21	MNW17-049	Day	East Fork City Creek	East Fork City Creek	Reach 7 East Fork City Creek	34.1847	-117.178	MNW17-049 -S3.016	RAMU	Juvenile	1	Released	Unknown	NA	NA	Unknown	00078ADB39	ICR release	34.1865	-117.177	juvenile
2017-09-21	MNW17-049	Day	East Fork City Creek	East Fork City Creek	Reach 7 East Fork City Creek	34.1847	-117.178	MNW17-049 -S3.017	RAMU	Juvenile	1	Released	Unknown	NA	NA	Unknown	00078ADB46	ICR release	34.1865	-117.177	juvenile
2017-09-21	MNW17-049	Day	East Fork City Creek	East Fork City Creek	Reach 7 East Fork City Creek	34.1847	-117.178	MNW17-049 -S3.019	RAMU	Juvenile	1	Released	Unknown	NA	NA	Unknown	00078ADD21	ICR release	34.1865	-117.177	juvenile
2017-09-21	MNW17-049	Day	East Fork City Creek	East Fork City Creek	Reach 7 East Fork City Creek	34.1847	-117.178	MNW17-049 -S3.020	RAMU	Juvenile	1	Released	Unknown	NA	NA	Unknown	00078ACFEA	ICR release	34.1865	-117.177	juvenile
2017-09-21	MNW17-049	Day	East Fork City Creek	East Fork City Creek	Reach 7 East Fork City Creek	34.1847	-117.178	MNW17-049 -S3.022	RAMU	Juvenile	1	Released	Unknown	NA	NA	Unknown	00078AD020	ICR release	34.1865	-117.177	juvenile
2017-09-26	ARB17-015	Day	East Fork City Creek	East Fork City Creek	Reach 7 East Fork City Creek	34.1847	-117.178	ARB17-015 -S2	RAMU	Juvenile	1	Released	Unknown	34	4.5	Yes	00078ADC33	ARB17-015 -S3	34.1867	-117.177	juvenile
2017-09-26	ARB17-015	Day	East Fork City Creek	East Fork City Creek	Reach 8 East Fork City Creek	34.1866	-117.177	ARB17-015 -S9	RAMU	Juvenile	1	Released	Unknown	37	6	Yes	00078AD1BD		34.1873	-117.176	juvenile
2017-09-26	MNW17-050	Day	East Fork City Creek	East Fork City Creek	Reach 8 East Fork City Creek	34.1866	-117.177	MNW17-050 -S41	RAMU	Juvenile	1	Released	Unknown	38	6.5	Yes	00078AD1BD	MNW17-050 -S42	34.1873	-117.176	juvenile
2017-09-26	ARB17-015	Day	East Fork City Creek	East Fork City Creek	Reach 8 East Fork City Creek	34.1866	-117.177	ARB17-015 -S4	RAMU	Juvenile	1	Released	Unknown	40	7	Unknown	00078AD025		34.1868	-117.177	juvenile
2017-09-26	ARB17-015	Day	East Fork City Creek	East Fork City Creek	Reach 8 East Fork City Creek	34.1866	-117.177	ARB17-015 -S11	RAMU	Juvenile	1	Released	Unknown	40	6	Yes	00078ADB2D		34.1873	-117.177	juvenile
2017-09-26	MNW17-050	Day	East Fork City Creek	East Fork City Creek	Reach 8 East Fork City Creek	34.1866	-117.177	MNW17-050 -S44	RAMU	Juvenile	1	Released	Unknown	40	7	Yes	00078ADD55		34.1867	-117.177	juvenile
2017-09-26	MNW17-050	Day	East Fork City Creek	East Fork City Creek	Reach 8 East Fork City Creek	34.1866	-117.177	MNW17-050 -S36	RAMU	Juvenile	1	Released	Unknown	40	6	Yes	00078ADB55		34.1868	-117.177	juvenile
2017-09-26	MNW17-050	Day	East Fork City Creek	East Fork City Creek	Reach 8 East Fork City Creek	34.1866	-117.177	MNW17-050 -S40	RAMU	Juvenile	1	Released	Unknown	40	6.25	Yes	00078AD0FE		34.1872	-117.177	juvenile
2017-09-26	ARB17-015	Day	East Fork City Creek	East Fork City Creek	Reach 7 East Fork City Creek	34.1847	-117.178	ARB17-015 -S3	RAMU	Juvenile	1	Released	Unknown	40	7	Yes	00078ADD55		34.1867	-117.177	juvenile
2017-09-26	ARB17-015	Day	East Fork City Creek	East Fork City Creek	Reach 8 East Fork City Creek	34.1866	-117.177	ARB17-015 -S7	RAMU	Juvenile	1	Released	Unknown	41	8	Yes	00078A1A43		34.1873	-117.176	juvenile
2017-09-26	MNW17-050	Day	East Fork City Creek	East Fork City Creek	Reach 8 East Fork City Creek	34.1866	-117.177	MNW17-050 -S42	RAMU	Juvenile	1	Released	Unknown	41	6.5	Yes	00078AD081		34.1873	-117.176	juvenile
2017-09-26	MNW17-050	Day	East Fork City Creek	East Fork City Creek	Reach 7 East Fork City Creek	34.1847	-117.178	MNW17-050 -S46	RAMU	Juvenile	1	Released	Unknown	42	8	Yes	00078ADD21		34.1864	-117.177	juvenile
2017-09-26	ARB17-015	Day	East Fork City Creek	East Fork City Creek	Reach 8 East Fork City Creek	34.1866	-117.177	ARB17-015 -S10	RAMU	Juvenile	1	Released	Unknown	43	8	Yes	00078ADA57		34.1873	-117.176	juvenile
2017-09-26	MNW17-050	Day	East Fork City Creek	East Fork City Creek	Reach 8 East Fork City Creek	34.1866	-117.177	MNW17-050 -S39	RAMU	Juvenile	1	Released	Unknown	44	7.5	Yes	00078AD072		34.1873	-117.177	juvenile
2017-09-26	ARB17-015	Day	East Fork City Creek	East Fork City Creek	Reach 8 East Fork City Creek	34.1866	-117.177	ARB17-015 -S8	RAMU	Juvenile	1	Released	Unknown	45	7	Yes	00078ADDD3		34.1873	-117.176	juvenile
2018-05-09	MNW18-014	Day	East Fork City Creek	East Fork City Creek	Reach 13 East Fork City Creek	34.1908	-117.168	MNW18-014 -S8	RAMU	Juvenile	1	Released	Female	49	13.75	Yes	00078AD104		34.1909	-117.168	juvenile
2018-05-09	MNW18-014	Day	East Fork City Creek	East Fork City Creek	Reach 9 East Fork City Creek	34.188	-117.175	MNW18-014 -S11	RAMU	Adult	1	Released	Male	51	12.5	Yes	00078AD020		34.1886	-117.175	adult
2018-05-09	MNW18-014	Day	East Fork City Creek	East Fork City Creek	Reach 8 East Fork City Creek	34.1866	-117.177	MNW18-014 -S13	RAMU	Adult	1	Released	Male	51	15.75	Yes	00078AD072		34.1872	-117.177	adult
2018-05-09	MNW18-014	Day	East Fork City Creek	East Fork City Creek	Reach 12 East Fork City Creek	34.1893	-117.169	MNW18-014 -S9	RAMU	Adult	1	Released	Male	62	21.5	Yes	841560538		34.1907	-117.168	adult
2018-08-20	MNW18-049	Day	East Fork City Creek	East Fork City Creek	Reach 12 East Fork City Creek	34.1893	-117.169	MNW18-049 -S6	RAMU	Adult	1	Released	Female	61	23.5	Yes	00078AD0A8		34.1904	-117.169	adult
2019-06-19	ARB19-022	Day	East Fork City Creek	East Fork City Creek	Reach 13 East Fork City Creek	34.1908	-117.168	ARB19-022 -S5	RAMU	Adult	1	Released	Male	70	30	Yes	841560538		34.191	-117.168	adult
2019-07-12	ICR19-001	Day	East Fork City Creek	East Fork City Creek	Reach 7 East Fork City Creek	34.1847	-117.178	ICR19-001-S003	RAMU	juvenile	1	Released	Unknown	NA	NA	Unknown	900043000181513	ICR-RAMU Release	34.1863	-117.177	juvenile
2019-07-12	ICR19-001	Day	East Fork City Creek	East Fork City Creek	Reach 7 East Fork City Creek	34.1847	-117.178	ICR19-001-S005	RAMU	juvenile	1	Released	Unknown	NA	NA	Unknown	900043000181517	ICR-RAMU Release	34.1863	-117.177	juvenile
2019-07-12	ICR19-001	Day	East Fork City Creek	East Fork City Creek	Reach 7 East Fork City Creek	34.1847	-117.178	ICR19-001-S007	RAMU	juvenile	1	Released	Unknown	NA	NA	Unknown	900043000181536	ICR-RAMU Release	34.1863	-117.177	juvenile
2019-07-12	ICR19-001	Day	East Fork City Creek	East Fork City Creek	Reach 7 East Fork City Creek	34.1847	-117.178	ICR19-001-S034	RAMU	juvenile	1	Released	Unknown	NA	NA	Unknown	900043000181692	ICR-RAMU Release	34.1863	-117.177	juvenile
2019-07-12	ICR19-001	Day	East Fork City Creek	East Fork City Creek	Reach 7 East Fork City Creek	34.1847	-117.178	ICR19-001-S044	RAMU	juvenile	1	Released	Unknown	NA	NA	Unknown	900043000181560	ICR-RAMU Release	34.1865	-117.177	juvenile
2019-07-12	ICR19-001	Day	East Fork City Creek	East Fork City Creek	Reach 7 East Fork City Creek	34.1847	-117.178	ICR19-001-S046	RAMU	juvenile	1	Released	Unknown	NA	NA	Unknown	900043000181565	ICR-RAMU Release	34.1865	-117.177	juvenile
2019-07-12	ICR19-001	Day	East Fork City Creek	East Fork City Creek	Reach 7 East Fork City Creek	34.1847	-117.178	ICR19-001-S055	RAMU	juvenile	1	Released	Unknown	NA	NA	Unknown	900043000181606	ICR-RAMU Release	34.1865	-117.177	juvenile
2019-07-12	ICR19-001	Day	East Fork City Creek	East Fork City Creek	Reach 8 East Fork City Creek	34.1866	-117.177	ICR19-001-S074	RAMU	juvenile	1	Released	Unknown	NA	NA	Unknown	900043000181431	ICR-RAMU Release	34.1867	-117.177	juvenile
2019-07-12	ICR19-001	Day	East Fork City Creek	East Fork City Creek	Reach 8 East Fork City Creek	34.1866	-117.177	ICR19-001-S076	RAMU	juvenile	1	Released	Unknown	NA	NA	Unknown	900043000181502	ICR-RAMU Release	34.1867	-117.177	juvenile
2019-07-12	ICR19-001	Day	East Fork City Creek	East Fork City Creek	Reach 8 East Fork City Creek	34.1866	-117.177	ICR19-001-S086	RAMU	juvenile	1	Released	Unknown	NA	NA	Unknown	900043000181555	ICR-RAMU Release	34.1867	-117.177	juvenile
2019-07-12	ICR19-001	Day	East Fork City Creek	East Fork City Creek	Reach 8 East Fork City Creek	34.1866	-117.177	ICR19-001-S096	RAMU	juvenile	1	Released	Unknown	NA	NA	Unknown	900043000181623	ICR-RAMU Release	34.1867	-117.177	juvenile
2019-07-12	ICR19-001	Day	East Fork City Creek	East Fork City Creek	Reach 8 East Fork City Creek	34.1866	-117.177	ICR19-001-S106	RAMU	juvenile	1	Released	Unknown	NA	NA	Unknown	900043000181682	ICR-RAMU Release	34.1867	-117.177	juvenile
2019-07-12	ICR19-001	Day	East Fork City Creek	East Fork City Creek	Reach 8 East Fork City Creek	34.1866	-117.177	ICR19-001-S108	RAMU	juvenile	1	Released	Unknown	NA	NA	Unknown	900043000181690	ICR-RAMU Release	34.1867	-117.177	juvenile
2019-07-12	ICR19-001	Day	East Fork City Creek	East Fork City Creek	Reach 8 East Fork City Creek	34.1866	-117.177	ICR19-001-S113	RAMU	juvenile	1	Released	Unknown	NA	NA	Unknown	900043000181525	ICR-RAMU Release	34.1872	-117.177	juvenile
2019-07-12	ICR19-001	Day	East Fork City Creek	East Fork City Creek	Reach 8 East Fork City Creek	34.1866	-117.177	ICR19-001-S121	RAMU	juvenile	1	Released	Unknown	NA	NA	Unknown	900043000181595	ICR-RAMU Release	34.1872	-117.177	juvenile
2019-07-12	ICR19-001	Day	East Fork City Creek	East Fork City Creek	Reach 8 East Fork City Creek	34.1866	-117.177	ICR19-001-S140	RAMU	juvenile	1	Released	Unknown	NA	NA	Unknown	900043000181670	ICR-RAMU Release	34.1872	-117.177	juvenile
2019-07-12	ICR19-001	Day	East Fork City Creek	East Fork City Creek	Reach 8 East Fork City Creek	34.1866	-117.177	ICR19-001-S143	RAMU	juvenile	1	Released	Unknown	NA	NA	Unknown	900043000181684	ICR-RAMU Release	34.1872	-117.177	juvenile
2019-07-12	ICR19-001	Day	East Fork City Creek	East Fork City Creek	Reach 7 East Fork City Creek	34.1847	-117.178	ICR19-001-S015	RAMU	juvenile	1	Released	Unknown	NA	NA	Unknown	900043000181587	ICR-RAMU Release	34.1863	-117.177	juvenile
2019-07-12	ICR19-001	Day	East Fork City Creek	East Fork City Creek	Reach 7 East Fork City Creek	34.1847	-117.178	ICR19-001-S017	RAMU	juvenile	1	Released	Unknown	NA	NA	Unknown	900043000181596	ICR-RAMU Release	34.1863	-117.177	juvenile
2019-07-12	ICR19-001	Day	East Fork City Creek	East Fork City Creek	Reach 7 East Fork City Creek	34.1847	-117.178	ICR19-001-S026	RAMU	juvenile	1	Released	Unknown	NA	NA	Unknown	900043000181652	ICR-RAMU Release	34.1863	-117.177	juvenile
2019-07-12	ICR19-001	Day	East Fork City Creek	East Fork City Creek	Reach 7 East Fork City Creek	34.1847	-117.178	ICR19-001-S049	RAMU	juvenile	1	Released	Unknown	NA	NA	Unknown	900043000181582	ICR-RAMU Release	34.1865	-117.177	juvenile
2019-07-12	ICR19-001	Day	East Fork City Creek	East Fork City Creek	Reach 7 East Fork City Creek	34.1847	-117.178	ICR19-001-S061	RAMU	juvenile	1	Released	Unknown	NA	NA	Unknown	900043000181636	ICR-RAMU Release	34.1865	-117.177	juvenile
2019-07-12	ICR19-001	Day	East Fork City Creek	East Fork City Creek	Reach 7 East Fork City Creek	34.1847	-117.178	ICR19-001-S063	RAMU	juvenile	1	Released	Unknown	NA	NA	Unknown	900043000181656	ICR-RAMU Release	34.1865	-117.177	juvenile
2019-07-12	ICR19-001	Day	East Fork City Creek	East Fork City Creek	Reach 7 East Fork City Creek	34.1847	-117.178	ICR19-001-S068	RAMU	juvenile	1	Released	Unknown	NA	NA	Unknown	900043000181673	ICR-RAMU Release	34.1865	-117.177	juvenile
2019-07-12	ICR19-001	Day	East Fork City Creek	East Fork City Creek	Reach 7 East Fork City Creek	34.1847	-117.178	ICR19-001-S009	RAMU	juvenile	1	Released	Unknown	NA	NA	Unknown	900043000181544	ICR-RAMU Release	34.1863	-117.177	juvenile
2019-07-12	ICR19-001	Day	East Fork City Creek	East Fork City Creek	Reach 7 East Fork City Creek	34.1847	-117.178	ICR19-001-S010	RAMU	juvenile	1	Released	Unknown	NA	NA	Unknown	900043000181548	ICR-RAMU Release	34.1863	-117.177	juvenile
2019-07-12	ICR19-001	Day	East Fork City Creek	East Fork City Creek	Reach 7 East Fork City Creek	34.1847	-117.178	ICR19-001-S011	RAMU	juvenile	1	Released	Unknown	NA	NA	Unknown	900043000181552	ICR-RAMU Release	34.1863	-117.177	juvenile
2019-07-12	ICR19-001	Day	East Fork City Creek	East Fork City Creek	Reach 7 East Fork City Creek	34.1847	-117.178	ICR19-001-S021	RAMU	juvenile	1	Released	Unknown	NA	NA	Unknown	900043000181613	ICR-RAMU Release	34.1863	-117.177	juvenile
2019-07-12	ICR19-001	Day	East Fork City Creek	East Fork City Creek	Reach 7 East Fork City Creek	34.1847	-117.178	ICR19-001-S028	RAMU	juvenile	1	Released	Unknown	NA	NA	Unknown	900043000181666	ICR-RAMU Release	34.1863	-117.177	juvenile
2019-07-12	ICR19-001	Day	East Fork City Creek	East Fork City Creek	Reach 7 East Fork City Creek	34.1847	-117.178	ICR19-001-S035	RAMU	juvenile	1	Released	Unknown	NA	NA	Unknown	900043000181694	ICR-RAMU Release	34.1863	-117.177	juvenile
2019-07-12	ICR19-001	Day	East Fork City Creek	East Fork City Creek	Reach 7 East Fork City Creek	34.1847	-117.178	ICR19-001-S038	RAMU	juvenile	1	Released	Unknown	NA	NA	Unknown	900043000181515	ICR-RAMU Release	34.1865	-117.177	juvenile
2019-07-12	ICR19-001	Day	East Fork City Creek	East Fork City Creek	Reach 7 East Fork City Creek	34.1847	-117.178	ICR19-001-S040	RAMU	juvenile	1	Released	Unknown	NA	NA	Unknown	900043000181534	ICR-RAMU Release	34.1865	-117.177	juvenile
2019-07-12	ICR19-001	Day	East Fork City Creek	East Fork City Creek	Reach 7 East Fork City Creek	34.1847	-117.178	ICR19-001-S043	RAMU	juvenile	1	Released	Unknown	NA	NA	Unknown	900043000181553	ICR-RAMU Release	34.1865	-117.177	juvenile
2019-07-12	ICR19-001	Day	East Fork City Creek	East Fork City Creek	Reach 7 East Fork City Creek	34.1847	-117.178	ICR19-001-S051	RAMU	juvenile	1	Released	Unknown	NA	NA	Unknown	900043000181593	ICR-RAMU Release	34.1865	-117.177	juvenile
2019-07-12	ICR19-001	Day	East Fork City Creek	East Fork City Creek	Reach 7 East Fork City Creek	34.1847	-117.178	ICR19-001-S052	RAMU	juvenile	1	Released	Unknown	NA	NA	Unknown	900043000181594	ICR-RAMU Release	34.1865	-117.177	juvenile
2019-07-12	ICR19-001	Day	East Fork City Creek	East Fork City Creek	Reach 7 East Fork City Creek	34.1847	-117.178	ICR19-001-S064	RAMU	juvenile	1	Released	Unknown	NA	NA	Unknown	900043000181658	ICR-RAMU Release	34.1865	-117.177	juvenile
2019-07-12	ICR19-001	Day	East Fork City Creek	East Fork City Creek	Reach 7 East Fork City Creek	34.1847	-117.178	ICR19-001-S067	RAMU	juvenile	1	Released	Unknown	NA	NA	Unknown	900043000181672	ICR-RAMU Release	34.1865	-117.177	juvenile
2019-07-12	ICR19-001	Day	East Fork City Creek	East Fork City Creek	Reach 8 East Fork City Creek	34.1866	-117.177	ICR19-001-S078	RAMU	juvenile	1	Released	Unknown	NA	NA	Unknown	900043000181505	ICR-RAMU Release	34.1867	-117.177	juvenile
2019-07-12	ICR19-001	Day	East Fork City Creek	East Fork City Creek	Reach 8 East Fork City Creek	34.1866	-117.177	ICR19-001-S082	RAMU	juvenile	1	Released	Unknown	NA	NA	Unknown	900043000181522	ICR-RAMU Release	34.1867	-117.177	juvenile
2019-07-12	ICR19-001	Day	East Fork City Creek	East Fork City Creek	Reach 8 East Fork City Creek	34.1866	-117.177	ICR19-001-S101	RAMU	juvenile	1	Released	Unknown	NA	NA	Unknown	900043000181640	ICR-RAMU Release	34.1867	-117.177	juvenile
2019-07-12	ICR19-001	Day	East Fork City Creek	East Fork City Creek	Reach 8 East Fork City Creek	34.1866	-117.177	ICR19-001-S104	RAMU	juvenile	1	Released	Unknown	NA	NA	Unknown	900043000181663	ICR-RAMU Release	34.1867	-117.177	juvenile
2019-07-12	ICR19-001	Day	East Fork City Creek	East Fork City Creek	Reach 8 East Fork City Creek	34.1866	-117.177	ICR19-001-S125	RAMU	juvenile	1	Released	Unknown	NA	NA	Unknown	900043000181609	ICR-RAMU Release	34.1872	-117.177	juvenile
2019-07-12	ICR19-001	Day	East Fork City Creek	East Fork City Creek	Reach 8 East Fork City Creek	34.1866	-117.177	ICR19-001-S126	RAMU	juvenile	1	Released	Unknown	NA	NA	Unknown	900043000181617	ICR-RAMU Release	34.1872	-117.177	juvenile
2019-07-12	ICR19-001	Day	East Fork City Creek	East Fork City Creek	Reach 7 East Fork City Creek	34.1847	-117.178	ICR19-001-S006	RAMU	juvenile	1	Released	Unknown	NA	NA	Unknown	900043000181528	ICR-RAMU Release	34.1863	-117.177	juvenile
2019-07-12	ICR19-001	Day	East Fork City Creek	East Fork City Creek	Reach 7 East Fork City Creek	34.1847	-117.178	ICR19-001-S016	RAMU	juvenile	1	Released	Unknown	NA	NA	Unknown	900043000181589	ICR-RAMU Release	34.1863	-117.177	juvenile
2019-07-12	ICR19-001	Day	East Fork City Creek	East Fork City Creek	Reach 7 East Fork City Creek	34.1847	-117.178	ICR19-001-S027	RAMU	juvenile	1	Released	Unknown	NA	NA	Unknown	900043000181660	ICR-RAMU Release	34.1863	-117.177	juvenile
2019-07-12	ICR19-001	Day	East Fork City Creek	East Fork City Creek	Reach 7 East Fork City Creek	34.1847	-117.178	ICR19-001-S033	RAMU	juvenile	1	Released	Unknown	NA	NA	Unknown	900043000181691	ICR-RAMU Release	34.1863	-117.177	juvenile
2019-07-12	ICR19-001	Day	East Fork City Creek	East Fork City Creek	Reach 7 East Fork City Creek	34.1847	-117.178	ICR19-001-S036	RAMU	juvenile	1	Released	Unknown	NA	NA	Unknown	900043000181696	ICR-RAMU Release	34.1863	-117.177	juvenile
2019-07-12	ICR19-001	Day	East Fork City Creek	East Fork City Creek	Reach 7 East Fork City Creek	34.1847	-117.178	ICR19-001-S045	RAMU	juvenile	1	Released	Unknown	NA	NA	Unknown	900043000181561	ICR-RAMU Release	34.1865	-117.177	juvenile
2019-07-12	ICR19-001	Day	East Fork City Creek	East Fork City Creek	Reach 7 East Fork City Creek	34.1847	-117.178	ICR19-001-S053	RAMU	juvenile	1	Released	Unknown	NA	NA	Unknown	900043000181600	ICR-RAMU Release	34.1865	-117.177	juvenile
2019-07-12	ICR19-001	Day	East Fork City Creek	East Fork City Creek	Reach 7 East Fork City Creek	34.1847	-117.178	ICR19-001-S054	RAMU	juvenile	1	Released	Unknown	NA	NA	Unknown	900043000181601	ICR-RAMU Release	34.1865	-117.177	juvenile
2019-07-12	ICR19-001	Day	East Fork City Creek	East Fork City Creek	Reach 7 East Fork City Creek	34.1847	-117.178	ICR19-001-S062	RAMU	juvenile	1	Released	Unknown	NA	NA	Unknown	900043000181646	ICR-RAMU Release	34.1865	-117.177	juvenile
2019-07-12	ICR19-001	Day	East Fork City Creek	East Fork City Creek	Reach 7 East Fork City Creek	34.1847	-117.178	ICR19-001-S069	RAMU	juvenile	1	Released	Unknown	NA	NA	Unknown	900043000181674	ICR-RAMU Release	34.1865	-117.177	juvenile
2019-07-12	ICR19-001	Day	East Fork City Creek	East Fork City Creek	Reach 8 East Fork City Creek	34.1866	-117.177	ICR19-001-S075	RAMU	juvenile	1	Released	Unknown	NA	NA	Unknown	900043000181500	ICR-RAMU Release	34.1867	-117.177	juvenile
2019-07-12	ICR19-001	Day	East Fork City Creek	East Fork City Creek	Reach 8 East Fork City Creek	34.1866	-117.177	ICR19-001-S080	RAMU	juvenile	1	Released	Unknown	NA	NA	Unknown	900043000181514	ICR-RAMU Release	34.1867	-117.177	juvenile
2019-07-12	ICR19-001	Day	East Fork City Creek	East Fork City Creek	Reach 8 East Fork City Creek	34.1866	-117.177	ICR19-001-S085	RAMU	juvenile	1	Released	Unknown	NA	NA	Unknown	900043000181542	ICR-RAMU Release	34.1867	-117.177	juvenile
2019-07-12	ICR19-001	Day	East Fork City Creek	East Fork City Creek	Reach 8 East Fork City Creek	34.1866	-117.177	ICR19-001-S087	RAMU	juvenile	1	Released	Unknown	NA	NA	Unknown	900043000181558	ICR-RAMU Release	34.1867	-117.177	juvenile
2019-07-12	ICR19-001	Day	East Fork City Creek	East Fork City Creek	Reach 8 East Fork City Creek	34.1866	-117.177	ICR19-001-S090	RAMU	juvenile	1	Released	Unknown	NA	NA	Unknown	900043000181577	ICR-RAMU Release	34.1867	-117.177	juvenile
2019-07-12	ICR19-001	Day	East Fork City Creek	East Fork City Creek	Reach 8 East Fork City Creek	34.1866	-117.177	ICR19-001-S099	RAMU	juvenile	1	Released	Unknown	NA	NA	Unknown	900043000181638	ICR-RAMU Release	34.1867	-117.177	juvenile
2019-07-12	ICR19-001	Day	East Fork City Creek	East Fork City Creek	Reach 8 East Fork City Creek	34.1866	-117.177	ICR19-001-S107	RAMU	juvenile	1	Released	Unknown	NA	NA	Unknown	900043000181689	ICR-RAMU Release	34.1867	-117.177	juvenile
2019-07-12	ICR19-001	Day	East Fork City Creek	East Fork City Creek	Reach 8 East Fork City Creek	34.1866	-117.177	ICR19-001-S119	RAMU	juvenile	1	Released	Unknown	NA	NA	Unknown	900043000181563	ICR-RAMU Release	34.1872	-117.177	juvenile
2019-07-12	ICR19-001	Day	East Fork City Creek	East Fork City Creek	Reach 8 East Fork City Creek	34.1866	-117.177	ICR19-001-S124	RAMU	juvenile	1	Released	Unknown	NA	NA	Unknown	900043000181608	ICR-RAMU Release	34.1872	-117.177	juvenile
2019-07-12	ICR19-001	Day	East Fork City Creek	East Fork City Creek	Reach 8 East Fork City Creek	34.1866	-117.177	ICR19-001-S131	RAMU	juvenile	1	Released	Unknown	NA	NA	Unknown	900043000181644	ICR-RAMU Release	34.1872	-117.177	juvenile
2019-07-12	ICR19-001	Day	East Fork City Creek	East Fork City Creek	Reach 8 East Fork City Creek	34.1866	-117.177	ICR19-001-S138	RAMU	juvenile	1	Released	Unknown	NA	NA	Unknown	900043000181668	ICR-RAMU Release	34.1872	-117.177	juvenile
2019-07-12	ICR19-001	Day	East Fork City Creek	East Fork City Creek	Reach 8 East Fork City Creek	34.1866	-117.177	ICR19-001-S130	RAMU	juvenile	1	Released	Unknown	NA	NA	Unknown	900043000181635	ICR-RAMU Release	34.1872	-117.177	juvenile
2019-07-12	ICR19-001	Day	East Fork City Creek	East Fork City Creek	Reach 8 East Fork City Creek	34.1866	-117.177	ICR19-001-S135	RAMU	juvenile	1	Released	Unknown	NA	NA	Unknown	900043000181664	ICR-RAMU Release	34.1872	-117.177	juvenile
2019-07-12	ICR19-001	Day	East Fork City Creek	East Fork City Creek	Reach 7 East Fork City Creek	34.1847	-117.178	ICR19-001-S002	RAMU	juvenile	1	Released	Unknown	NA	NA	Unknown	900043000181503	ICR-RAMU Release	34.1863	-117.177	juvenile
2019-07-12	ICR19-001	Day	East Fork City Creek	East Fork City Creek	Reach 7 East Fork City Creek	34.1847	-117.178	ICR19-001-S004	RAMU	juvenile	1	Released	Unknown	NA	NA	Unknown	900043000181516	ICR-RAMU Release	34.1863	-117.177	juvenile
2019-07-12	ICR19-001	Day	East Fork City Creek	East Fork City Creek	Reach 7 East Fork City Creek	34.1847	-117.178	ICR19-001-S019	RAMU	juvenile	1	Released	Unknown	NA	NA	Unknown	900043000181604	ICR-RAMU Release	34.1863	-117.177	juvenile
2019-07-12	ICR19-001	Day	East Fork City Creek	East Fork City Creek	Reach 7 East Fork City Creek	34.1847	-117.178	ICR19-001-S058	RAMU	juvenile	1	Released	Unknown	NA	NA	Unknown	900043000181618	ICR-RAMU Release	34.1865	-117.177	juvenile
2019-07-12	ICR19-001	Day	East Fork City Creek	East Fork City Creek	Reach 7 East Fork City Creek	34.1847	-117.178	ICR19-001-S071	RAMU	juvenile	1	Released	Unknown	NA	NA	Unknown	900043000181685	ICR-RAMU Release	34.1865	-117.177	juvenile
2019-07-12	ICR19-001	Day	East Fork City Creek	East Fork City Creek	Reach 7 East Fork City Creek	34.1847	-117.178	ICR19-001-S073	RAMU	juvenile	1	Released	Unknown	NA	NA	Unknown	900043000181699	ICR-RAMU Release	34.1865	-117.177	juvenile
2019-07-12	ICR19-001	Day	East Fork City Creek	East Fork City Creek	Reach 8 East Fork City Creek	34.1866	-117.177	ICR19-001-S093	RAMU	juvenile	1	Released	Unknown	NA	NA	Unknown	900043000181598	ICR-RAMU Release	34.1867	-117.177	juvenile
2019-07-12	ICR19-001	Day	East Fork City Creek	East Fork City Creek	Reach 8 East Fork City Creek	34.1866	-117.177	ICR19-001-S095	RAMU	juvenile	1	Released	Unknown	NA	NA	Unknown	900043000181620	ICR-RAMU Release	34.1867	-117.177	juvenile
2019-07-12	ICR19-001	Day	East Fork City Creek	East Fork City Creek	Reach 8 East Fork City Creek	34.1866	-117.177	ICR19-001-S109	RAMU	juvenile	1	Released	Unknown	NA	NA	Unknown	900043000181693	ICR-RAMU Release	34.1867	-117.177	juvenile
2019-07-12	ICR19-001	Day	East Fork City Creek	East Fork City Creek	Reach 8 East Fork City Creek	34.1866	-117.177	ICR19-001-S114	RAMU	juvenile	1	Released	Unknown	NA	NA	Unknown	900043000181527	ICR-RAMU Release	34.1872	-117.177	juvenile
2019-07-12	ICR19-001	Day	East Fork City Creek	East Fork City Creek	Reach 8 East Fork City Creek	34.1866	-117.177	ICR19-001-S116	RAMU	juvenile	1	Released	Unknown	NA	NA	Unknown	900043000181551	ICR-RAMU Release. In database as 1U 1M 1F, not sure what it should be: ICR19-001, 2MTA20-026, LAM21-042	34.1872	-117.177	juvenile
2019-07-12	ICR19-001	Day	East Fork City Creek	East Fork City Creek	Reach 8 East Fork City Creek	34.1866	-117.177	ICR19-001-S137	RAMU	juvenile	1	Released	Unknown	NA	NA	Unknown	900043000181667	ICR-RAMU Release	34.1872	-117.177	juvenile
2019-07-12	ICR19-001	Day	East Fork City Creek	East Fork City Creek	Reach 8 East Fork City Creek	34.1866	-117.177	ICR19-001-S142	RAMU	juvenile	1	Released	Unknown	NA	NA	Unknown	900043000181683	ICR-RAMU Release	34.1872	-117.177	juvenile
2019-07-12	ICR19-001	Day	East Fork City Creek	East Fork City Creek	Reach 8 East Fork City Creek	34.1866	-117.177	ICR19-001-S144	RAMU	juvenile	1	Released	Unknown	NA	NA	Unknown	900043000181686	ICR-RAMU Release	34.1872	-117.177	juvenile
2019-07-12	ICR19-001	Day	East Fork City Creek	East Fork City Creek	Reach 7 East Fork City Creek	34.1847	-117.178	ICR19-001-S008	RAMU	juvenile	1	Released	Unknown	NA	NA	Unknown	900043000181538	ICR-RAMU Release	34.1863	-117.177	juvenile
2019-07-12	ICR19-001	Day	East Fork City Creek	East Fork City Creek	Reach 7 East Fork City Creek	34.1847	-117.178	ICR19-001-S014	RAMU	juvenile	1	Released	Unknown	NA	NA	Unknown	900043000181581	ICR-RAMU Release	34.1863	-117.177	juvenile
2019-07-12	ICR19-001	Day	East Fork City Creek	East Fork City Creek	Reach 7 East Fork City Creek	34.1847	-117.178	ICR19-001-S020	RAMU	juvenile	1	Released	Unknown	NA	NA	Unknown	900043000181610	ICR-RAMU Release	34.1863	-117.177	juvenile
2019-07-12	ICR19-001	Day	East Fork City Creek	East Fork City Creek	Reach 7 East Fork City Creek	34.1847	-117.178	ICR19-001-S024	RAMU	juvenile	1	Released	Unknown	NA	NA	Unknown	900043000181650	ICR-RAMU Release	34.1863	-117.177	juvenile
2019-07-12	ICR19-001	Day	East Fork City Creek	East Fork City Creek	Reach 7 East Fork City Creek	34.1847	-117.178	ICR19-001-S025	RAMU	juvenile	1	Released	Unknown	NA	NA	Unknown	900043000181651	ICR-RAMU Release	34.1863	-117.177	juvenile
2019-07-12	ICR19-001	Day	East Fork City Creek	East Fork City Creek	Reach 7 East Fork City Creek	34.1847	-117.178	ICR19-001-S031	RAMU	juvenile	1	Released	Unknown	NA	NA	Unknown	900043000181681	ICR-RAMU Release	34.1863	-117.177	juvenile
2019-07-12	ICR19-001	Day	East Fork City Creek	East Fork City Creek	Reach 7 East Fork City Creek	34.1847	-117.178	ICR19-001-S047	RAMU	juvenile	1	Released	Unknown	NA	NA	Unknown	900043000181567	ICR-RAMU Release	34.1865	-117.177	juvenile
2019-07-12	ICR19-001	Day	East Fork City Creek	East Fork City Creek	Reach 7 East Fork City Creek	34.1847	-117.178	ICR19-001-S056	RAMU	juvenile	1	Released	Unknown	NA	NA	Unknown	900043000181611	ICR-RAMU Release	34.1865	-117.177	juvenile
2019-07-12	ICR19-001	Day	East Fork City Creek	East Fork City Creek	Reach 7 East Fork City Creek	34.1847	-117.178	ICR19-001-S060	RAMU	juvenile	1	Released	Unknown	NA	NA	Unknown	900043000181631	ICR-RAMU Release	34.1865	-117.177	juvenile
2019-07-12	ICR19-001	Day	East Fork City Creek	East Fork City Creek	Reach 8 East Fork City Creek	34.1866	-117.177	ICR19-001-S077	RAMU	juvenile	1	Released	Unknown	NA	NA	Unknown	900043000181504	ICR-RAMU Release	34.1867	-117.177	juvenile
2019-07-12	ICR19-001	Day	East Fork City Creek	East Fork City Creek	Reach 8 East Fork City Creek	34.1866	-117.177	ICR19-001-S083	RAMU	juvenile	1	Released	Unknown	NA	NA	Unknown	900043000181535	ICR-RAMU Release	34.1867	-117.177	juvenile
2019-07-12	ICR19-001	Day	East Fork City Creek	East Fork City Creek	Reach 8 East Fork City Creek	34.1866	-117.177	ICR19-001-S097	RAMU	juvenile	1	Released	Unknown	NA	NA	Unknown	900043000181625	ICR-RAMU Release	34.1867	-117.177	juvenile
2019-07-12	ICR19-001	Day	East Fork City Creek	East Fork City Creek	Reach 8 East Fork City Creek	34.1866	-117.177	ICR19-001-S100	RAMU	juvenile	1	Released	Unknown	NA	NA	Unknown	900043000181639	ICR-RAMU Release	34.1867	-117.177	juvenile
2019-07-12	ICR19-001	Day	East Fork City Creek	East Fork City Creek	Reach 8 East Fork City Creek	34.1866	-117.177	ICR19-001-S105	RAMU	juvenile	1	Released	Unknown	NA	NA	Unknown	900043000181671	ICR-RAMU Release	34.1867	-117.177	juvenile
2019-07-12	ICR19-001	Day	East Fork City Creek	East Fork City Creek	Reach 8 East Fork City Creek	34.1866	-117.177	ICR19-001-S110	RAMU	juvenile	1	Released	Unknown	NA	NA	Unknown	900043000181506	ICR-RAMU Release	34.1872	-117.177	juvenile
2019-07-12	ICR19-001	Day	East Fork City Creek	East Fork City Creek	Reach 8 East Fork City Creek	34.1866	-117.177	ICR19-001-S112	RAMU	juvenile	1	Released	Unknown	NA	NA	Unknown	900043000181520	ICR-RAMU Release	34.1872	-117.177	juvenile
2019-07-12	ICR19-001	Day	East Fork City Creek	East Fork City Creek	Reach 8 East Fork City Creek	34.1866	-117.177	ICR19-001-S120	RAMU	juvenile	1	Released	Unknown	NA	NA	Unknown	900043000181571	ICR-RAMU Release	34.1872	-117.177	juvenile
2019-07-12	ICR19-001	Day	East Fork City Creek	East Fork City Creek	Reach 8 East Fork City Creek	34.1866	-117.177	ICR19-001-S122	RAMU	juvenile	1	Released	Unknown	NA	NA	Unknown	900043000181599	ICR-RAMU Release	34.1872	-117.177	juvenile
2019-07-12	ICR19-001	Day	East Fork City Creek	East Fork City Creek	Reach 8 East Fork City Creek	34.1866	-117.177	ICR19-001-S129	RAMU	juvenile	1	Released	Unknown	NA	NA	Unknown	900043000181629	ICR-RAMU Release	34.1872	-117.177	juvenile
2019-07-12	ICR19-001	Day	East Fork City Creek	East Fork City Creek	Reach 8 East Fork City Creek	34.1866	-117.177	ICR19-001-S132	RAMU	juvenile	1	Released	Unknown	NA	NA	Unknown	900043000181645	ICR-RAMU Release	34.1872	-117.177	juvenile
2019-07-12	ICR19-001	Day	East Fork City Creek	East Fork City Creek	Reach 8 East Fork City Creek	34.1866	-117.177	ICR19-001-S141	RAMU	juvenile	1	Released	Unknown	NA	NA	Unknown	900043000181679	ICR-RAMU Release	34.1872	-117.177	juvenile
2019-07-12	ICR19-001	Day	East Fork City Creek	East Fork City Creek	Reach 8 East Fork City Creek	34.1866	-117.177	ICR19-001-S146	RAMU	juvenile	1	Released	Unknown	NA	NA	Unknown	900043000181697	ICR-RAMU Release	34.1872	-117.177	juvenile
2019-07-12	ICR19-001	Day	East Fork City Creek	East Fork City Creek	Reach 8 East Fork City Creek	34.1866	-117.177	ICR19-001-S088	RAMU	juvenile	1	Released	Unknown	NA	NA	Unknown	900043000181559	ICR-RAMU Release	34.1867	-117.177	juvenile
2019-07-12	ICR19-001	Day	East Fork City Creek	East Fork City Creek	Reach 8 East Fork City Creek	34.1866	-117.177	ICR19-001-S091	RAMU	juvenile	1	Released	Unknown	NA	NA	Unknown	900043000181590	ICR-RAMU Release	34.1867	-117.177	juvenile
2019-07-12	ICR19-001	Day	East Fork City Creek	East Fork City Creek	Reach 8 East Fork City Creek	34.1866	-117.177	ICR19-001-S098	RAMU	juvenile	1	Released	Unknown	NA	NA	Unknown	900043000181634	ICR-RAMU Release	34.1867	-117.177	juvenile
2019-07-12	ICR19-001	Day	East Fork City Creek	East Fork City Creek	Reach 8 East Fork City Creek	34.1866	-117.177	ICR19-001-S111	RAMU	juvenile	1	Released	Unknown	NA	NA	Unknown	900043000181507	ICR-RAMU Release	34.1872	-117.177	juvenile
2019-07-12	ICR19-001	Day	East Fork City Creek	East Fork City Creek	Reach 8 East Fork City Creek	34.1866	-117.177	ICR19-001-S118	RAMU	juvenile	1	Released	Unknown	NA	NA	Unknown	900043000181562	ICR-RAMU Release	34.1872	-117.177	juvenile
2019-07-12	ICR19-001	Day	East Fork City Creek	East Fork City Creek	Reach 8 East Fork City Creek	34.1866	-117.177	ICR19-001-S123	RAMU	juvenile	1	Released	Unknown	NA	NA	Unknown	900043000181603	ICR-RAMU Release	34.1872	-117.177	juvenile
2019-07-12	ICR19-001	Day	East Fork City Creek	East Fork City Creek	Reach 8 East Fork City Creek	34.1866	-117.177	ICR19-001-S133	RAMU	juvenile	1	Released	Unknown	NA	NA	Unknown	900043000181654	ICR-RAMU Release	34.1872	-117.177	juvenile
2019-07-12	ICR19-001	Day	East Fork City Creek	East Fork City Creek	Reach 8 East Fork City Creek	34.1866	-117.177	ICR19-001-S139	RAMU	juvenile	1	Released	Unknown	NA	NA	Unknown	900043000181669	ICR-RAMU Release	34.1872	-117.177	juvenile
2019-07-12	ICR19-001	Day	East Fork City Creek	East Fork City Creek	Reach 7 East Fork City Creek	34.1847	-117.178	ICR19-001-S012	RAMU	juvenile	1	Released	Unknown	NA	NA	Unknown	900043000181554	ICR-RAMU Release	34.1863	-117.177	juvenile
2019-07-12	ICR19-001	Day	East Fork City Creek	East Fork City Creek	Reach 7 East Fork City Creek	34.1847	-117.178	ICR19-001-S013	RAMU	juvenile	1	Released	Unknown	NA	NA	Unknown	900043000181580	ICR-RAMU Release	34.1863	-117.177	juvenile
2019-07-12	ICR19-001	Day	East Fork City Creek	East Fork City Creek	Reach 7 East Fork City Creek	34.1847	-117.178	ICR19-001-S022	RAMU	juvenile	1	Released	Unknown	NA	NA	Unknown	900043000181619	ICR-RAMU Release	34.1863	-117.177	juvenile
2019-07-12	ICR19-001	Day	East Fork City Creek	East Fork City Creek	Reach 7 East Fork City Creek	34.1847	-117.178	ICR19-001-S023	RAMU	juvenile	1	Released	Unknown	NA	NA	Unknown	900043000181648	ICR-RAMU Release	34.1863	-117.177	juvenile
2019-07-12	ICR19-001	Day	East Fork City Creek	East Fork City Creek	Reach 7 East Fork City Creek	34.1847	-117.178	ICR19-001-S032	RAMU	juvenile	1	Released	Unknown	NA	NA	Unknown	900043000181687	ICR-RAMU Release	34.1863	-117.177	juvenile
2019-07-12	ICR19-001	Day	East Fork City Creek	East Fork City Creek	Reach 7 East Fork City Creek	34.1847	-117.178	ICR19-001-S037	RAMU	juvenile	1	Released	Unknown	NA	NA	Unknown	900043000181512	ICR-RAMU Release	34.1865	-117.177	juvenile
2019-07-12	ICR19-001	Day	East Fork City Creek	East Fork City Creek	Reach 7 East Fork City Creek	34.1847	-117.178	ICR19-001-S041	RAMU	juvenile	1	Released	Unknown	NA	NA	Unknown	900043000181540	ICR-RAMU Release	34.1865	-117.177	juvenile
2019-07-12	ICR19-001	Day	East Fork City Creek	East Fork City Creek	Reach 7 East Fork City Creek	34.1847	-117.178	ICR19-001-S042	RAMU	juvenile	1	Released	Unknown	NA	NA	Unknown	900043000181545	ICR-RAMU Release	34.1865	-117.177	juvenile
2019-07-12	ICR19-001	Day	East Fork City Creek	East Fork City Creek	Reach 7 East Fork City Creek	34.1847	-117.178	ICR19-001-S050	RAMU	juvenile	1	Released	Unknown	NA	NA	Unknown	900043000181591	ICR-RAMU Release	34.1865	-117.177	juvenile
2019-07-12	ICR19-001	Day	East Fork City Creek	East Fork City Creek	Reach 7 East Fork City Creek	34.1847	-117.178	ICR19-001-S057	RAMU	juvenile	1	Released	Unknown	NA	NA	Unknown	900043000181614	ICR-RAMU Release	34.1865	-117.177	juvenile
2019-07-12	ICR19-001	Day	East Fork City Creek	East Fork City Creek	Reach 7 East Fork City Creek	34.1847	-117.178	ICR19-001-S065	RAMU	juvenile	1	Released	Unknown	NA	NA	Unknown	900043000181659	ICR-RAMU Release	34.1865	-117.177	juvenile
2019-07-12	ICR19-001	Day	East Fork City Creek	East Fork City Creek	Reach 7 East Fork City Creek	34.1847	-117.178	ICR19-001-S066	RAMU	juvenile	1	Released	Unknown	NA	NA	Unknown	900043000181661	ICR-RAMU Release	34.1865	-117.177	juvenile
2019-07-12	ICR19-001	Day	East Fork City Creek	East Fork City Creek	Reach 8 East Fork City Creek	34.1866	-117.177	ICR19-001-S079	RAMU	juvenile	1	Released	Unknown	NA	NA	Unknown	900043000181509	ICR-RAMU Release	34.1867	-117.177	juvenile
2019-07-12	ICR19-001	Day	East Fork City Creek	East Fork City Creek	Reach 8 East Fork City Creek	34.1866	-117.177	ICR19-001-S081	RAMU	juvenile	1	Released	Unknown	NA	NA	Unknown	900043000181521	ICR-RAMU Release	34.1867	-117.177	juvenile
2019-07-12	ICR19-001	Day	East Fork City Creek	East Fork City Creek	Reach 8 East Fork City Creek	34.1866	-117.177	ICR19-001-S084	RAMU	juvenile	1	Released	Unknown	NA	NA	Unknown	900043000181541	ICR-RAMU Release	34.1867	-117.177	juvenile
2019-07-12	ICR19-001	Day	East Fork City Creek	East Fork City Creek	Reach 8 East Fork City Creek	34.1866	-117.177	ICR19-001-S102	RAMU	juvenile	1	Released	Unknown	NA	NA	Unknown	900043000181655	ICR-RAMU Release	34.1867	-117.177	juvenile
2019-07-12	ICR19-001	Day	East Fork City Creek	East Fork City Creek	Reach 8 East Fork City Creek	34.1866	-117.177	ICR19-001-S103	RAMU	juvenile	1	Released	Unknown	NA	NA	Unknown	900043000181662	ICR-RAMU Release	34.1867	-117.177	juvenile
2019-07-12	ICR19-001	Day	East Fork City Creek	East Fork City Creek	Reach 8 East Fork City Creek	34.1866	-117.177	ICR19-001-S127	RAMU	juvenile	1	Released	Unknown	NA	NA	Unknown	900043000181622	ICR-RAMU Release	34.1872	-117.177	juvenile
2019-07-12	ICR19-001	Day	East Fork City Creek	East Fork City Creek	Reach 8 East Fork City Creek	34.1866	-117.177	ICR19-001-S128	RAMU	juvenile	1	Released	Unknown	NA	NA	Unknown	900043000181628	ICR-RAMU Release	34.1872	-117.177	juvenile
2019-07-12	ICR19-001	Day	East Fork City Creek	East Fork City Creek	Reach 8 East Fork City Creek	34.1866	-117.177	ICR19-001-S134	RAMU	juvenile	1	Released	Unknown	NA	NA	Unknown	900043000181657	ICR-RAMU Release	34.1872	-117.177	juvenile
2019-07-12	ICR19-001	Day	East Fork City Creek	East Fork City Creek	Reach 7 East Fork City Creek	34.1847	-117.178	ICR19-001-S001	RAMU	juvenile	1	Released	Unknown	NA	NA	Unknown	900043000181501	ICR-RAMU Release	34.1863	-117.177	juvenile
2019-07-12	ICR19-001	Day	East Fork City Creek	East Fork City Creek	Reach 7 East Fork City Creek	34.1847	-117.178	ICR19-001-S018	RAMU	juvenile	1	Released	Unknown	NA	NA	Unknown	900043000181602	ICR-RAMU Release	34.1863	-117.177	juvenile
2019-07-12	ICR19-001	Day	East Fork City Creek	East Fork City Creek	Reach 7 East Fork City Creek	34.1847	-117.178	ICR19-001-S029	RAMU	juvenile	1	Released	Unknown	NA	NA	Unknown	900043000181677	ICR-RAMU Release	34.1863	-117.177	juvenile
2019-07-12	ICR19-001	Day	East Fork City Creek	East Fork City Creek	Reach 7 East Fork City Creek	34.1847	-117.178	ICR19-001-S030	RAMU	juvenile	1	Released	Unknown	NA	NA	Unknown	900043000181678	ICR-RAMU Release	34.1863	-117.177	juvenile
2019-07-12	ICR19-001	Day	East Fork City Creek	East Fork City Creek	Reach 7 East Fork City Creek	34.1847	-117.178	ICR19-001-S039	RAMU	juvenile	1	Released	Unknown	NA	NA	Unknown	900043000181524	ICR-RAMU Release	34.1865	-117.177	juvenile
2019-07-12	ICR19-001	Day	East Fork City Creek	East Fork City Creek	Reach 7 East Fork City Creek	34.1847	-117.178	ICR19-001-S048	RAMU	juvenile	1	Released	Unknown	NA	NA	Unknown	900043000181570	ICR-RAMU Release	34.1865	-117.177	juvenile
2019-07-12	ICR19-001	Day	East Fork City Creek	East Fork City Creek	Reach 7 East Fork City Creek	34.1847	-117.178	ICR19-001-S059	RAMU	juvenile	1	Released	Unknown	NA	NA	Unknown	900043000181624	ICR-RAMU Release	34.1865	-117.177	juvenile
2019-07-12	ICR19-001	Day	East Fork City Creek	East Fork City Creek	Reach 7 East Fork City Creek	34.1847	-117.178	ICR19-001-S070	RAMU	juvenile	1	Released	Unknown	NA	NA	Unknown	900043000181680	ICR-RAMU Release	34.1865	-117.177	juvenile
2019-07-12	ICR19-001	Day	East Fork City Creek	East Fork City Creek	Reach 7 East Fork City Creek	34.1847	-117.178	ICR19-001-S072	RAMU	juvenile	1	Released	Unknown	NA	NA	Unknown	900043000181688	ICR-RAMU Release	34.1865	-117.177	juvenile
2019-07-12	ICR19-001	Day	East Fork City Creek	East Fork City Creek	Reach 8 East Fork City Creek	34.1866	-117.177	ICR19-001-S089	RAMU	juvenile	1	Released	Unknown	NA	NA	Unknown	900043000181574	ICR-RAMU Release	34.1867	-117.177	juvenile
2019-07-12	ICR19-001	Day	East Fork City Creek	East Fork City Creek	Reach 8 East Fork City Creek	34.1866	-117.177	ICR19-001-S092	RAMU	juvenile	1	Released	Unknown	NA	NA	Unknown	900043000181597	ICR-RAMU Release	34.1867	-117.177	juvenile
2019-07-12	ICR19-001	Day	East Fork City Creek	East Fork City Creek	Reach 8 East Fork City Creek	34.1866	-117.177	ICR19-001-S094	RAMU	juvenile	1	Released	Unknown	NA	NA	Unknown	900043000181607	ICR-RAMU Release	34.1867	-117.177	juvenile
2019-07-12	ICR19-001	Day	East Fork City Creek	East Fork City Creek	Reach 8 East Fork City Creek	34.1866	-117.177	ICR19-001-S115	RAMU	juvenile	1	Released	Unknown	NA	NA	Unknown	900043000181530	ICR-RAMU Release	34.1872	-117.177	juvenile
2019-07-12	ICR19-001	Day	East Fork City Creek	East Fork City Creek	Reach 8 East Fork City Creek	34.1866	-117.177	ICR19-001-S117	RAMU	juvenile	1	Released	Unknown	NA	NA	Unknown	900043000181556	ICR-RAMU Release	34.1872	-117.177	juvenile
2019-07-12	ICR19-001	Day	East Fork City Creek	East Fork City Creek	Reach 8 East Fork City Creek	34.1866	-117.177	ICR19-001-S136	RAMU	juvenile	1	Released	Unknown	NA	NA	Unknown	900043000181665	ICR-RAMU Release	34.1872	-117.177	juvenile
2019-07-12	ICR19-001	Day	East Fork City Creek	East Fork City Creek	Reach 8 East Fork City Creek	34.1866	-117.177	ICR19-001-S145	RAMU	juvenile	1	Released	Unknown	NA	NA	Unknown	900043000181695	ICR-RAMU Release	34.1872	-117.177	juvenile
2019-08-05	ICR19-003	Day	East Fork City Creek	East Fork City Creek	Reach 7 East Fork City Creek	34.1847	-117.178	ICR19-003-S007	RAMU	juvenile	1	Released	Unknown	NA	NA	Unknown	900043000181426	ICR-RAMU Release	34.1865	-117.177	juvenile
2019-08-05	ICR19-003	Day	East Fork City Creek	East Fork City Creek	Reach 7 East Fork City Creek	34.1847	-117.178	ICR19-003-S009	RAMU	juvenile	1	Released	Unknown	NA	NA	Unknown	900043000181430	ICR-RAMU Release	34.1865	-117.177	juvenile
2019-08-05	ICR19-003	Day	East Fork City Creek	East Fork City Creek	Reach 7 East Fork City Creek	34.1847	-117.178	ICR19-003-S013	RAMU	juvenile	1	Released	Unknown	NA	NA	Unknown	900043000181442	ICR-RAMU Release	34.1865	-117.177	juvenile
2019-08-05	ICR19-003	Day	East Fork City Creek	East Fork City Creek	Reach 7 East Fork City Creek	34.1847	-117.178	ICR19-003-S015	RAMU	juvenile	1	Released	Unknown	NA	NA	Unknown	900043000181445	ICR-RAMU Release	34.1865	-117.177	juvenile
2019-08-05	ICR19-003	Day	East Fork City Creek	East Fork City Creek	Reach 7 East Fork City Creek	34.1847	-117.178	ICR19-003-S023	RAMU	juvenile	1	Released	Unknown	NA	NA	Unknown	900043000181476	ICR-RAMU Release	34.1865	-117.177	juvenile
2019-08-05	ICR19-003	Day	East Fork City Creek	East Fork City Creek	Reach 8 East Fork City Creek	34.1866	-117.177	ICR19-003-S029	RAMU	juvenile	1	Released	Unknown	NA	NA	Unknown	900043000181417	ICR-RAMU Release	34.1867	-117.177	juvenile
2019-08-05	ICR19-003	Day	East Fork City Creek	East Fork City Creek	Reach 8 East Fork City Creek	34.1866	-117.177	ICR19-003-S035	RAMU	juvenile	1	Released	Unknown	NA	NA	Unknown	900043000181447	ICR-RAMU Release	34.1867	-117.177	juvenile
2019-08-05	ICR19-003	Day	East Fork City Creek	East Fork City Creek	Reach 8 East Fork City Creek	34.1866	-117.177	ICR19-003-S040	RAMU	juvenile	1	Released	Unknown	NA	NA	Unknown	900043000181472	ICR-RAMU Release	34.1867	-117.177	juvenile
2019-08-05	ICR19-003	Day	East Fork City Creek	East Fork City Creek	Reach 8 East Fork City Creek	34.1866	-117.177	ICR19-003-S044	RAMU	juvenile	1	Released	Unknown	NA	NA	Unknown	900043000181485	ICR-RAMU Release	34.1867	-117.177	juvenile
2019-08-05	ICR19-003	Day	East Fork City Creek	East Fork City Creek	Reach 8 East Fork City Creek	34.1866	-117.177	ICR19-003-S046	RAMU	juvenile	1	Released	Unknown	NA	NA	Unknown	900043000181490	ICR-RAMU Release	34.1867	-117.177	juvenile
2019-08-05	ICR19-003	Day	East Fork City Creek	East Fork City Creek	Reach 7 East Fork City Creek	34.1847	-117.178	ICR19-003-S004	RAMU	juvenile	1	Released	Unknown	NA	NA	Unknown	900043000181423	ICR-RAMU Release	34.1865	-117.177	juvenile
2019-08-05	ICR19-003	Day	East Fork City Creek	East Fork City Creek	Reach 7 East Fork City Creek	34.1847	-117.178	ICR19-003-S014	RAMU	juvenile	1	Released	Unknown	NA	NA	Unknown	900043000181444	ICR-RAMU Release	34.1865	-117.177	juvenile
2019-08-05	ICR19-003	Day	East Fork City Creek	East Fork City Creek	Reach 7 East Fork City Creek	34.1847	-117.178	ICR19-003-S022	RAMU	juvenile	1	Released	Unknown	NA	NA	Unknown	900043000181469	ICR-RAMU Release	34.1865	-117.177	juvenile
2019-08-05	ICR19-003	Day	East Fork City Creek	East Fork City Creek	Reach 8 East Fork City Creek	34.1866	-117.177	ICR19-003-S036	RAMU	juvenile	1	Released	Unknown	NA	NA	Unknown	900043000181453	ICR-RAMU Release	34.1867	-117.177	juvenile
2019-08-05	ICR19-003	Day	East Fork City Creek	East Fork City Creek	Reach 8 East Fork City Creek	34.1866	-117.177	ICR19-003-S039	RAMU	juvenile	1	Released	Unknown	NA	NA	Unknown	900043000181470	ICR-RAMU Release	34.1867	-117.177	juvenile
2019-08-05	ICR19-003	Day	East Fork City Creek	East Fork City Creek	Reach 8 East Fork City Creek	34.1866	-117.177	ICR19-003-S045	RAMU	juvenile	1	Released	Unknown	NA	NA	Unknown	900043000181486	ICR-RAMU Release	34.1867	-117.177	juvenile
2019-08-05	ICR19-003	Day	East Fork City Creek	East Fork City Creek	Reach 7 East Fork City Creek	34.1847	-117.178	ICR19-003-S002	RAMU	juvenile	1	Released	Unknown	NA	NA	Unknown	900043000181409	ICR-RAMU Release	34.1865	-117.177	juvenile
2019-08-05	ICR19-003	Day	East Fork City Creek	East Fork City Creek	Reach 7 East Fork City Creek	34.1847	-117.178	ICR19-003-S005	RAMU	juvenile	1	Released	Unknown	NA	NA	Unknown	900043000181424	ICR-RAMU Release	34.1865	-117.177	juvenile
2019-08-05	ICR19-003	Day	East Fork City Creek	East Fork City Creek	Reach 7 East Fork City Creek	34.1847	-117.178	ICR19-003-S016	RAMU	juvenile	1	Released	Unknown	NA	NA	Unknown	900043000181449	ICR-RAMU Release	34.1865	-117.177	juvenile
2019-08-05	ICR19-003	Day	East Fork City Creek	East Fork City Creek	Reach 7 East Fork City Creek	34.1847	-117.178	ICR19-003-S019	RAMU	juvenile	1	Released	Unknown	NA	NA	Unknown	900043000181461	ICR-RAMU Release	34.1865	-117.177	juvenile
2019-08-05	ICR19-003	Day	East Fork City Creek	East Fork City Creek	Reach 7 East Fork City Creek	34.1847	-117.178	ICR19-003-S021	RAMU	juvenile	1	Released	Unknown	NA	NA	Unknown	900043000181467	ICR-RAMU Release	34.1865	-117.177	juvenile
2019-08-05	ICR19-003	Day	East Fork City Creek	East Fork City Creek	Reach 8 East Fork City Creek	34.1866	-117.177	ICR19-003-S034	RAMU	juvenile	1	Released	Unknown	NA	NA	Unknown	900043000181446	ICR-RAMU Release	34.1867	-117.177	juvenile
2019-08-05	ICR19-003	Day	East Fork City Creek	East Fork City Creek	Reach 8 East Fork City Creek	34.1866	-117.177	ICR19-003-S049	RAMU	juvenile	1	Released	Unknown	NA	NA	Unknown	900043000181495	ICR-RAMU Release	34.1867	-117.177	juvenile
2019-08-05	ICR19-003	Day	East Fork City Creek	East Fork City Creek	Reach 7 East Fork City Creek	34.1847	-117.178	ICR19-003-S006	RAMU	juvenile	1	Released	Unknown	NA	NA	Unknown	900043000181425	ICR-RAMU Release	34.1865	-117.177	juvenile
2019-08-05	ICR19-003	Day	East Fork City Creek	East Fork City Creek	Reach 7 East Fork City Creek	34.1847	-117.178	ICR19-003-S012	RAMU	juvenile	1	Released	Unknown	NA	NA	Unknown	900043000181440	ICR-RAMU Release	34.1865	-117.177	juvenile
2019-08-05	ICR19-003	Day	East Fork City Creek	East Fork City Creek	Reach 7 East Fork City Creek	34.1847	-117.178	ICR19-003-S024	RAMU	juvenile	1	Released	Unknown	NA	NA	Unknown	900043000181481	ICR-RAMU Release	34.1865	-117.177	juvenile
2019-08-05	ICR19-003	Day	East Fork City Creek	East Fork City Creek	Reach 8 East Fork City Creek	34.1866	-117.177	ICR19-003-S030	RAMU	juvenile	1	Released	Unknown	NA	NA	Unknown	900043000181418	ICR-RAMU Release	34.1867	-117.177	juvenile
2019-08-05	ICR19-003	Day	East Fork City Creek	East Fork City Creek	Reach 8 East Fork City Creek	34.1866	-117.177	ICR19-003-S037	RAMU	juvenile	1	Released	Unknown	NA	NA	Unknown	900043000181462	ICR-RAMU Release	34.1867	-117.177	juvenile
2019-08-05	ICR19-003	Day	East Fork City Creek	East Fork City Creek	Reach 8 East Fork City Creek	34.1866	-117.177	ICR19-003-S043	RAMU	juvenile	1	Released	Unknown	NA	NA	Unknown	900043000181482	ICR-RAMU Release	34.1867	-117.177	juvenile
2019-08-05	ICR19-003	Day	East Fork City Creek	East Fork City Creek	Reach 7 East Fork City Creek	34.1847	-117.178	ICR19-003-S008	RAMU	juvenile	1	Released	Unknown	NA	NA	Unknown	900043000181428	ICR-RAMU Release	34.1865	-117.177	juvenile
2019-08-05	ICR19-003	Day	East Fork City Creek	East Fork City Creek	Reach 7 East Fork City Creek	34.1847	-117.178	ICR19-003-S011	RAMU	juvenile	1	Released	Unknown	NA	NA	Unknown	900043000181436	ICR-RAMU Release	34.1865	-117.177	juvenile
2019-08-05	ICR19-003	Day	East Fork City Creek	East Fork City Creek	Reach 7 East Fork City Creek	34.1847	-117.178	ICR19-003-S026	RAMU	juvenile	1	Released	Unknown	NA	NA	Unknown	900043000181496	ICR-RAMU Release	34.1865	-117.177	juvenile
2019-08-05	ICR19-003	Day	East Fork City Creek	East Fork City Creek	Reach 8 East Fork City Creek	34.1866	-117.177	ICR19-003-S028	RAMU	juvenile	1	Released	Unknown	NA	NA	Unknown	900043000181414	ICR-RAMU Release	34.1867	-117.177	juvenile
2019-08-05	ICR19-003	Day	East Fork City Creek	East Fork City Creek	Reach 8 East Fork City Creek	34.1866	-117.177	ICR19-003-S032	RAMU	juvenile	1	Released	Unknown	NA	NA	Unknown	900043000181438	ICR-RAMU Release	34.1867	-117.177	juvenile
2019-08-05	ICR19-003	Day	East Fork City Creek	East Fork City Creek	Reach 8 East Fork City Creek	34.1866	-117.177	ICR19-003-S041	RAMU	juvenile	1	Released	Unknown	NA	NA	Unknown	900043000181477	ICR-RAMU Release	34.1867	-117.177	juvenile
2019-08-05	ICR19-003	Day	East Fork City Creek	East Fork City Creek	Reach 8 East Fork City Creek	34.1866	-117.177	ICR19-003-S038	RAMU	juvenile	1	Released	Unknown	NA	NA	Unknown	900043000181464	ICR-RAMU Release	34.1867	-117.177	juvenile
2019-08-05	ICR19-003	Day	East Fork City Creek	East Fork City Creek	Reach 8 East Fork City Creek	34.1866	-117.177	ICR19-003-S050	RAMU	juvenile	1	Released	Unknown	NA	NA	Unknown	900043000181498	ICR-RAMU Release	34.1867	-117.177	juvenile
2019-08-05	ICR19-003	Day	East Fork City Creek	East Fork City Creek	Reach 8 East Fork City Creek	34.1866	-117.177	ICR19-003-S048	RAMU	juvenile	1	Released	Unknown	NA	NA	Unknown	900043000181492	ICR-RAMU Release	34.1867	-117.177	juvenile
2019-08-05	ICR19-003	Day	East Fork City Creek	East Fork City Creek	Reach 7 East Fork City Creek	34.1847	-117.178	ICR19-003-S001	RAMU	juvenile	1	Released	Unknown	NA	NA	Unknown	900043000181406	ICR-RAMU Release	34.1865	-117.177	juvenile
2019-08-05	ICR19-003	Day	East Fork City Creek	East Fork City Creek	Reach 7 East Fork City Creek	34.1847	-117.178	ICR19-003-S003	RAMU	juvenile	1	Released	Unknown	NA	NA	Unknown	900043000181410	ICR-RAMU Release	34.1865	-117.177	juvenile
2019-08-05	ICR19-003	Day	East Fork City Creek	East Fork City Creek	Reach 7 East Fork City Creek	34.1847	-117.178	ICR19-003-S017	RAMU	juvenile	1	Released	Unknown	NA	NA	Unknown	900043000181450	ICR-RAMU Release	34.1865	-117.177	juvenile
2019-08-05	ICR19-003	Day	East Fork City Creek	East Fork City Creek	Reach 7 East Fork City Creek	34.1847	-117.178	ICR19-003-S018	RAMU	juvenile	1	Released	Unknown	NA	NA	Unknown	900043000181460	ICR-RAMU Release	34.1865	-117.177	juvenile
2019-08-05	ICR19-003	Day	East Fork City Creek	East Fork City Creek	Reach 7 East Fork City Creek	34.1847	-117.178	ICR19-003-S020	RAMU	juvenile	1	Released	Unknown	NA	NA	Unknown	900043000181463	ICR-RAMU Release	34.1865	-117.177	juvenile
2019-08-05	ICR19-003	Day	East Fork City Creek	East Fork City Creek	Reach 7 East Fork City Creek	34.1847	-117.178	ICR19-003-S025	RAMU	juvenile	1	Released	Unknown	NA	NA	Unknown	900043000181483	ICR-RAMU Release	34.1865	-117.177	juvenile
2019-08-05	ICR19-003	Day	East Fork City Creek	East Fork City Creek	Reach 8 East Fork City Creek	34.1866	-117.177	ICR19-003-S033	RAMU	juvenile	1	Released	Unknown	NA	NA	Unknown	900043000181441	ICR-RAMU Release	34.1867	-117.177	juvenile
2019-08-05	ICR19-003	Day	East Fork City Creek	East Fork City Creek	Reach 8 East Fork City Creek	34.1866	-117.177	ICR19-003-S047	RAMU	juvenile	1	Released	Unknown	NA	NA	Unknown	900043000181491	ICR-RAMU Release	34.1867	-117.177	juvenile
2019-08-05	ICR19-003	Day	East Fork City Creek	East Fork City Creek	Reach 7 East Fork City Creek	34.1847	-117.178	ICR19-003-S010	RAMU	juvenile	1	Released	Unknown	NA	NA	Unknown	900043000181432	ICR-RAMU Release	34.1865	-117.177	juvenile
2019-08-05	ICR19-003	Day	East Fork City Creek	East Fork City Creek	Reach 8 East Fork City Creek	34.1866	-117.177	ICR19-003-S027	RAMU	juvenile	1	Released	Unknown	NA	NA	Unknown	900043000181404	ICR-RAMU Release	34.1867	-117.177	juvenile
2019-08-05	ICR19-003	Day	East Fork City Creek	East Fork City Creek	Reach 8 East Fork City Creek	34.1866	-117.177	ICR19-003-S031	RAMU	juvenile	1	Released	Unknown	NA	NA	Unknown	900043000181437	ICR-RAMU Release	34.1867	-117.177	juvenile
2019-08-05	ICR19-003	Day	East Fork City Creek	East Fork City Creek	Reach 8 East Fork City Creek	34.1866	-117.177	ICR19-003-S042	RAMU	juvenile	1	Released	Unknown	NA	NA	Unknown	900043000181478	ICR-RAMU Release	34.1867	-117.177	juvenile
2019-08-27	MNW19-047	Day	East Fork City Creek	East Fork City Creek	Reach 7 East Fork City Creek	34.1847	-117.178	MNW19-047 -S9	RAMU	Juvenile	1	Released	Unknown	36	4.75	Yes	900043000181409		34.1862	-117.177	juvenile
2019-09-10	ICR19-005	Day	East Fork City Creek	East Fork City Creek	Reach 7 East Fork City Creek	34.1847	-117.178	ICR19-005-S006	RAMU	adult	1	Released	Unknown	NA	NA	No	900043000917317	also has trovan tag: 000-7DF-2BE6; ICR-RAMU Release	34.1865	-117.177	adult
2019-09-10	ICR19-005	Day	East Fork City Creek	East Fork City Creek	Reach 7 East Fork City Creek	34.1847	-117.178	ICR19-005-S003	RAMU	adult	1	Released	Unknown	NA	NA	No	900043000916305	also has trovan tag: 000-78A-DCCD; ICR-RAMU Release	34.1865	-117.177	adult
2019-09-10	ICR19-005	Day	East Fork City Creek	East Fork City Creek	Reach 7 East Fork City Creek	34.1847	-117.178	ICR19-005-S005	RAMU	adult	1	Released	Unknown	NA	NA	No	900043000917316	also has trovan tag: 000-7DF-205E; ICR-RAMU Release	34.1865	-117.177	adult
2019-09-10	ICR19-005	Day	East Fork City Creek	East Fork City Creek	Reach 7 East Fork City Creek	34.1847	-117.178	ICR19-005-S001	RAMU	adult	1	Released	Unknown	NA	NA	No	900043000916288	also has trovan tag: 000-78A-1C0C; ICR-RAMU Release	34.1865	-117.177	adult
2019-09-10	ICR19-005	Day	East Fork City Creek	East Fork City Creek	Reach 7 East Fork City Creek	34.1847	-117.178	ICR19-005-S002	RAMU	adult	1	Released	Unknown	NA	NA	No	900043000916289	also has trovan tag: 000-78A-DBD2; ICR-RAMU Release	34.1865	-117.177	adult
2019-09-10	ICR19-005	Day	East Fork City Creek	East Fork City Creek	Reach 7 East Fork City Creek	34.1847	-117.178	ICR19-005-S004	RAMU	adult	1	Released	Unknown	NA	NA	No	900043000917315	also has trovan tag: 000-7DF-21F0; ICR-RAMU Release	34.1865	-117.177	adult
2020-05-26	2MTA20-003	Day	East Fork City Creek	East Fork City Creek	Reach 13 East Fork City Creek	34.1908	-117.168	2MTA20-003 -S7	RAMU	Adult	1	Released	Male	55	19.5	Yes	3840a0302b39c		34.1924	-117.168	adult
2020-05-26	2MTA20-003	Day	East Fork City Creek	East Fork City Creek	Reach 11 East Fork City Creek	34.1897	-117.172	2MTA20-003 -S5	RAMU	Adult	1	Released	Female	56	20.75	Yes	3840a0302b386		34.1896	-117.172	adult
2020-05-26	2MTA20-003	Day	East Fork City Creek	East Fork City Creek	Reach 13 East Fork City Creek	34.1908	-117.168	2MTA20-003 -S8	RAMU	Adult	1	Escaped	Male	NA	NA	Yes	3840a0302b2d7	Escaped before measured	34.1926	-117.168	adult
2020-07-01	MNW20-032	Day	East Fork City Creek	East Fork City Creek	Reach 9 East Fork City Creek	34.188	-117.175	MNW20-032 -S1	RAMU	Juvenile	1	Released	Female	41	5	Yes	900043000181474		34.1893	-117.174	juvenile
2020-07-01	MNW20-032	Day	East Fork City Creek	East Fork City Creek	Reach 10 East Fork City Creek	34.1898	-117.174	MNW20-032 -S5	RAMU	Adult	1	Released	Female	54	13.5	Yes	900043000181444		34.1902	-117.172	adult
2020-07-01	MNW20-032	Day	East Fork City Creek	East Fork City Creek	Reach 10 East Fork City Creek	34.1898	-117.174	MNW20-032 -S3	RAMU	Adult	1	Released	Female	58	15.5	Yes	900043000181406		34.1903	-117.173	adult
2020-07-01	MNW20-032	Day	East Fork City Creek	East Fork City Creek	Reach 16 East Fork City Creek	34.1965	-117.168	MNW20-032 -S16	RAMU	Adult	1	Released	Male	60	25.5	Yes	900043000181544		34.1975	-117.168	adult
2020-07-01	MNW20-032	Day	East Fork City Creek	East Fork City Creek	Reach 15 East Fork City Creek	34.1946	-117.168	MNW20-032 -S14	RAMU	Adult	1	Released	Male	62	23.5	Yes	900043000181601	CJH changed to M based on 2 other IDs as M	34.1953	-117.168	adult
2020-07-01	MNW20-032	Day	East Fork City Creek	East Fork City Creek	Reach 16 East Fork City Creek	34.1965	-117.168	MNW20-032 -S15	RAMU	Adult	1	Released	Female	62	25	Yes	900043000181431		34.1974	-117.168	adult
2020-07-01	MNW20-032	Day	East Fork City Creek	East Fork City Creek	Reach 10 East Fork City Creek	34.1898	-117.174	MNW20-032 -S4	RAMU	Adult	1	Released	Female	66	26.5	Yes	900043000181687		34.1904	-117.173	adult
2020-07-01	MNW20-032	Day	East Fork City Creek	East Fork City Creek	Reach 15 East Fork City Creek	34.1946	-117.168	MNW20-032 -S13	RAMU	Adult	1	Released	Female	66	25.25	Yes	900043000181660		34.1947	-117.168	adult
2020-07-01	MNW20-032	Day	East Fork City Creek	East Fork City Creek	Reach 13 East Fork City Creek	34.1908	-117.168	MNW20-032 -S11	RAMU	Adult	1	Released	Male	67	27.5	Yes	900043000181680		34.1923	-117.168	adult
2020-07-01	MNW20-032	Day	East Fork City Creek	East Fork City Creek	Reach 13 East Fork City Creek	34.1908	-117.168	MNW20-032 -S10	RAMU	Adult	1	Released	Male	69	34.5	Yes	841560538		34.191	-117.167	adult
2020-07-01	MNW20-032	Day	East Fork City Creek	East Fork City Creek	Reach 12 East Fork City Creek	34.1893	-117.169	MNW20-032 -S9	RAMU	Adult	1	Released	Female	81	50.5	Yes	00078AD0A8		34.1905	-117.169	adult
2020-08-14	2MTA20-026	Day	East Fork City Creek	East Fork City Creek	Reach 13 East Fork City Creek	34.1908	-117.168	2MTA20-026 -S7	RAMU	Juvenile	1	Released	Female	45	9.5	No	900043000181489		34.1921	-117.168	juvenile
2020-08-14	2MTA20-026	Day	East Fork City Creek	East Fork City Creek	Reach 16 East Fork City Creek	34.1965	-117.168	2MTA20-026 -S11	RAMU	Adult	1	Released	Male	55	23.5	Yes	900043000181652		34.1966	-117.169	adult
2020-08-14	2MTA20-026	Day	East Fork City Creek	East Fork City Creek	Reach 13 East Fork City Creek	34.1908	-117.168	2MTA20-026 -S5	RAMU	Adult	1	Released	Male	61	31	Yes	900043000181476		34.191	-117.168	adult
2020-08-14	2MTA20-026	Day	East Fork City Creek	East Fork City Creek	Reach 13 East Fork City Creek	34.1908	-117.168	2MTA20-026 -S6	RAMU	Adult	1	Released	Male	62	29	Yes	900043000181542		34.1916	-117.168	adult
2020-08-14	2MTA20-026	Day	East Fork City Creek	East Fork City Creek	Reach 16 East Fork City Creek	34.1965	-117.168	2MTA20-026 -S12	RAMU	Adult	1	Released	Male	64	35.5	Yes	900043000181551	In database as 1U 1M 1F, not sure what it should be: ICR19-001, 2MTA20-026, LAM21-042	34.1974	-117.168	adult
2020-08-14	2MTA20-026	Day	East Fork City Creek	East Fork City Creek	Reach 16 East Fork City Creek	34.1965	-117.168	2MTA20-026 -S14	RAMU	Adult	1	Released	Male	64.5	29.5	Yes	9000043000181544		34.1975	-117.167	adult
2021-05-20	LAM21-042	Day	East Fork City Creek	East Fork City Creek	Reach 13 East Fork City Creek	34.1908	-117.168	LAM21-042 -S5	RAMU	Adult	1	Released	Male	65	24.5	Yes	900043000181624		34.1908	-117.168	adult
2021-05-20	LAM21-042	Day	East Fork City Creek	East Fork City Creek	Reach 11 East Fork City Creek	34.1897	-117.172	LAM21-042 -S3	RAMU	Adult	1	Released	Male	67	28	Yes	900043000181638		34.1895	-117.171	adult
2021-05-20	LAM21-042	Day	East Fork City Creek	East Fork City Creek	Reach 16 East Fork City Creek	34.1965	-117.168	LAM21-042 -S8	RAMU	Adult	1	Released	Female	68	30.5	Yes	900043000181551	In database as 1U 1M 1F, not sure what it should be: ICR19-001, 2MTA20-026, LAM21-042	34.1974	-117.168	adult
2021-07-06	MTA21-059	Day	East Fork City Creek	East Fork City Creek	Reach 13 East Fork City Creek	34.1908	-117.168	MTA21-059 -S10	RAMU	Juvenile	1	Released	Unknown	47	7.5	No	845530812		34.1921	-117.168	juvenile
2021-07-06	MTA21-059	Day	East Fork City Creek	East Fork City Creek	Reach 12 East Fork City Creek	34.1893	-117.169	MTA21-059 -S16	RAMU	Adult	1	Released	Female	61	28.25	No	845531052	Saw frog heading back; also added to MTA21-060	34.1908	-117.168	adult
2021-07-06	MTA21-059	Day	East Fork City Creek	East Fork City Creek	Reach 13 East Fork City Creek	34.1908	-117.168	MTA21-059 -S9	RAMU	Adult	1	Released	Male	67	25	Yes	900043000181624		34.1908	-117.168	adult
2021-08-10	LG21-015	Day	East Fork City Creek	East Fork City Creek	Reach 2 East Fork City Creek	34.1753	-117.183	LG21-015 -S32	RAMU	Adult	1	Released	Female	71	42	No	900043000181416	Sent to Richmond for DNA extraction.	34.1757	-117.183	adult
2021-08-10	LG21-015	Day	East Fork City Creek	East Fork City Creek	Reach 3 East Fork City Creek	34.1774	-117.183	LG21-015 -S37	RAMU	Adult	1	Released	Female	77	45	No	900043000181421	Sent to Richmond for DNA extraction.	34.1785	-117.183	adult
2021-08-26	JNH21-042	Day	East Fork City Creek	East Fork City Creek	Reach 12 East Fork City Creek	34.1893	-117.169	JNH21-042 -S7	RAMU	Adult	1	Released	Female	65	28	No	900043000181468		34.1908	-117.168	adult
2021-08-26	JNH21-042	Day	East Fork City Creek	East Fork City Creek	Reach 15 East Fork City Creek	34.1946	-117.168	JNH21-042 -S11	RAMU	Adult	1	Released	Male	67	35.5	Yes	900043000181463		34.1946	-117.168	adult
2021-08-26	JNH21-042	Day	East Fork City Creek	East Fork City Creek	Reach 15 East Fork City Creek	34.1946	-117.168	JNH21-042 -S12	RAMU	Adult	1	Released	Male	67	31	Yes	900043000181512	S11	34.1946	-117.168	adult
2021-08-26	JNH21-042	Day	East Fork City Creek	East Fork City Creek	Reach 15 East Fork City Creek	34.1946	-117.168	JNH21-042 -S13	RAMU	Adult	1	Released	Male	70	43	Yes	900043000181601	S11	34.1946	-117.168	adult
2022-05-18	JNH22-041	Day	East Fork City Creek	East Fork City Creek	Reach 15 East Fork City Creek	34.1946	-117.168	JNH22-041 -S7	RAMU	Adult	1	Released	Female	53	14	No	845534286		34.1963	-117.168	adult
2022-05-18	JNH22-041	Day	East Fork City Creek	East Fork City Creek	Reach 12 East Fork City Creek	34.1893	-117.169	JNH22-041 -S4	RAMU	Adult	1	Released	Male	65	23.5	Yes	900043000207591		34.1906	-117.168	adult
2022-05-18	JNH22-041	Day	East Fork City Creek	East Fork City Creek	Reach 15 East Fork City Creek	34.1946	-117.168	JNH22-041 -S9	RAMU	Adult	1	Released	Male	72	34.5	Yes	900043000181463		34.1963	-117.168	adult
2022-05-18	JNH22-041	Day	East Fork City Creek	East Fork City Creek	Reach 13 East Fork City Creek	34.1908	-117.168	JNH22-041 -S5	RAMU	Adult	1	Released	Female	76	45	No	835533277		34.1917	-117.168	adult
2022-07-06	MNW22-025	Day	East Fork City Creek	East Fork City Creek	Reach 15 East Fork City Creek	34.1946	-117.168	MNW22-025 -S10	RAMU	Adult	1	Released	Female	56	18.5	No	982091063508897		34.1962	-117.168	adult
2022-07-06	MNW22-025	Day	East Fork City Creek	East Fork City Creek	Reach 15 East Fork City Creek	34.1946	-117.168	MNW22-025 -S11	RAMU	Adult	1	Released	Female	60	26	Yes	845534286	MNW22-025 -S10	34.1962	-117.168	adult
2022-07-06	MNW22-025	Day	East Fork City Creek	East Fork City Creek	Reach 13 East Fork City Creek	34.1908	-117.168	MNW22-025 -S6	RAMU	Adult	1	Released	Female	68	32	No	982091063508975		34.1912	-117.168	adult
2022-07-06	MNW22-025	Day	East Fork City Creek	East Fork City Creek	Reach 13 East Fork City Creek	34.1908	-117.168	MNW22-025 -S7	RAMU	Adult	1	Released	Female	70	48	Yes	845533277		34.1917	-117.168	adult
2022-07-06	MNW22-025	Day	East Fork City Creek	East Fork City Creek	Reach 13 East Fork City Creek	34.1908	-117.168	MNW22-025 -S5	RAMU	Adult	1	Released	Male	70	44	Yes	900043000181601		34.1911	-117.168	adult
2022-07-06	MNW22-025	Day	East Fork City Creek	East Fork City Creek	Reach 15 East Fork City Creek	34.1946	-117.168	MNW22-025 -S9	RAMU	Adult	1	Released	Male	71	42	Yes	900043000181463		34.1961	-117.168	adult
2022-10-04	LG22-029	Day	East Fork City Creek	East Fork City Creek	Reach 13 East Fork City Creek	34.1908	-117.168	LG22-029 -S010	RAMU	Adult	1	Released	Male	60	21	Yes	900043000207552		34.1923	-117.168	adult
2022-10-04	LG22-029	Day	East Fork City Creek	East Fork City Creek	Reach 13 East Fork City Creek	34.1908	-117.168	LG22-029 -S011	RAMU	Adult	1	Released	Male	64	28	Yes	900043000207591		34.1909	-117.168	adult
2002-07-31	CJH02-306281	Stream Survey	Fuller Mill	Fuller Mill Creek	Reach 012	33.8148	-116.736	CJH02-306281 -106	RAMU	Adult	1	Released	Female	79	68	No	053329608	Batched from ControlForm,Changed coords from 33.8148333333333, 116.7303 to put in creek. CR note: coord changed on 29Oct2015 - 33.81556 -116.72939 changed to 33.81559 -116.73446	33.8156	-116.734	adult
2005-06-30	CJH5-57	Day	Fuller Mill	Fuller Mill Creek	Reach 017	33.8211	-116.726	CJH5-57 -7	RAMU	Adult	1	Released	Male	61	36	Yes	054041874		33.8225	-116.723	adult
2005-06-30	CJH5-57	Day	Fuller Mill	Fuller Mill Creek	Reach 017	33.8211	-116.726	CJH5-57 -8	RAMU	Adult	1	Released	Male	65	42.5	No	054832029		33.8225	-116.723	adult
2005-06-30	CJH5-57	Day	Fuller Mill	Fuller Mill Creek	Reach 017	33.8211	-116.726	CJH5-57 -10	RAMU	Adult	1	Released	Male	67	47.5	Yes	054100115		33.8225	-116.722	adult
2005-06-30	CJH5-57	Day	Fuller Mill	Fuller Mill Creek	Reach 017	33.8211	-116.726	CJH5-57 -6	RAMU	Adult	1	Released	Female	70	56	Yes	053882623		33.8223	-116.723	adult
2005-06-30	CJH5-57	Day	Fuller Mill	Fuller Mill Creek	Reach 017	33.8211	-116.726	CJH5-57 -9	RAMU	Adult	1	Released	Unknown	72	50.5	No	058111597	In database as 1U 1F 1M, unsure which it should be: CJH5-57, LG7-19, LG8-23	33.8225	-116.723	adult
2006-09-06	LG6-54	Day	Fuller Mill	Fuller Mill Creek	Reach 015	33.8187	-116.73	LG6-54 -3	RAMU	Adult	1	Released	Female	51	15	No	107623003	GPS estimated from start of reach	33.8187	-116.73	adult
2006-09-06	LG6-54	Day	Fuller Mill	Fuller Mill Creek	Reach 015	33.8187	-116.73	LG6-54 -4	RAMU	Adult	1	Released	Male	52	16	No	107625034		33.8202	-116.727	adult
2006-09-15	SLC6-77	Day	Fuller Mill	Fuller Mill Creek	Reach 015	33.8187	-116.73	SLC6-77 -5	RAMU	Adult	1	Released	Male	54	17	Yes	107625034	1 toe	33.8201	-116.727	adult
2006-09-15	SLC6-77	Day	Fuller Mill	Fuller Mill Creek	Reach 015	33.8187	-116.73	SLC6-77 -6	RAMU	Adult	1	Released	Male	54	18	No	107623017		33.8201	-116.727	adult
2006-09-15	SLC6-77	Day	Fuller Mill	Fuller Mill Creek	Reach 014	33.8172	-116.732	SLC6-77 -2	RAMU	Adult	1	Released	Male	59	22	No	107590574	GPS estimated fromt start of reach	33.8172	-116.732	adult
2007-05-22	ARB7-8	Day	Fuller Mill	Fuller Mill Creek	Reach 016	33.8198	-116.728	ARB7-8 -4	RAMU	Adult	1	Released	Male	51	19	Yes	107623017		33.8199	-116.727	adult
2007-07-11	LG7-19	Day	Fuller Mill	Fuller Mill Creek	Reach 016	33.8198	-116.728	LG7-19 -4	RAMU	Adult	1	Released	Male	60	20	No	096813864		33.8201	-116.727	adult
2007-08-15	ARB7-19	Day	Fuller Mill	Fuller Mill Creek	Reach 016	33.8198	-116.728	ARB7-19 -28	RAMU	Adult	1	Released	Male	53	19	No	107584586	Changed coords from 33.820667, -116.725267 KLB 6Dec2013	33.821	-116.726	adult
2008-05-16	LG8-23	Day	Fuller Mill	Fuller Mill Creek	Reach 016	33.8198	-116.728	LG8-23 -7	RAMU	Adult	1	Released	Male	59	22	Yes	096813864		33.8202	-116.727	adult
2008-05-16	LG8-23	Day	Fuller Mill	Fuller Mill Creek	Reach 016	33.8198	-116.728	LG8-23 -6	RAMU	Adult	1	Released	Male	59	24	Yes	107625034		33.8201	-116.727	adult
2008-06-25	LG8-34	Day	Fuller Mill	Fuller Mill Creek	Reach 016	33.8198	-116.728	LG8-34 -7	RAMU	Adult	1	Released	Male	56	24	Yes	107623017		33.8201	-116.727	adult
2008-06-25	LG8-34	Day	Fuller Mill	Fuller Mill Creek	Reach 016	33.8198	-116.728	LG8-34 -5	RAMU	Adult	1	Released	Male	60	27	Yes	107625034	Back right toes are all short	33.8201	-116.727	adult
2008-06-25	LG8-34	Day	Fuller Mill	Fuller Mill Creek	Reach 016	33.8198	-116.728	LG8-34 -8	RAMU	Adult	1	Released	Male	65	26	Yes	096813864		33.8201	-116.727	adult
2008-08-06	LG8-38	Day	Fuller Mill	Fuller Mill Creek	Reach 016	33.8198	-116.728	LG8-38 -5	RAMU	Adult	1	Released	Male	65	30	Yes	107625034		33.8201	-116.727	adult
2008-08-27	LG8-46	Day	Fuller Mill	Fuller Mill Creek	Reach 004	33.8023	-116.749	LG8-46 -5	RAMU	Adult	1	Released	Male	52	12	No	096848836		33.8027	-116.749	adult
2009-05-27	ARB9-57	Day	Fuller Mill	Fuller Mill Creek	Reach 005	33.8043	-116.748	ARB9-57 -4	RAMU	Adult	1	Released	Male	55	20.5	No	020839859		33.8046	-116.748	adult
2009-05-27	ARB9-57	Day	Fuller Mill	Fuller Mill Creek	Reach 009	33.8102	-116.74	ARB9-57 -12	RAMU	Adult	1	Released	Female	62	29	No	020840567		33.8111	-116.74	adult
2013-08-12	LG13-79	Day	Fuller Mill	Fuller Mill Creek	Reach 016	33.8198	-116.728	LG13-79 -17	RAMU	Adult	1	Released	Female	54	20	No	108007541		33.8202	-116.727	adult
2013-08-12	LG13-79	Day	Fuller Mill	Fuller Mill Creek	Reach 016	33.8198	-116.728	LG13-79 -18	RAMU	Adult	1	Released	Female	62	25	No	108004549		33.8201	-116.727	adult
2013-08-12	LG13-79	Day	Fuller Mill	Fuller Mill Creek	Reach 016	33.8198	-116.728	LG13-79 -16	RAMU	Adult	1	Released	Male	74	51	No	096840578	Changed recap to no because no previous captures KLB 18Oct2013	33.8201	-116.727	adult
2014-05-15	LG14-37	Day	Fuller Mill	Fuller Mill Creek	Reach 007	33.8069	-116.744	LG14-37 -45	RAMU	Adult	1	Released	Female	50	11	No	044068885	0050 toe clipped; Pics 139-140	33.8084	-116.742	adult
2014-05-15	LG14-37	Day	Fuller Mill	Fuller Mill Creek	Reach 008	33.8085	-116.742	LG14-37 -51	RAMU	Adult	1	Released	Female	54	12.5	No	044057270	Toeclip 0030; pics 149-150	33.8085	-116.742	adult
2014-05-29	LG14-42	Day	Fuller Mill	Fuller Mill Creek	Reach 016	33.8198	-116.728	LG14-42 -4	RAMU	Adult	1	Released	Female	63	25	Yes	108007541		33.8201	-116.727	adult
2014-07-01	LG14-71	Day	Fuller Mill	Fuller Mill Creek	Reach 007	33.8069	-116.744	LG14-71 -43	RAMU	Adult	1	Released	Female	51	14	No	044035021	No toes clipped	33.8084	-116.742	adult
2014-08-22	ARB14-19	Day	Fuller Mill	Fuller Mill Creek	Reach 008	33.8085	-116.742	ARB14-19 -18	RAMU	Adult	1	Released	Female	52	11.5	No	044063548	Most likely released animal from ICR; Put recap as N based on PIT tag history KLB 22Sep14	33.8089	-116.741	adult
2014-08-22	ARB14-19	Day	Fuller Mill	Fuller Mill Creek	Reach 007	33.8069	-116.744	ARB14-19 -9	RAMU	Adult	1	Released	Male	52	12.5	No	044038807	Most likely released animal from ICR	33.8082	-116.743	adult
2014-08-22	ARB14-19	Day	Fuller Mill	Fuller Mill Creek	Reach 007	33.8069	-116.744	ARB14-19 -14	RAMU	Adult	1	Released	Female	52	12	No	044047805	Most likely released animal from ICR	33.8084	-116.742	adult
2014-08-22	ARB14-19	Day	Fuller Mill	Fuller Mill Creek	Reach 009	33.8102	-116.74	ARB14-19 -19	RAMU	Adult	1	Released	Male	55	18	No	044027035	Most likely released animal from ICR	33.8105	-116.74	adult
2015-05-28	KLB15-029	Day	Fuller Mill	Fuller Mill Creek	Reach 007	33.8069	-116.744	KLB15-029 -S13	RAMU	Adult	1	Released	Male	50	12	No	044035866	Recap from release, 0000,	33.8085	-116.742	adult
2015-05-28	KLB15-029	Day	Fuller Mill	Fuller Mill Creek	Reach 007	33.8069	-116.744	KLB15-029 -S14	RAMU	Adult	1	Released	Female	52	14	Yes	044047805	recap from release already pit tagged, 0000	33.8085	-116.742	adult
2015-05-28	KLB15-029	Day	Fuller Mill	Fuller Mill Creek	Reach 007	33.8069	-116.744	KLB15-029 -S15	RAMU	Adult	1	Released	Female	53	14.5	Yes	044057270	0030,	33.8085	-116.742	adult
2015-05-28	KLB15-029	Day	Fuller Mill	Fuller Mill Creek	Reach 008	33.8085	-116.742	KLB15-029 -S17	RAMU	Adult	1	Released	Female	57	17.5	No	044063094	From release,	33.8089	-116.742	adult
2015-05-28	KLB15-029	Day	Fuller Mill	Fuller Mill Creek	Reach 007	33.8069	-116.744	KLB15-029 -S9	RAMU	Adult	1	Released	Female	58	17	No	044037109	Recap from release, 0001 toeclip	33.8076	-116.743	adult
2015-06-23	MNW15-043	Day	Fuller Mill	Fuller Mill Creek	Reach 006	33.806	-116.747	MNW15-043 -S8	RAMU	Adult	1	Released	Male	52	13	No	108008532	0000 toe clip. Changed from Juvenile to Adult 9Oct2015 JEM. Change from Escaped to Released 22Oct2015 MNW	33.8068	-116.744	adult
2015-06-23	MNW15-043	Day	Fuller Mill	Fuller Mill Creek	Reach 007	33.8069	-116.744	MNW15-043 -S13	RAMU	Adult	1	Released	Female	53	16	No	108010569	Changed from 33.80766, -116.74223	33.8081	-116.742	adult
2015-06-23	MNW15-043	Day	Fuller Mill	Fuller Mill Creek	Reach 007	33.8069	-116.744	MNW15-043 -S15	RAMU	Adult	1	Released	Female	55	16	Yes	044047805	Toeclip 0030	33.8084	-116.742	adult
2015-06-23	MNW15-043	Day	Fuller Mill	Fuller Mill Creek	Reach 007	33.8069	-116.744	MNW15-043 -S12	RAMU	Adult	1	Released	Male	56	22	No	044027108	Toeclip 0000, Changed from 33.80753, -116.7422	33.8081	-116.742	adult
2015-06-23	MNW15-043	Day	Fuller Mill	Fuller Mill Creek	Reach 007	33.8069	-116.744	MNW15-043 -S14	RAMU	Adult	1	Released	Female	60	20	Yes	044057270	Toeclip	33.8081	-116.742	adult
2015-06-23	MNW15-043	Day	Fuller Mill	Fuller Mill Creek	Reach 009	33.8102	-116.74	MNW15-043 -S20	RAMU	Adult	1	Released	Female	60	25	No	108004785		33.8106	-116.74	adult
2015-06-23	MNW15-043	Day	Fuller Mill	Fuller Mill Creek	Reach 007	33.8069	-116.744	MNW15-043 -S9	RAMU	Adult	1	Released	Female	63	21	Yes	044037109	Toeclip 0001	33.808	-116.743	adult
2015-07-06	LG15-024	Day	Fuller Mill	Fuller Mill Creek	Reach 007	33.8069	-116.744	LG15-024 -S15	RAMU	Adult	1	Released	Female	56	17	Yes	044047805		33.8083	-116.742	adult
2015-07-06	LG15-024	Day	Fuller Mill	Fuller Mill Creek	Reach 009	33.8102	-116.74	LG15-024 -S21	RAMU	Adult	1	Released	Female	60	28	Yes	108004785		33.8107	-116.74	adult
2015-07-06	LG15-024	Day	Fuller Mill	Fuller Mill Creek	Reach 007	33.8069	-116.744	LG15-024 -S14	RAMU	Adult	1	Released	Female	61	21.5	Yes	044057270		33.8083	-116.742	adult
2015-07-06	LG15-024	Day	Fuller Mill	Fuller Mill Creek	Reach 009	33.8102	-116.74	LG15-024 -S22	RAMU	Adult	1	Released	Female	64	26.4	No	044028047		33.8107	-116.74	adult
2015-07-06	LG15-024	Day	Fuller Mill	Fuller Mill Creek	Reach 007	33.8069	-116.744	LG15-024 -S9	RAMU	Adult	1	Released	Female	64	24	Yes	044037109		33.8077	-116.743	adult
2015-07-06	LG15-024	Day	Fuller Mill	Fuller Mill Creek	Reach 008	33.8085	-116.742	LG15-024 -S17	RAMU	Adult	1	Released	Female	65	27	Yes	044063094		33.809	-116.742	adult
2015-08-10	ARB15-041	Day	Fuller Mill	Fuller Mill Creek	Reach 002	33.7981	-116.749	ARB15-041 -S20	RAMU	Adult	1	Released	Male	50	12	No	044061320	914527	33.7995	-116.75	adult
2015-08-11	ARB15-042	Day	Fuller Mill	Fuller Mill Creek	Reach 007	33.8069	-116.744	ARB15-042 -S7	RAMU	Adult	1	Released	Male	60	22	Yes	044038807		33.8083	-116.742	adult
2015-08-11	ARB15-042	Day	Fuller Mill	Fuller Mill Creek	Reach 007	33.8069	-116.744	ARB15-042 -S8	RAMU	Adult	1	Released	Female	61	24	Yes	044057270	Toe 0030	33.8083	-116.742	adult
2015-08-11	ARB15-042	Day	Fuller Mill	Fuller Mill Creek	Reach 009	33.8102	-116.74	ARB15-042 -S18	RAMU	Adult	1	Released	Male	62	26	Yes	044027035		33.8106	-116.74	adult
2015-08-11	ARB15-042	Day	Fuller Mill	Fuller Mill Creek	Reach 008	33.8085	-116.742	ARB15-042 -S14	RAMU	Adult	1	Released	Female	65	30.5	Yes	044063094		33.8087	-116.741	adult
2015-08-11	ARB15-042	Day	Fuller Mill	Fuller Mill Creek	Reach 009	33.8102	-116.74	ARB15-042 -S22	RAMU	Adult	1	Released	Female	66	28	Yes	044028047		33.8113	-116.74	adult
2015-08-11	ARB15-042	Day	Fuller Mill	Fuller Mill Creek	Reach 009	33.8102	-116.74	ARB15-042 -S20	RAMU	Adult	1	Released	Female	67	35	Yes	108004785		33.8107	-116.74	adult
2015-09-25	MNW15-070	Day	Fuller Mill	Fuller Mill Creek	Reach 002	33.7981	-116.749	MNW15-070 -S16	RAMU	Adult	1	Released	Male	50	13	No	044019290	CRES ID 914528; Pchip 287164390	33.7987	-116.749	adult
2016-06-02	MNW16-036	Day	Fuller Mill	Fuller Mill Creek	Reach 009	33.8102	-116.74	MNW16-036 -S3	RAMU	Adult	1	Released	Male	59	22.5	No	044020319		33.8111	-116.74	adult
2016-06-02	MNW16-036	Day	Fuller Mill	Fuller Mill Creek	Reach 009	33.8102	-116.74	MNW16-036 -S4	RAMU	Adult	1	Released	Female	69	33.5	No	044032794	Same as s3	33.8112	-116.74	adult
2016-06-02	LG16-051	Day	Fuller Mill	Fuller Mill Creek	Reach 007	33.8069	-116.744	LG16-051 -S9	RAMU	Adult	1	Released	Female	69	29	Yes	044037109	Added sex F, KLB 31Oct2018	33.8077	-116.743	adult
2016-06-02	LG16-051	Day	Fuller Mill	Fuller Mill Creek	Reach 007	33.8069	-116.744	LG16-051 -S10	RAMU	Adult	1	Released	Unknown	NA	24.5	No	836545784	Had2 lerches on lt hind limb	33.8079	-116.743	adult
2016-07-06	LG16-065	Day	Fuller Mill	Fuller Mill Creek	Reach 009	33.8102	-116.74	LG16-065 -S19	RAMU	Adult	1	Released	Male	62	25	Yes	044020319	Bsal 1600300039	33.8113	-116.74	adult
2016-07-07	LG16-066	Day	Fuller Mill	Fuller Mill Creek	Reach 017	33.8211	-116.726	LG16-066 -S9	RAMU	Adult	1	Released	Female	70	31.5	No	836577591	1600300041; one swab	33.8213	-116.725	adult
2016-07-07	LG16-066	Day	Fuller Mill	Fuller Mill Creek	Reach 017	33.8211	-116.726	LG16-066 -S10	RAMU	Adult	1	Released	Female	79	55	No	836536551	1600300042; one swab	33.8212	-116.725	adult
2017-05-24	JEM17-033	Day	Fuller Mill	Fuller Mill Creek	Reach 009	33.8102	-116.74	JEM17-033 -S12	RAMU	Adult	1	Released	Female	76	44	No	836546123		33.8121	-116.74	adult
2017-07-06	JEM17-042	Day	Fuller Mill	Fuller Mill Creek	Reach 014	33.8172	-116.732	JEM17-042 -S19	RAMU	Adult	1	Released	Female	79	43.5	Yes	836577591		33.8185	-116.731	adult
2017-08-23	ARB17-013	Day	Fuller Mill	Fuller Mill Creek	Reach 009	33.8102	-116.74	ARB17-013 -S23	RAMU	Adult	1	Released	Male	60	30	No	836530353		33.8112	-116.74	adult
2018-06-07	MNW18-022	Day	Fuller Mill	Fuller Mill Creek	Reach 009	33.8102	-116.74	MNW18-022 -S25	RAMU	Adult	1	Released	Male	62	26.5	Yes	836540523	Left pointer finger missing; new pit tag	33.8105	-116.74	adult
2002-07-31	CJH02-306281	Stream Survey	Fuller Mill	Fuller Mill Creek TRIB 3	Fuller Mill Creek TRIB 3 Reach 1	33.8217	-116.725	CJH02-306281 -107	RAMU	Adult	1	Released	Male	56	17.5	No	053585014	Batched from ControlForm,	33.8223	-116.723	adult
2002-07-31	CJH02-306281	Stream Survey	Fuller Mill	Fuller Mill Creek TRIB 3	Fuller Mill Creek TRIB 3 Reach 1	33.8217	-116.725	CJH02-306281 -108	RAMU	Adult	1	Released	Male	65	40	No	053309302	Batched from ControlForm,Changed coord from 116.72215 to put in stream	33.8222	-116.723	adult
2002-10-07	LG02-402479	Stream Survey	Fuller Mill	Fuller Mill Creek TRIB 3	Fuller Mill Creek TRIB 3 Reach 1	33.8217	-116.725	LG02-402479 -16	RAMU	Adult	1	Released	Male	67	42	Yes	053309302	Batched from ControlForm,	33.8224	-116.722	adult
2003-06-13	ARB3-17		Fuller Mill	Fuller Mill Creek TRIB 3	Fuller Mill Creek TRIB 3 Reach 2	33.8225	-116.722	ARB3-17 -2	RAMU	Adult	1	Released	Male	56	19	Yes	053585014	Batched from ControlForm,Changed coord from 33.8216166666666 to put in creek	33.8226	-116.722	adult
2003-06-13	ARB3-17		Fuller Mill	Fuller Mill Creek TRIB 3	Fuller Mill Creek TRIB 3 Reach 2	33.8225	-116.722	ARB3-17 -10	RAMU	Adult	1	Released	Male	64	29	No	054309286	Batched from ControlForm,Short back toes Swab	33.8225	-116.722	adult
2003-06-13	ARB3-17		Fuller Mill	Fuller Mill Creek TRIB 3	Fuller Mill Creek TRIB 3 Reach 1	33.8217	-116.725	ARB3-17 -3	RAMU	Adult	1	Released	Male	64	32.5	No	054041874	Batched from ControlForm,Just above falls Swab	33.8226	-116.723	adult
2003-06-13	ARB3-17		Fuller Mill	Fuller Mill Creek TRIB 3	Fuller Mill Creek TRIB 3 Reach 1	33.8217	-116.725	ARB3-17 -8	RAMU	Adult	1	Released	Male	69	41	No	054100115	Batched from ControlForm, Swab	33.8224	-116.723	adult
2003-07-14	CJH3-139		Fuller Mill	Fuller Mill Creek TRIB 3	Fuller Mill Creek TRIB 3 Reach 2	33.8225	-116.722	CJH3-139 -11	RAMU	Adult	1	Released	Female	50	17	No	053882623	Batched from ControlForm,	33.8228	-116.721	adult
2003-07-14	CJH3-139		Fuller Mill	Fuller Mill Creek TRIB 3	Fuller Mill Creek TRIB 3 Reach 1	33.8217	-116.725	CJH3-139 -7	RAMU	Adult	1	Released	Male	58	28	Yes	053585014	Batched from ControlForm,	33.8225	-116.722	adult
2003-08-07	SLC3-34	Stream Survey	Fuller Mill	Fuller Mill Creek TRIB 3	Fuller Mill Creek TRIB 3 Reach 2	33.8225	-116.722	SLC3-34 -60	RAMU	Adult	1	Released	Unknown	51	16.5	No	055051336	Batched from ControlForm,Tip of 2000 toe stumpy and swollen. Changed coords from 34.1974, 117.167633333333 to put in creek.	33.8228	-116.721	adult
2003-08-07	SLC3-34	Stream Survey	Fuller Mill	Fuller Mill Creek TRIB 3	Fuller Mill Creek TRIB 3 Reach 2	33.8225	-116.722	SLC3-34 -61	RAMU	Adult	1	Released	Female	52	16.5	Yes	053882623	Batched from ControlForm,	33.8227	-116.721	adult
2005-07-28	GMT5-27	Day	Fuller Mill	Fuller Mill Creek TRIB 3	Fuller Mill Creek TRIB 3 Reach 1	33.8217	-116.725	GMT5-27 -31	RAMU	Adult	1	Released	Male	67	48.5	Yes	054100115		33.8225	-116.722	adult
2005-07-28	GMT5-27	Day	Fuller Mill	Fuller Mill Creek TRIB 3	Fuller Mill Creek TRIB 3 Reach 1	33.8217	-116.725	GMT5-27 -7	RAMU	Adult	1	Released	Male	68	47	Yes	054832029	Captured in pool below waterfall	33.8224	-116.723	adult
2005-09-01	CJH5-73	Day	Fuller Mill	Fuller Mill Creek TRIB 3	Fuller Mill Creek TRIB 3 Reach 1	33.8217	-116.725	CJH5-73 -8	RAMU	Adult	1	Released	Female	84	81	No	055070784	Probably female but questionable. Photos of thumbs. Found below waterfall.	33.8217	-116.725	adult
2006-08-10	LG6-50	Day	Fuller Mill	Fuller Mill Creek TRIB 3	Fuller Mill Creek TRIB 3 Reach 1	33.8217	-116.725	LG6-50 -8	RAMU	Adult	1	Released	Male	65	43	Yes	053585014	Changed coords from 33.822833, -116.72225 KLB 6Dec2013	33.8225	-116.723	adult
2007-07-11	LG7-19	Day	Fuller Mill	Fuller Mill Creek TRIB 3	Fuller Mill Creek TRIB 3 Reach 1	33.8217	-116.725	LG7-19 -13	RAMU	Adult	1	Released	Male	50	16	No	107586532	Recap w/o pit tag, Estimated gps coord, gave it the same point as lg7-19-25 in the same reach_x000D_ o pit tag	33.8224	-116.722	adult
2007-07-11	LG7-19	Day	Fuller Mill	Fuller Mill Creek TRIB 3	Fuller Mill Creek TRIB 3 Reach 1	33.8217	-116.725	LG7-19 -8	RAMU	Adult	1	Released	Male	59	21.5	No	096843568	Recapnw_x000D_ o pit tag	33.8225	-116.722	adult
2007-07-11	LG7-19	Day	Fuller Mill	Fuller Mill Creek TRIB 3	Fuller Mill Creek TRIB 3 Reach 1	33.8217	-116.725	LG7-19 -9	RAMU	Adult	1	Released	Male	74	52	Yes	058111597	Estimated gps coord, gave it the same point as lg7-19-25 in the same reach.In database as 1U 1F 1M, unsure which it should be: CJH5-57, LG7-19, LG8-23	33.8224	-116.722	adult
2007-08-15	ARB7-19	Day	Fuller Mill	Fuller Mill Creek TRIB 3	Fuller Mill Creek TRIB 3 Reach 1	33.8217	-116.725	ARB7-19 -32	RAMU	Adult	1	Released	Male	54	21.5	No	107614593	Toe clipped but no PIT tag.	33.8224	-116.722	adult
2007-08-15	ARB7-19	Day	Fuller Mill	Fuller Mill Creek TRIB 3	Fuller Mill Creek TRIB 3 Reach 1	33.8217	-116.725	ARB7-19 -33	RAMU	Adult	1	Released	Male	56	28	No	107626308		33.8224	-116.722	adult
2007-08-15	ARB7-19	Day	Fuller Mill	Fuller Mill Creek TRIB 3	Fuller Mill Creek TRIB 3 Reach 1	33.8217	-116.725	ARB7-19 -34	RAMU	Adult	1	Released	Male	57	25	No	107871367	Toe clipped but no PIT tag. Filled in sex as male KLB 10Sep12	33.8225	-116.722	adult
2008-05-16	LG8-23	Day	Fuller Mill	Fuller Mill Creek TRIB 3	Fuller Mill Creek TRIB 3 Reach 1	33.8217	-116.725	LG8-23 -17	RAMU	Adult	1	Released	Male	52	15	Yes	107586532		33.8224	-116.723	adult
2008-05-16	LG8-23	Day	Fuller Mill	Fuller Mill Creek TRIB 3	Fuller Mill Creek TRIB 3 Reach 1	33.8217	-116.725	LG8-23 -10	RAMU	Adult	1	Released	Male	56	24	No	096848864	Lat/Long determined from map	33.8224	-116.723	adult
2008-05-16	LG8-23	Day	Fuller Mill	Fuller Mill Creek TRIB 3	Fuller Mill Creek TRIB 3 Reach 1	33.8217	-116.725	LG8-23 -18	RAMU	Adult	1	Released	Male	60	20	Yes	107614593		33.8225	-116.723	adult
2008-05-16	LG8-23	Day	Fuller Mill	Fuller Mill Creek TRIB 3	Fuller Mill Creek TRIB 3 Reach 1	33.8217	-116.725	LG8-23 -8	RAMU	Adult	1	Released	Male	63	25	Yes	107626308		33.8225	-116.723	adult
2008-05-16	LG8-23	Day	Fuller Mill	Fuller Mill Creek TRIB 3	Fuller Mill Creek TRIB 3 Reach 1	33.8217	-116.725	LG8-23 -15	RAMU	Adult	1	Released	Male	65	31	Yes	053585014		33.8224	-116.723	adult
2008-05-16	LG8-23	Day	Fuller Mill	Fuller Mill Creek TRIB 3	Fuller Mill Creek TRIB 3 Reach 1	33.8217	-116.725	LG8-23 -13	RAMU	Adult	1	Released	Male	66	30	Yes	054832029	Lat/Long determined from map	33.8224	-116.723	adult
2008-05-16	LG8-23	Day	Fuller Mill	Fuller Mill Creek TRIB 3	Fuller Mill Creek TRIB 3 Reach 1	33.8217	-116.725	LG8-23 -9	RAMU	Adult	1	Released	Male	67	33	No	096852292		33.8225	-116.723	adult
2008-05-16	LG8-23	Day	Fuller Mill	Fuller Mill Creek TRIB 3	Fuller Mill Creek TRIB 3 Reach 1	33.8217	-116.725	LG8-23 -12	RAMU	Adult	1	Released	Female	73	39	Yes	058111597	Lat/Long determined from map. In database as 1U 1F 1M, unsure which it should be: CJH5-57, LG7-19, LG8-23	33.8224	-116.723	adult
2008-06-25	LG8-34	Day	Fuller Mill	Fuller Mill Creek TRIB 3	Fuller Mill Creek TRIB 3 Reach 1	33.8217	-116.725	LG8-34 -19	RAMU	Adult	1	Released	Male	61	27	Yes	107626308		33.8226	-116.723	adult
2008-06-25	LG8-34	Day	Fuller Mill	Fuller Mill Creek TRIB 3	Fuller Mill Creek TRIB 3 Reach 1	33.8217	-116.725	LG8-34 -18	RAMU	Adult	1	Released	Male	66	33	Yes	053585014		33.8225	-116.723	adult
2008-06-25	LG8-34	Day	Fuller Mill	Fuller Mill Creek TRIB 3	Fuller Mill Creek TRIB 3 Reach 1	33.8217	-116.725	LG8-34 -21	RAMU	Adult	1	Released	Male	68	33	Yes	096852292		33.8225	-116.723	adult
2008-06-25	LG8-34	Day	Fuller Mill	Fuller Mill Creek TRIB 3	Fuller Mill Creek TRIB 3 Reach 2	33.8225	-116.722	LG8-34 -35	RAMU	Adult	1	Escaped	Female	80	48	Yes	053882623		33.8226	-116.722	adult
2008-06-25	LG8-34	Day	Fuller Mill	Fuller Mill Creek TRIB 3	Fuller Mill Creek TRIB 3 Reach 1	33.8217	-116.725	LG8-34 -12	RAMU	Adult	1	Released	Female	85	47	Yes	055070784		33.8225	-116.723	adult
2008-08-06	LG8-38	Day	Fuller Mill	Fuller Mill Creek TRIB 3	Fuller Mill Creek TRIB 3 Reach 1	33.8217	-116.725	LG8-38 -19	RAMU	Adult	1	Released	Male	65	29	Yes	107626308		33.8225	-116.723	adult
2008-08-06	LG8-38	Day	Fuller Mill	Fuller Mill Creek TRIB 3	Fuller Mill Creek TRIB 3 Reach 1	33.8217	-116.725	LG8-38 -9	RAMU	Adult	1	Released	Male	70	38	Yes	053585014		33.8225	-116.722	adult
2009-05-28	ARB9-58	Day	Fuller Mill	Fuller Mill Creek TRIB 3	Fuller Mill Creek TRIB 3 Reach 1	33.8217	-116.725	ARB9-58 -6	RAMU	Adult	1	Released	Male	52	18	No	020894305	Changed coords from 33.822822, -116.722418 KLB 4Dec2013	33.8225	-116.722	adult
2009-05-28	ARB9-58	Day	Fuller Mill	Fuller Mill Creek TRIB 3	Fuller Mill Creek TRIB 3 Reach 1	33.8217	-116.725	ARB9-58 -8	RAMU	Adult	1	Released	Male	59	26.5	Yes	107871367	Changed coords from 33.823305, -116.72196 KLB 4Dec2013	33.8227	-116.722	adult
2009-05-28	ARB9-58	Day	Fuller Mill	Fuller Mill Creek TRIB 3	Fuller Mill Creek TRIB 3 Reach 1	33.8217	-116.725	ARB9-58 -5	RAMU	Adult	1	Released	Male	60	28	Yes	096848864		33.8225	-116.723	adult
2009-05-28	ARB9-58	Day	Fuller Mill	Fuller Mill Creek TRIB 3	Fuller Mill Creek TRIB 3 Reach 1	33.8217	-116.725	ARB9-58 -9	RAMU	Adult	1	Released	Male	62	30	Yes	107626308		33.8224	-116.722	adult
2009-05-28	ARB9-58	Day	Fuller Mill	Fuller Mill Creek TRIB 3	Fuller Mill Creek TRIB 3 Reach 1	33.8217	-116.725	ARB9-58 -10	RAMU	Adult	1	Released	Male	66	29.5	Yes	107614593		33.8225	-116.722	adult
2009-05-28	ARB9-58	Day	Fuller Mill	Fuller Mill Creek TRIB 3	Fuller Mill Creek TRIB 3 Reach 1	33.8217	-116.725	ARB9-58 -11	RAMU	Adult	1	Released	Male	67	36	Yes	053585014		33.8225	-116.722	adult
2009-06-26	LG9-63	Day	Fuller Mill	Fuller Mill Creek TRIB 3	Fuller Mill Creek TRIB 3 Reach 1	33.8217	-116.725	LG9-63 -6	RAMU	Adult	1	Released	Female	54	16.5	No	108009062	Animal previously toe-clipped new pit tag. Added sex based on subsequent capture	33.8225	-116.722	adult
2009-06-26	LG9-63	Day	Fuller Mill	Fuller Mill Creek TRIB 3	Fuller Mill Creek TRIB 3 Reach 1	33.8217	-116.725	LG9-63 -7	RAMU	Adult	1	Released	Male	56	20	Yes	020894305		33.8224	-116.722	adult
2009-06-26	LG9-63	Day	Fuller Mill	Fuller Mill Creek TRIB 3	Fuller Mill Creek TRIB 3 Reach 1	33.8217	-116.725	LG9-63 -5	RAMU	Adult	1	Released	Male	60	32	Yes	096848864		33.8225	-116.722	adult
2009-08-13	LG9-73	Day	Fuller Mill	Fuller Mill Creek TRIB 3	Fuller Mill Creek TRIB 3 Reach 1	33.8217	-116.725	LG9-73 -21	RAMU	Adult	1	Released	Male	70	40.5	Yes	107614593		33.8225	-116.722	adult
2010-06-16	ARB10-16	Day	Fuller Mill	Fuller Mill Creek TRIB 3	Fuller Mill Creek TRIB 3 Reach 1	33.8217	-116.725	ARB10-16 -11	RAMU	Adult	1	Released	Male	63	31	Yes	107871367	22, no swab in vial	33.8224	-116.723	adult
2010-06-16	ARB10-16	Day	Fuller Mill	Fuller Mill Creek TRIB 3	Fuller Mill Creek TRIB 3 Reach 1	33.8217	-116.725	ARB10-16 -7	RAMU	Adult	1	Released	Male	64	28	Yes	020894305		33.8226	-116.723	adult
2010-06-16	ARB10-16	Day	Fuller Mill	Fuller Mill Creek TRIB 3	Fuller Mill Creek TRIB 3 Reach 1	33.8217	-116.725	ARB10-16 -8	RAMU	Adult	1	Released	Female	65	33	Yes	108009062	Changed coords from 33.82272, -116.72292 KLB 6Dec2013	33.8226	-116.723	adult
2010-06-16	ARB10-16	Day	Fuller Mill	Fuller Mill Creek TRIB 3	Fuller Mill Creek TRIB 3 Reach 1	33.8217	-116.725	ARB10-16 -10	RAMU	Adult	1	Released	Male	70	34	Yes	107614593		33.8223	-116.723	adult
2010-06-16	ARB10-16	Day	Fuller Mill	Fuller Mill Creek TRIB 3	Fuller Mill Creek TRIB 3 Reach 1	33.8217	-116.725	ARB10-16 -9	RAMU	Adult	1	Released	Male	75	39	Yes	053585014		33.8224	-116.722	adult
2010-06-16	ARB10-16	Day	Fuller Mill	Fuller Mill Creek TRIB 3	Fuller Mill Creek TRIB 3 Reach 1	33.8217	-116.725	ARB10-16 -6	RAMU	Adult	1	Released	Female	82	61	Yes	053882623		33.8226	-116.723	adult
2011-07-21	ARB11-31	Day	Fuller Mill	Fuller Mill Creek TRIB 3	Fuller Mill Creek TRIB 3 Reach 1	33.8217	-116.725	ARB11-31 -8	RAMU	Adult	1	Released	Male	70	44	Yes	053585014		33.8224	-116.723	adult
2012-05-16	MSC12-50	Day	Fuller Mill	Fuller Mill Creek TRIB 3	Fuller Mill Creek TRIB 3 Reach 1	33.8217	-116.725	MSC12-50 -9	RAMU	Adult	1	Released	Male	70	34.5	Yes	107871367		33.8225	-116.722	adult
2012-05-16	MSC12-50	Day	Fuller Mill	Fuller Mill Creek TRIB 3	Fuller Mill Creek TRIB 3 Reach 1	33.8217	-116.725	MSC12-50 -10	RAMU	Adult	1	Released	Male	70	42	No	075844888	Previously toe-clipped	33.8225	-116.722	adult
2012-06-29	KLB12-52	Day	Fuller Mill	Fuller Mill Creek TRIB 3	Fuller Mill Creek TRIB 3 Reach 1	33.8217	-116.725	KLB12-52 -18	RAMU	Adult	1	Released	Male	68	47.5	Yes	096848864		33.8223	-116.723	adult
2013-05-29	LG13-42	Day	Fuller Mill	Fuller Mill Creek TRIB 3	Fuller Mill Creek TRIB 3 Reach 1	33.8217	-116.725	LG13-42 -6	RAMU	Adult	1	Released	Male	69	37	Yes	096848864	Jliv swab	33.8223	-116.723	adult
2013-05-29	LG13-42	Day	Fuller Mill	Fuller Mill Creek TRIB 3	Fuller Mill Creek TRIB 3 Reach 1	33.8217	-116.725	LG13-42 -8	RAMU	Adult	1	Released	Male	70	37	Yes	053585014	Jliv swabs	33.8223	-116.723	adult
2013-05-29	LG13-42	Day	Fuller Mill	Fuller Mill Creek TRIB 3	Fuller Mill Creek TRIB 3 Reach 1	33.8217	-116.725	LG13-42 -7	RAMU	Adult	1	Released	Female	74	41	Yes	108009062	Jliv swab, goop on left eye	33.8223	-116.723	adult
2013-08-12	LG13-79	Day	Fuller Mill	Fuller Mill Creek TRIB 3	Fuller Mill Creek TRIB 3 Reach 1	33.8217	-116.725	LG13-79 -28	RAMU	Adult	1	Released	Female	61	24	No	108009123		33.8224	-116.722	adult
2013-08-12	LG13-79	Day	Fuller Mill	Fuller Mill Creek TRIB 3	Fuller Mill Creek TRIB 3 Reach 1	33.8217	-116.725	LG13-79 -26	RAMU	Adult	1	Released	Female	76	56	No	108002298		33.8225	-116.722	adult
2013-08-12	LG13-79	Day	Fuller Mill	Fuller Mill Creek TRIB 3	Fuller Mill Creek TRIB 3 Reach 1	33.8217	-116.725	LG13-79 -27	RAMU	Adult	1	Released	Female	77	61	Yes	108009062		33.8225	-116.722	adult
2013-09-06	MSC13-103	Day	Fuller Mill	Fuller Mill Creek TRIB 3	Fuller Mill Creek TRIB 3 Reach 1	33.8217	-116.725	MSC13-103 -8	RAMU	Adult	1	Released	Female	82.5	78	Yes	053882623	Switched length and weight based on previous capture KLB 26Nov2018	33.8225	-116.723	adult
2014-05-29	LG14-42	Day	Fuller Mill	Fuller Mill Creek TRIB 3	Fuller Mill Creek TRIB 3 Reach 1	33.8217	-116.725	LG14-42 -5	RAMU	Adult	1	Released	Female	63	25.5	Yes	108009123		33.8224	-116.723	adult
2014-05-29	LG14-42	Day	Fuller Mill	Fuller Mill Creek TRIB 3	Fuller Mill Creek TRIB 3 Reach 1	33.8217	-116.725	LG14-42 -7	RAMU	Adult	1	Released	Male	69	40	Yes	053585014		33.8224	-116.723	adult
2014-05-29	LG14-42	Day	Fuller Mill	Fuller Mill Creek TRIB 3	Fuller Mill Creek TRIB 3 Reach 1	33.8217	-116.725	LG14-42 -6	RAMU	Adult	1	Released	Female	71	42	Yes	108009062	Funky eye	33.8224	-116.723	adult
2014-07-01	LG14-71	Day	Fuller Mill	Fuller Mill Creek TRIB 3	Fuller Mill Creek TRIB 3 Reach 1	33.8217	-116.725	LG14-71 -61	RAMU	Adult	1	Released	Female	74	51	Yes	108009062		33.8225	-116.722	adult
2014-08-22	ARB14-19	Day	Fuller Mill	Fuller Mill Creek TRIB 3	Fuller Mill Creek TRIB 3 Reach 1	33.8217	-116.725	ARB14-19 -30	RAMU	Adult	1	Released	Male	66	39	Yes	020894305		33.8226	-116.723	adult
2014-08-22	ARB14-19	Day	Fuller Mill	Fuller Mill Creek TRIB 3	Fuller Mill Creek TRIB 3 Reach 1	33.8217	-116.725	ARB14-19 -28	RAMU	Adult	1	Released	Male	66	46	Yes	075844888		33.8226	-116.723	adult
2014-08-22	ARB14-19	Day	Fuller Mill	Fuller Mill Creek TRIB 3	Fuller Mill Creek TRIB 3 Reach 1	33.8217	-116.725	ARB14-19 -29	RAMU	Adult	1	Released	Male	70	49	Yes	096848864		33.8226	-116.723	adult
2014-08-22	ARB14-19	Day	Fuller Mill	Fuller Mill Creek TRIB 3	Fuller Mill Creek TRIB 3 Reach 1	33.8217	-116.725	ARB14-19 -31	RAMU	Adult	1	Released	Female	75	60	Yes	108002298		33.8226	-116.723	adult
2017-05-25	JEM17-034	Day	Fuller Mill	Fuller Mill Creek TRIB 3	Fuller Mill Creek TRIB 3 Reach 1	33.8217	-116.725	JEM17-034 -S6	RAMU	Adult	1	Released	Male	66	32.25	No	836532780	Changed sex to Male KLB1Nov2018	33.8226	-116.723	adult
2017-07-06	JEM17-042	Day	Fuller Mill	Fuller Mill Creek TRIB 3	Fuller Mill Creek TRIB 3 Reach 1	33.8217	-116.725	JEM17-042 -S26	RAMU	Adult	1	Released	Male	68	37	Yes	836532780		33.8224	-116.722	adult
2018-06-07	MNW18-022	Day	Fuller Mill	Fuller Mill Creek TRIB 3	Fuller Mill Creek TRIB 3 Reach 1	33.8217	-116.725	MNW18-022 -S9	RAMU	Adult	1	Released	Male	66	37	Yes	836532780		33.8225	-116.723	adult
2018-06-07	MNW18-022	Day	Fuller Mill	Fuller Mill Creek TRIB 3	Fuller Mill Creek TRIB 3 Reach 1	33.8217	-116.725	MNW18-022 -S8	RAMU	Adult	1	Released	Female	72	51.5	No	836516060		33.8225	-116.723	adult
2018-08-15	KLB18-013	Day	Fuller Mill	Fuller Mill Creek TRIB 3	Fuller Mill Creek TRIB 3 Reach 1	33.8217	-116.725	KLB18-013 -S8	RAMU	Adult	1	Released	Female	79	72	Yes	836516060		33.8224	-116.722	adult
2019-06-12	KLB19-019	Day	Fuller Mill	Fuller Mill Creek TRIB 3	Fuller Mill Creek TRIB 3 Reach 1	33.8217	-116.725	KLB19-019 -S12	RAMU	Adult	1	Released	Male	71.5	38.5	Yes	836532780		33.8226	-116.722	adult
2019-06-12	KLB19-019	Day	Fuller Mill	Fuller Mill Creek TRIB 3	Fuller Mill Creek TRIB 3 Reach 1	33.8217	-116.725	KLB19-019 -S11	RAMU	Adult	1	Released	Female	85	61.5	No	845263331		33.8226	-116.723	adult
2020-06-08	MNW20-020	Day	Fuller Mill	Fuller Mill Creek TRIB 3	Fuller Mill Creek TRIB 3 Reach 1	33.8217	-116.725	MNW20-020 -S20	RAMU	Adult	1	Released	Female	80	65	Yes	845263331		33.8225	-116.723	adult
2022-06-28	LG22-015	Day	Fuller Mill	Fuller Mill Creek TRIB 3	Fuller Mill Creek TRIB 3 Reach 1	33.8217	-116.725	LG22-015 -S22	RAMU	Adult	1	Released	Female	83	73	Yes	845263331		33.8224	-116.722	adult
2001-06-05	AB01-42	Stream Survey	Little Rock Creek	Little Rock Creek	Reach 101, Little Rock Creek	34.3635	-117.877	AB01-42 - 77	RAMU	Adult	1	Released	Male	56	25	No	044116111	Batched from ControlForm,3421.809NW 11752.587 at 20:35:54 (UTC) on 05-06-01	34.3635	-117.876	adult
2001-06-05	AB01-42	Stream Survey	Little Rock Creek	Little Rock Creek	Reach 99, Little Rock Creek	34.36	-117.88	AB01-42 - 82	RAMU	Adult	1	Released	Male	65	34	No	044325072	Batched from ControlForm,3421.641NW 11752.811 at 22:27:19 (UTC) on 05-06-01. Chanbed from 34.360683, 117.880183 to put in creek	34.3605	-117.88	adult
2001-06-05	AB01-42	Stream Survey	Little Rock Creek	Little Rock Creek	Reach 99, Little Rock Creek	34.36	-117.88	AB01-42 - 81	RAMU	Adult	1	Released	Male	65	31	No	044338618	Batched from ControlForm,3421.636NW 11752.821 at 22:23:47 (UTC) on 05-06-01. Changed coords from 34.3606, 117.880350 to put in creek.	34.3605	-117.88	adult
2001-06-05	AB01-42	Stream Survey	Little Rock Creek	Little Rock Creek	Reach 100, Little Rock Creek	34.3618	-117.879	AB01-42 - 80	RAMU	Adult	1	Released	Female	75	36	No	044382316	Batched from ControlForm,3421.813NW 11752.680 at 21:29:40 (UTC) on 05-06-01 Swab. Changed coords from 34.36355, 117.878000 to put in creek	34.3634	-117.878	adult
2001-07-12	ds01-15	Stream Survey	Little Rock Creek	Little Rock Creek	Reach 99, Little Rock Creek	34.36	-117.88	ds01-15 - 3	RAMU	Adult	1	Released	Female	70	39.5	Yes	044382316	Batched from ControlForm,Changed from 34.36156, 117.87849 to put in creek. Made female because of other captures, KLB 8Mar2011	34.3617	-117.879	adult
2001-08-21	01-1ds	Stream Survey	Little Rock Creek	Little Rock Creek	Reach 99, Little Rock Creek	34.36	-117.88	2008-01-01	RAMU	Adult	1	Released	Male	61	35	Yes	044338618	Batched from ControlForm,	34.3608	-117.88	adult
2001-08-21	01-1ds	Stream Survey	Little Rock Creek	Little Rock Creek	Reach 99, Little Rock Creek	34.36	-117.88	2009-01-01	RAMU	Adult	1	Released	Male	62	37.5	Yes	044325072	Batched from ControlForm,	34.3608	-117.88	adult
2001-08-21	01-1ds	Stream Survey	Little Rock Creek	Little Rock Creek	Reach 101, Little Rock Creek	34.3635	-117.877	2007-01-01	RAMU	Adult	1	Released	Female	68	43.5	No	4033460c58	Batched from ControlForm,GPS coordinates qaqc'd	34.3635	-117.878	adult
2002-06-05	ARB02-223909	Incidental	Little Rock Creek	Little Rock Creek	Reach 93, Little Rock Creek	34.3581	-117.893	ARB02-223909 - 5	RAMU	Adult	1	Released	Male	56	18.5	No	058053573	Batched from ControlForm,	34.3575	-117.892	adult
2002-07-01	ESA02-261403	Stream Survey	Little Rock Creek	Little Rock Creek	Reach 101, Little Rock Creek	34.3635	-117.877	ESA02-261403 -28	RAMU	Adult	1	Released	Male	60	22	Yes	044116111	Batched from ControlForm, Swab	34.3637	-117.877	adult
2002-07-01	ESA02-261403	Stream Survey	Little Rock Creek	Little Rock Creek	Reach 100, Little Rock Creek	34.3618	-117.879	ESA02-261403 -33	RAMU	Adult	1	Released	Male	65	32	Yes	044338618	Batched from ControlForm,In pool directly above tidbit 12. gps coordinates qaqc'd Swab. Changed from 117.87971 to put in creek	34.3635	-117.878	adult
2002-07-01	ESA02-261403	Stream Survey	Little Rock Creek	Little Rock Creek	Reach 100, Little Rock Creek	34.3618	-117.879	ESA02-261403 -32	RAMU	Adult	1	Released	Female	72	41	Yes	044382316	Batched from ControlForm,No GPS coverage. In pool directly above tidbit 12. gps coordinates qaqc'd. Changed from 117.87971 to put in creek	34.3635	-117.878	adult
2002-09-18	LG02-374996	Stream Survey	Little Rock Creek	Little Rock Creek	Reach 100, Little Rock Creek	34.3618	-117.879	LG02-374996 -8	RAMU	Adult	1	Released	Male	61	29.5	No	410361734A	Batched from ControlForm,Coords changed from 34.3596333333333, 117.8733 to put in stream.	34.3619	-117.878	adult
2002-09-18	LG02-374996	Stream Survey	Little Rock Creek	Little Rock Creek	Reach 101, Little Rock Creek	34.3635	-117.877	LG02-374996 -11	RAMU	Adult	1	Released	Male	66	40	Yes	044325072	Batched from ControlForm,Pool just above tidbit 12, GPS coordinates qaqc'd. Coord changed from 117.87971 to put in creek	34.3635	-117.877	adult
2002-09-18	LG02-374996	Stream Survey	Little Rock Creek	Little Rock Creek	Reach 100, Little Rock Creek	34.3618	-117.879	LG02-374996 -9	RAMU	Adult	1	Released	Female	77	56.5	Yes	4033460C58	Batched from ControlForm,Coords changed from 34.3596333333333, 117.8733 to put in stream. Changed recap to Y, based on previous captures KLB 29Oct2015.	34.3619	-117.878	adult
2003-06-17	LG3-97		Little Rock Creek	Little Rock Creek	Reach 101, Little Rock Creek	34.3635	-117.877	LG3-97 -5	RAMU	Adult	1	Released	Male	60	5.5	No	058041083	Batched from ControlForm, Swab. Changed coord from 117.878033333333 to put in creek. Ln 60 Wt says 5.5, can't be right but have no alternate weight estimate	34.3637	-117.877	adult
2003-06-17	LG3-97		Little Rock Creek	Little Rock Creek	Reach 100, Little Rock Creek	34.3618	-117.879	LG3-97 -6	RAMU	Adult	1	Released	Female	77	43	Yes	4033460C58	Batched from ControlForm,	34.3635	-117.878	adult
2003-07-01	ARB3-21		Little Rock Creek	Little Rock Creek	Reach 95, Little Rock Creek	34.3575	-117.888	ARB3-21 -52	RAMU	Adult	1	Released	Male	60	22	Yes	058053573	Batched from ControlForm,Changed sex because of other captures, KLB 8Mar11	34.3576	-117.888	adult
2003-07-01	ARB3-21		Little Rock Creek	Little Rock Creek	Reach 99, Little Rock Creek	34.36	-117.88	ARB3-21 -54	RAMU	Adult	1	Released	Male	65	29	Yes	044338618	Batched from ControlForm,Changed coords from 34.36075, 117.880416666666 to put in creek.	34.3607	-117.88	adult
2003-07-01	ARB3-21		Little Rock Creek	Little Rock Creek	Reach 99, Little Rock Creek	34.36	-117.88	ARB3-21 -55	RAMU	Adult	1	Released	Male	66	33.5	Yes	044325072	Batched from ControlForm,Changed coords from 34.3607833333333, 117.880533333333 to put in creek.	34.3607	-117.88	adult
2003-08-11	ESA3-20	Stream Survey	Little Rock Creek	Little Rock Creek	Reach 95, Little Rock Creek	34.3575	-117.888	ESA3-20 -131	RAMU	Adult	1	Released	Male	59	24	Yes	058053573	Batched from ControlForm,Changed coords from 34.35776, -117.88697 KLB 10Dec 2013	34.358	-117.887	adult
2003-08-11	ESA3-20	Stream Survey	Little Rock Creek	Little Rock Creek	Reach 99, Little Rock Creek	34.36	-117.88	ESA3-20 -129	RAMU	Adult	1	Released	Male	63	39	Yes	044325072	Batched from ControlForm,In big pool by tree, near waterfall. Gps coordinates qaqc'd	34.3609	-117.88	adult
2003-08-11	ESA3-20	Stream Survey	Little Rock Creek	Little Rock Creek	Reach 99, Little Rock Creek	34.36	-117.88	ESA3-20 -130	RAMU	Adult	1	Released	Male	66	30	Yes	044338618	Batched from ControlForm,In big pool by tree, near waterfall. Gps coordinates qaqc'd	34.3609	-117.88	adult
2003-09-16	CJH3-152	Stream Survey	Little Rock Creek	Little Rock Creek	Reach 99, Little Rock Creek	34.36	-117.88	CJH3-152 -3	RAMU	Adult	1	Released	Male	58	32	Yes	044338618	Batched from ControlForm,estimated coords from start of reach	34.3611	-117.88	adult
2004-06-03	ESA4-16		Little Rock Creek	Little Rock Creek	Reach 99, Little Rock Creek	34.36	-117.88	ESA4-16 -3	RAMU	Adult	1	Released	Male	64	31.5	Yes	044338618	Batched from ControlForm,Changed coord from 117.880166666666 to put in creek	34.3608	-117.88	adult
2004-07-20	ESA4-24	Stream Survey	Little Rock Creek	Little Rock Creek	Reach 101, Little Rock Creek	34.3635	-117.877	ESA4-24 -9	RAMU	Adult	1	Released	Female	76	62	Yes	4033460C58	Batched from ControlForm,	34.3636	-117.877	adult
2004-08-17	ARB4-21	Stream Survey	Little Rock Creek	Little Rock Creek	Reach 99, Little Rock Creek	34.36	-117.88	ARB4-21 -4	RAMU	Adult	1	Released	Male	64	34.5	Yes	044338618	Batched from ControlForm,Pools below dry section. Gps coordinate qaqc'd	34.3612	-117.879	adult
2004-08-17	ARB4-21	Stream Survey	Little Rock Creek	Little Rock Creek	Reach 99, Little Rock Creek	34.36	-117.88	ARB4-21 -3	RAMU	Adult	1	Released	Male	71	40	Yes	044325072	Batched from ControlForm,Pools below dry section. Gps coordinate qaqc'd	34.3612	-117.879	adult
2004-08-17	ARB4-21	Stream Survey	Little Rock Creek	Little Rock Creek	Reach 101, Little Rock Creek	34.3635	-117.877	ARB4-21 -7	RAMU	Adult	1	Released	Female	80	68	Yes	4033460C58	Batched from ControlForm,	34.3634	-117.877	adult
2005-06-21	CJH5-50	Day	Little Rock Creek	Little Rock Creek	Reach 97, Little Rock Creek	34.3582	-117.883	CJH5-50 -4	RAMU	Adult	1	Released	Female	75	40	No	058069540	CJHS-46. No GPS. Frog at pool below shute waterfall in big basin pool, ESTIMATED GPS COORD	34.3582	-117.883	adult
2005-07-19	SLC5-72	Day	Little Rock Creek	Little Rock Creek	Reach 98, Little Rock Creek	34.3584	-117.881	SLC5-73 -1	RAMU	Adult	1	Released	Male	59	27	No	054812521	Swab SLC-025. Palm problems, I had to open a new survey for reach 98 to enter an animal record.	34.3611	-117.88	adult
2005-07-19	SLC5-72	Day	Little Rock Creek	Little Rock Creek	Reach 96, Little Rock Creek	34.3583	-117.886	SLC5-72 -3	RAMU	Adult	1	Released	Male	62	30	No	058053573	Swab SLCS-024. Changed recap to Y based on previous capture KLB 29Oct2015	34.3583	-117.885	adult
2005-07-19	SLC5-72	Day	Little Rock Creek	Little Rock Creek	Reach 98, Little Rock Creek	34.3584	-117.881	SLC5-73 -2	RAMU	Adult	1	Released	Female	68	39	No	058040878	Swab SLCS-026.- no grab in pool after water comes out from under ground. Used coords for start of reach	34.3584	-117.881	adult
2005-08-03	CJH5-68	Day	Little Rock Creek	Little Rock Creek	Reach 98, Little Rock Creek	34.3584	-117.881	CJH5-68 -14	RAMU	Adult	1	Released	Male	67	38	Yes	044325072	CR 082112:total count read "44325072" which is the PIT tag, changed to 1. Changed coords from 34.360383, -117.8803 KLB 9Dec2013	34.3604	-117.88	adult
2005-08-03	CJH5-68	Day	Little Rock Creek	Little Rock Creek	Reach 99, Little Rock Creek	34.36	-117.88	CJH5-68 -17	RAMU	Adult	1	Released	Male	69	32	No	053869531	At last pool. LRC100.	34.3635	-117.877	adult
2006-05-30	ARB6-30	Day	Little Rock Creek	Little Rock Creek	Reach 101, Little Rock Creek	34.3635	-117.877	ARB6-30 -1	RAMU	Adult	1	Released	Male	62	34.5	Yes	053869531		34.3636	-117.876	adult
2006-05-30	ARB6-30	Day	Little Rock Creek	Little Rock Creek	Reach 99, Little Rock Creek	34.36	-117.88	ARB6-30 -8	RAMU	Adult	1	Released	Male	65	31	Yes	054812521	Pool above pool above waterfalv	34.3616	-117.879	adult
2006-05-30	ARB6-30	Day	Little Rock Creek	Little Rock Creek	Reach 101, Little Rock Creek	34.3635	-117.877	ARB6-30 -2	RAMU	Adult	1	Released	Male	67	35	No	107625066		34.3636	-117.877	adult
2006-05-30	ARB6-30	Day	Little Rock Creek	Little Rock Creek	Reach 99, Little Rock Creek	34.36	-117.88	ARB6-30 -7	RAMU	Adult	1	Released	Male	67	36	Yes	044325072	Pool above falls, estimated gps location	34.3616	-117.879	adult
2006-05-30	ARB6-30	Day	Little Rock Creek	Little Rock Creek	Reach 100, Little Rock Creek	34.3618	-117.879	ARB6-30 -4	RAMU	Adult	1	Released	Female	70	39	No	107630580	Scar on back. Possible snake bite. Same GPS as ARB6-30-3, gps taken according to note	34.3629	-117.878	adult
2006-05-30	ARB6-30	Day	Little Rock Creek	Little Rock Creek	Reach 100, Little Rock Creek	34.3618	-117.879	ARB6-30 -3	RAMU	Adult	1	Released	Female	73	40	Yes	058040878		34.3629	-117.878	adult
2006-07-17	ARB6-41	Day	Little Rock Creek	Little Rock Creek	Reach 99, Little Rock Creek	34.36	-117.88	ARB6-41 -15	RAMU	Adult	1	Released	Male	59	34	Yes	044325072	Deep pool above FB.Deep pool above FB, estimated from this description.	34.3616	-117.879	adult
2006-07-17	ARB6-41	Day	Little Rock Creek	Little Rock Creek	Reach 101, Little Rock Creek	34.3635	-117.877	ARB6-41 -24	RAMU	Adult	1	Released	Male	62	35.9	Yes	053869531		34.3637	-117.877	adult
2006-07-17	ARB6-41	Day	Little Rock Creek	Little Rock Creek	Reach 101, Little Rock Creek	34.3635	-117.877	ARB6-41 -29	RAMU	Adult	1	Released	Male	65	38.5	Yes	107625066		34.3636	-117.876	adult
2006-07-17	ARB6-41	Day	Little Rock Creek	Little Rock Creek	Reach 101, Little Rock Creek	34.3635	-117.877	ARB6-41 -28	RAMU	Adult	1	Released	Female	71	44	No	107601830		34.3636	-117.876	adult
2006-07-17	ARB6-41	Day	Little Rock Creek	Little Rock Creek	Reach 100, Little Rock Creek	34.3618	-117.879	ARB6-41 -21	RAMU	Adult	1	Released	Female	74	44.5	Yes	107630580		34.3635	-117.878	adult
2006-07-17	ARB6-41	Day	Little Rock Creek	Little Rock Creek	Reach 101, Little Rock Creek	34.3635	-117.877	ARB6-41 -22	RAMU	Adult	1	Released	Female	80	52.5	Yes	4033460C58		34.3634	-117.877	adult
2006-07-17	ARB6-41	Day	Little Rock Creek	Little Rock Creek	Reach 100, Little Rock Creek	34.3618	-117.879	ARB6-41 -20	RAMU	Adult	1	Released	Female	83	61.5	No	107591601		34.3635	-117.878	adult
2006-08-29	ARB6-48	Day	Little Rock Creek	Little Rock Creek	Reach 101, Little Rock Creek	34.3635	-117.877	ARB6-48 -34	RAMU	Adult	1	Released	Male	65	36	No	107625599		34.3636	-117.876	adult
2006-08-29	ARB6-48	Day	Little Rock Creek	Little Rock Creek	Reach 101, Little Rock Creek	34.3635	-117.877	ARB6-48 -35	RAMU	Adult	1	Released	Female	72	62	Yes	4033460C58		34.3638	-117.876	adult
2006-08-29	ARB6-48	Day	Little Rock Creek	Little Rock Creek	Reach 101, Little Rock Creek	34.3635	-117.877	ARB6-48 -32	RAMU	Adult	1	Released	Female	78	53	Yes	107630580		34.3636	-117.876	adult
2007-06-13	LG7-14	Day	Little Rock Creek	Little Rock Creek	Reach 101, Little Rock Creek	34.3635	-117.877	LG7-14 -26	RAMU	Adult	1	Released	Female	51	15	No	107630853		34.3636	-117.877	adult
2007-06-13	LG7-14	Day	Little Rock Creek	Little Rock Creek	Reach 99, Little Rock Creek	34.36	-117.88	LG7-14 -13	RAMU	Adult	1	Released	Male	53	16	No	107626051	Changed coords from 34.360667, -117.880333 KLB 9dec2013	34.3606	-117.88	adult
2007-06-13	LG7-14	Day	Little Rock Creek	Little Rock Creek	Reach 101, Little Rock Creek	34.3635	-117.877	LG7-14 -17	RAMU	Adult	1	Escaped	Female	55	19	No	107604063		34.3638	-117.877	adult
2007-06-13	LG7-14	Day	Little Rock Creek	Little Rock Creek	Reach 101, Little Rock Creek	34.3635	-117.877	LG7-14 -25	RAMU	Adult	1	Released	Male	68	38	Yes	053869531		34.3636	-117.877	adult
2007-06-13	LG7-14	Day	Little Rock Creek	Little Rock Creek	Reach 101, Little Rock Creek	34.3635	-117.877	LG7-14 -18	RAMU	Adult	1	Released	Female	71	45	Yes	107630580		34.3638	-117.877	adult
2007-06-13	LG7-14	Day	Little Rock Creek	Little Rock Creek	Reach 101, Little Rock Creek	34.3635	-117.877	LG7-14 -20	RAMU	Adult	1	Released	Female	74	50	Yes	058040878		34.3637	-117.877	adult
2007-06-13	LG7-14	Day	Little Rock Creek	Little Rock Creek	Reach 101, Little Rock Creek	34.3635	-117.877	LG7-14 -30	RAMU	Adult	1	Released	Female	74	52	No	107858597	Above pumphouse	34.3636	-117.876	adult
2007-06-13	LG7-14	Day	Little Rock Creek	Little Rock Creek	Reach 101, Little Rock Creek	34.3635	-117.877	LG7-14 -24	RAMU	Adult	1	Released	Female	78	53	Yes	4033460C58		34.3635	-117.877	adult
2007-06-13	LG7-14	Day	Little Rock Creek	Little Rock Creek	Reach 101, Little Rock Creek	34.3635	-117.877	LG7-14 -21	RAMU	Adult	1	Released	Female	79	56	Yes	107591601		34.3638	-117.877	adult
2007-07-24	ARB7-16	Day	Little Rock Creek	Little Rock Creek	Reach 101, Little Rock Creek	34.3635	-117.877	ARB7-16 -33	RAMU	Adult	1	Released	Male	59	30	Yes	058041083		34.3637	-117.876	adult
2007-07-24	ARB7-16	Day	Little Rock Creek	Little Rock Creek	Reach 99, Little Rock Creek	34.36	-117.88	ARB7-16 -19	RAMU	Adult	1	Released	Male	63	35.5	Yes	054812521		34.3608	-117.88	adult
2007-07-24	ARB7-16	Day	Little Rock Creek	Little Rock Creek	Reach 97, Little Rock Creek	34.3582	-117.883	ARB7-16 -12	RAMU	Adult	1	Released	Male	65	36	Yes	058053573	Black spot on chin	34.3577	-117.883	adult
2007-07-24	ARB7-16	Day	Little Rock Creek	Little Rock Creek	Reach 99, Little Rock Creek	34.36	-117.88	ARB7-16 -20	RAMU	Adult	1	Released	Male	65	39	Yes	044325072		34.3608	-117.88	adult
2007-07-24	ARB7-16	Day	Little Rock Creek	Little Rock Creek	Reach 101, Little Rock Creek	34.3635	-117.877	ARB7-16 -35	RAMU	Adult	1	Released	Female	73	50	No	096834526	Toe clipped but no PIT tag.	34.3638	-117.876	adult
2007-07-24	ARB7-16	Day	Little Rock Creek	Little Rock Creek	Reach 101, Little Rock Creek	34.3635	-117.877	ARB7-16 -40	RAMU	Adult	1	Released	Female	77	57	No	096821346		34.3638	-117.876	adult
2007-07-24	ARB7-16	Day	Little Rock Creek	Little Rock Creek	Reach 101, Little Rock Creek	34.3635	-117.877	ARB7-16 -39	RAMU	Adult	1	Released	Female	80	75	Yes	107591601		34.3638	-117.876	adult
2008-07-08	ARB8-23	Day	Little Rock Creek	Little Rock Creek	Reach 101, Little Rock Creek	34.3635	-117.877	ARB8-23 -37	RAMU	Adult	1	Released	Male	56	21	No	096816356		34.3636	-117.877	adult
2008-07-08	ARB8-23	Day	Little Rock Creek	Little Rock Creek	Reach 100, Little Rock Creek	34.3618	-117.879	ARB8-23 -25	RAMU	Adult	1	Released	Male	61	27	Yes	058041083	Scarred up	34.3636	-117.878	adult
2008-07-08	ARB8-23	Day	Little Rock Creek	Little Rock Creek	Reach 97, Little Rock Creek	34.3582	-117.883	ARB8-23 -20	RAMU	Adult	1	Released	Female	63	21	No	096857880	Toe-clipped but not pittagged	34.3586	-117.881	adult
2008-07-08	ARB8-23	Day	Little Rock Creek	Little Rock Creek	Reach 99, Little Rock Creek	34.36	-117.88	ARB8-23 -22	RAMU	Adult	1	Released	Male	64	35	Yes	044325072		34.3607	-117.88	adult
2008-07-08	ARB8-23	Day	Little Rock Creek	Little Rock Creek	Reach 101, Little Rock Creek	34.3635	-117.877	ARB8-23 -51	RAMU	Adult	1	Released	Male	65	35	Yes	107625599		34.3636	-117.877	adult
2008-07-08	ARB8-23	Day	Little Rock Creek	Little Rock Creek	Reach 101, Little Rock Creek	34.3635	-117.877	ARB8-23 -32	RAMU	Adult	1	Released	Male	67	37	Yes	053869531		34.3638	-117.877	adult
2008-07-08	ARB8-23	Day	Little Rock Creek	Little Rock Creek	Reach 101, Little Rock Creek	34.3635	-117.877	ARB8-23 -35	RAMU	Adult	1	Released	Female	75	50	Yes	4033460C58	100 toe missing	34.3636	-117.877	adult
2008-07-08	ARB8-23	Day	Little Rock Creek	Little Rock Creek	Reach 101, Little Rock Creek	34.3635	-117.877	ARB8-23 -38	RAMU	Adult	1	Released	Female	75	65	Yes	058040878		34.3636	-117.877	adult
2008-07-08	ARB8-23	Day	Little Rock Creek	Little Rock Creek	Reach 101, Little Rock Creek	34.3635	-117.877	ARB8-23 -52	RAMU	Adult	1	Released	Female	79	52	Yes	096834526		34.3636	-117.877	adult
2008-07-08	ARB8-23	Day	Little Rock Creek	Little Rock Creek	Reach 101, Little Rock Creek	34.3635	-117.877	ARB8-23 -54	RAMU	Adult	1	Released	Female	85	72	Yes	107591601		34.3636	-117.877	adult
2008-08-20	LG8-43	Day	Little Rock Creek	Little Rock Creek	Reach 97, Little Rock Creek	34.3582	-117.883	LG8-43 -8	RAMU	Adult	1	Released	Male	52	15	No	096832580	tissue was previously collected,	34.3578	-117.882	adult
2008-08-20	LG8-43	Day	Little Rock Creek	Little Rock Creek	Reach 97, Little Rock Creek	34.3582	-117.883	LG8-43 -10	RAMU	Adult	1	Released	Female	55	17	No	096816044		34.3579	-117.882	adult
2008-08-20	LG8-43	Day	Little Rock Creek	Little Rock Creek	Reach 97, Little Rock Creek	34.3582	-117.883	LG8-43 -9	RAMU	Adult	1	Released	Female	57	19	No	096810028		34.3578	-117.882	adult
2008-08-20	LG8-43	Day	Little Rock Creek	Little Rock Creek	Reach 101, Little Rock Creek	34.3635	-117.877	LG8-43 -62	RAMU	Adult	1	Released	Male	57	26	No	096812294	From tissue collection, previously unentered. Changed Sex to male because following captures Ided as male, KLB 10Sep12	34.3636	-117.877	adult
2008-08-20	LG8-43	Day	Little Rock Creek	Little Rock Creek	Reach 101, Little Rock Creek	34.3635	-117.877	LG8-43 -63	RAMU	Adult	1	Released	Male	59	23	Yes	096816356	tissue was previously collected,	34.3636	-117.876	adult
2008-08-20	LG8-43	Day	Little Rock Creek	Little Rock Creek	Reach 99, Little Rock Creek	34.36	-117.88	LG8-43 -14	RAMU	Adult	1	Released	Male	60	24	No	096847274	tissue was previously collected, scar on back	34.3608	-117.88	adult
2008-08-20	LG8-43	Day	Little Rock Creek	Little Rock Creek	Reach 97, Little Rock Creek	34.3582	-117.883	LG8-43 -11	RAMU	Adult	1	Released	Female	62	26.5	Yes	096857880		34.3579	-117.882	adult
2008-08-20	LG8-43	Day	Little Rock Creek	Little Rock Creek	Reach 101, Little Rock Creek	34.3635	-117.877	LG8-43 -38	RAMU	Adult	1	Released	Male	63	30	Yes	058041083	scarred up	34.3638	-117.877	adult
2008-08-20	LG8-43	Day	Little Rock Creek	Little Rock Creek	Reach 101, Little Rock Creek	34.3635	-117.877	LG8-43 -57	RAMU	Adult	1	Released	Male	68	41	Yes	107625066		34.3636	-117.877	adult
2008-08-20	LG8-43	Day	Little Rock Creek	Little Rock Creek	Reach 101, Little Rock Creek	34.3635	-117.877	LG8-43 -33	RAMU	Adult	1	Released	Female	76	62	Yes	4033460C58		34.3638	-117.877	adult
2008-08-20	LG8-43	Day	Little Rock Creek	Little Rock Creek	Reach 101, Little Rock Creek	34.3635	-117.877	LG8-43 -40	RAMU	Adult	1	Released	Female	81	76	Yes	058040878		34.3637	-117.877	adult
2008-08-20	LG8-43	Day	Little Rock Creek	Little Rock Creek	Reach 101, Little Rock Creek	34.3635	-117.877	LG8-43 -34	RAMU	Adult	1	Released	Female	85	84	Yes	107591601		34.3638	-117.877	adult
2009-05-21	LG9-61	Day	Little Rock Creek	Little Rock Creek	Reach 100, Little Rock Creek	34.3618	-117.879	LG9-61 -23	RAMU	Adult	1	Released	Male	50	15.5	No	020866026		34.3636	-117.878	adult
2009-05-21	LG9-61	Day	Little Rock Creek	Little Rock Creek	Reach 101, Little Rock Creek	34.3635	-117.877	LG9-61 -39	RAMU	Adult	1	Released	Female	50	13.5	No	020854016		34.3637	-117.877	adult
2009-05-21	LG9-61	Day	Little Rock Creek	Little Rock Creek	Reach 101, Little Rock Creek	34.3635	-117.877	LG9-61 -40	RAMU	Adult	1	Released	Male	51	15	No	020848890		34.3636	-117.877	adult
2009-05-21	LG9-61	Day	Little Rock Creek	Little Rock Creek	Reach 100, Little Rock Creek	34.3618	-117.879	LG9-61 -20	RAMU	Adult	1	Released	Male	52	14	No	020856329		34.3635	-117.878	adult
2009-05-21	LG9-61	Day	Little Rock Creek	Little Rock Creek	Reach 101, Little Rock Creek	34.3635	-117.877	LG9-61 -36	RAMU	Adult	1	Released	Male	52	17	No	020879785		34.3637	-117.877	adult
2009-05-21	LG9-61	Day	Little Rock Creek	Little Rock Creek	Reach 101, Little Rock Creek	34.3635	-117.877	LG9-61 -31	RAMU	Adult	1	Released	Female	53	16.5	No	020841578		34.3635	-117.877	adult
2009-05-21	LG9-61	Day	Little Rock Creek	Little Rock Creek	Reach 97, Little Rock Creek	34.3582	-117.883	LG9-61 -14	RAMU	Adult	1	Released	Male	54	21	Yes	096832580		34.3579	-117.882	adult
2009-05-21	LG9-61	Day	Little Rock Creek	Little Rock Creek	Reach 99, Little Rock Creek	34.36	-117.88	LG9-61 -18	RAMU	Adult	1	Released	Male	55	22	No	020854316	Changed coords from 34.361275, -117.88029 KLB 6Dec2013	34.361	-117.88	adult
2009-05-21	LG9-61	Day	Little Rock Creek	Little Rock Creek	Reach 95, Little Rock Creek	34.3575	-117.888	LG9-61 -5	RAMU	Adult	1	Released	Female	61	24	Yes	096816044		34.3583	-117.885	adult
2009-05-21	LG9-61	Day	Little Rock Creek	Little Rock Creek	Reach 99, Little Rock Creek	34.36	-117.88	LG9-61 -16	RAMU	Adult	1	Released	Female	62	25	Yes	096810028	Changed coords from 34.360675, -117.88027 KLB 6Dec2013	34.3606	-117.88	adult
2009-05-21	LG9-61	Day	Little Rock Creek	Little Rock Creek	Reach 96, Little Rock Creek	34.3583	-117.886	LG9-61 -11	RAMU	Adult	1	Released	Male	63	31	No	020874369	Changed coords from 34.358252, -117.884453 KLB 11Dec2013	34.3585	-117.884	adult
2009-05-21	LG9-61	Day	Little Rock Creek	Little Rock Creek	Reach 101, Little Rock Creek	34.3635	-117.877	LG9-61 -42	RAMU	Adult	1	Released	Female	75	51	Yes	096834526		34.3636	-117.877	adult
2009-07-14	9-3330410706	Day	Little Rock Creek	Little Rock Creek	Reach 100, Little Rock Creek	34.3618	-117.879	9-3330410706 -50	RAMU	Adult	1	Released	Male	54	21	Yes	020866026		34.3635	-117.878	adult
2009-07-14	9-3330410706	Day	Little Rock Creek	Little Rock Creek	Reach 97, Little Rock Creek	34.3582	-117.883	9-3330410706 -57	RAMU	Adult	1	Released	Male	54	24.5	Yes	096832580		34.358	-117.882	adult
2009-07-14	9-3330410706	Day	Little Rock Creek	Little Rock Creek	Reach 101, Little Rock Creek	34.3635	-117.877	9-3330410706 -36	RAMU	Adult	1	Released	Female	54	29.5	Yes	020854016		34.3636	-117.877	adult
2009-07-14	9-3330410706	Day	Little Rock Creek	Little Rock Creek	Reach 101, Little Rock Creek	34.3635	-117.877	9-3330410706 -26	RAMU	Adult	1	Released	Male	55	22	No	020890094	Pit tag. Changed sex to male because subsequent captures are male KLB 11Sep12	34.3637	-117.877	adult
2009-07-14	9-3330410706	Day	Little Rock Creek	Little Rock Creek	Reach 101, Little Rock Creek	34.3635	-117.877	9-3330410706 -23	RAMU	Adult	1	Released	Male	56	21.5	Yes	020848890		34.3637	-117.877	adult
2009-07-14	9-3330410706	Day	Little Rock Creek	Little Rock Creek	Reach 101, Little Rock Creek	34.3635	-117.877	9-3330410706 -45	RAMU	Adult	1	Released	Female	57	24	No	108003115	Pit tag	34.3635	-117.878	adult
2009-07-14	9-3330410706	Day	Little Rock Creek	Little Rock Creek	Reach 101, Little Rock Creek	34.3635	-117.877	9-3330410706 -37	RAMU	Adult	1	Released	Male	57	24	No	108013621	Same animal gps as 30	34.3636	-117.877	adult
2009-07-14	9-3330410706	Day	Little Rock Creek	Little Rock Creek	Reach 101, Little Rock Creek	34.3635	-117.877	9-3330410706 -34	RAMU	Adult	1	Released	Male	57	23	Yes	020879785		34.3636	-117.877	adult
2009-07-14	9-3330410706	Day	Little Rock Creek	Little Rock Creek	Reach 101, Little Rock Creek	34.3635	-117.877	9-3330410706 -24	RAMU	Adult	1	Released	Female	57	20	No	020849582	Pit tag	34.3637	-117.877	adult
2009-07-14	9-3330410706	Day	Little Rock Creek	Little Rock Creek	Reach 101, Little Rock Creek	34.3635	-117.877	9-3330410706 -48	RAMU	Adult	1	Released	Female	58	26.5	Yes	020841578		34.3635	-117.878	adult
2009-07-14	9-3330410706	Day	Little Rock Creek	Little Rock Creek	Reach 98, Little Rock Creek	34.3584	-117.881	9-3330410706 -53	RAMU	Adult	1	Released	Male	58	24	Yes	020854316		34.3608	-117.88	adult
2009-07-14	9-3330410706	Day	Little Rock Creek	Little Rock Creek	Reach 98, Little Rock Creek	34.3584	-117.881	9-3330410706 -56	RAMU	Adult	1	Released	Male	60	29	Yes	096847274		34.3585	-117.881	adult
2009-07-14	9-3330410706	Day	Little Rock Creek	Little Rock Creek	Reach 101, Little Rock Creek	34.3635	-117.877	9-3330410706 -44	RAMU	Adult	1	Released	Male	60	32	Yes	058041083		34.3639	-117.877	adult
2009-07-14	9-3330410706	Day	Little Rock Creek	Little Rock Creek	Reach 96, Little Rock Creek	34.3583	-117.886	9-3330410706 -61	RAMU	Adult	1	Released	Male	61	31	No	108013017		34.3583	-117.885	adult
2009-07-14	9-3330410706	Day	Little Rock Creek	Little Rock Creek	Reach 101, Little Rock Creek	34.3635	-117.877	9-3330410706 -1	RAMU	Adult	1	Released	Male	61	26.5	Yes	096816356		34.3636	-117.877	adult
2009-07-14	9-3330410706	Day	Little Rock Creek	Little Rock Creek	Reach 98, Little Rock Creek	34.3584	-117.881	9-3330410706 -55	RAMU	Adult	1	Released	Female	64	37	Yes	096857880		34.3591	-117.881	adult
2009-07-14	9-3330410706	Day	Little Rock Creek	Little Rock Creek	Reach 101, Little Rock Creek	34.3635	-117.877	9-3330410706 -35	RAMU	Adult	1	Released	Female	74	55	Yes	4033460c58		34.3636	-117.877	adult
2009-07-14	9-3330410706	Day	Little Rock Creek	Little Rock Creek	Reach 101, Little Rock Creek	34.3635	-117.877	9-3330410706 -25	RAMU	Adult	1	Released	Female	78	68	Yes	096834526		34.3637	-117.877	adult
2009-07-14	9-3330410706	Day	Little Rock Creek	Little Rock Creek	Reach 101, Little Rock Creek	34.3635	-117.877	9-3330410706 -33	RAMU	Adult	1	Released	Female	80	70	Yes	058040878		34.3636	-117.877	adult
2009-07-14	9-3330410706	Day	Little Rock Creek	Little Rock Creek	Reach 101, Little Rock Creek	34.3635	-117.877	9-3330410706 -32	RAMU	Adult	1	Released	Female	82	75.5	Yes	107591601		34.3636	-117.877	adult
2010-06-23	ARB10-20	Day	Little Rock Creek	Little Rock Creek	Reach 101, Little Rock Creek	34.3635	-117.877	ARB10-20 -39	RAMU	Adult	1	Released	Male	51	16	No	053567283		34.3636	-117.877	adult
2010-06-23	ARB10-20	Day	Little Rock Creek	Little Rock Creek	Reach 101, Little Rock Creek	34.3635	-117.877	ARB10-20 -41	RAMU	Adult	1	Released	Female	52	15	No	053552529		34.3636	-117.877	adult
2010-06-23	ARB10-20	Day	Little Rock Creek	Little Rock Creek	Reach 100, Little Rock Creek	34.3618	-117.879	ARB10-20 -20	RAMU	Adult	1	Released	Female	55	19	No	053540638		34.3637	-117.878	adult
2010-06-23	ARB10-20	Day	Little Rock Creek	Little Rock Creek	Reach 101, Little Rock Creek	34.3635	-117.877	ARB10-20 -38	RAMU	Adult	1	Released	Female	55	18	No	053547633		34.3636	-117.877	adult
2010-06-23	ARB10-20	Day	Little Rock Creek	Little Rock Creek	Reach 100, Little Rock Creek	34.3618	-117.879	ARB10-20 -17	RAMU	Adult	1	Released	Male	60	29	Yes	058041083		34.3631	-117.878	adult
2010-06-23	ARB10-20	Day	Little Rock Creek	Little Rock Creek	Reach 100, Little Rock Creek	34.3618	-117.879	ARB10-20 -25	RAMU	Adult	1	Released	Male	61	27	Yes	020879785	11	34.3635	-117.877	adult
2010-06-23	ARB10-20	Day	Little Rock Creek	Little Rock Creek	Reach 100, Little Rock Creek	34.3618	-117.879	ARB10-20 -19	RAMU	Adult	1	Released	Female	65	34	Yes	020854016		34.3637	-117.878	adult
2010-06-23	ARB10-20	Day	Little Rock Creek	Little Rock Creek	Reach 100, Little Rock Creek	34.3618	-117.879	ARB10-20 -16	RAMU	Adult	1	Released	Female	65	27.5	No	053538566	Previously toe clipped but no pit tag. New one inserted.	34.3631	-117.878	adult
2010-06-23	ARB10-20	Day	Little Rock Creek	Little Rock Creek	Reach 101, Little Rock Creek	34.3635	-117.877	ARB10-20 -49	RAMU	Adult	1	Released	Male	67	39	Yes	107625066		34.3636	-117.877	adult
2010-06-23	ARB10-20	Day	Little Rock Creek	Little Rock Creek	Reach 99, Little Rock Creek	34.36	-117.88	ARB10-20 -13	RAMU	Adult	1	Released	Male	68	39	Yes	054812521		34.3608	-117.88	adult
2010-06-23	ARB10-20	Day	Little Rock Creek	Little Rock Creek	Reach 99, Little Rock Creek	34.36	-117.88	ARB10-20 -12	RAMU	Adult	1	Released	Male	68	25	Yes	020856329		34.3608	-117.88	adult
2010-06-23	ARB10-20	Day	Little Rock Creek	Little Rock Creek	Reach 99, Little Rock Creek	34.36	-117.88	ARB10-20 -14	RAMU	Adult	1	Released	Male	69	39	Yes	044325072		34.3607	-117.88	adult
2010-06-23	ARB10-20	Day	Little Rock Creek	Little Rock Creek	Reach 96, Little Rock Creek	34.3583	-117.886	ARB10-20 -6	RAMU	Adult	1	Released	Female	70	43	Yes	096816044		34.3582	-117.886	adult
2010-06-23	ARB10-20	Day	Little Rock Creek	Little Rock Creek	Reach 101, Little Rock Creek	34.3635	-117.877	ARB10-20 -26	RAMU	Adult	1	Released	Female	76	58	Yes	096834526		34.3638	-117.877	adult
2010-06-23	ARB10-20	Day	Little Rock Creek	Little Rock Creek	Reach 101, Little Rock Creek	34.3635	-117.877	ARB10-20 -37	RAMU	Adult	1	Released	Female	77	49	No	053541288	Looks like tissue was taken before.	34.3637	-117.877	adult
2010-06-23	ARB10-20	Day	Little Rock Creek	Little Rock Creek	Reach 96, Little Rock Creek	34.3583	-117.886	ARB10-20 -7	RAMU	Adult	1	Released	Female	77	46	No	053566859	Changed coords from 34.35813, -117.88548 KLB 11Dec2013	34.3583	-117.886	adult
2010-06-23	ARB10-20	Day	Little Rock Creek	Little Rock Creek	Reach 100, Little Rock Creek	34.3618	-117.879	ARB10-20 -22	RAMU	Adult	1	Released	Female	82	68	Yes	107591601		34.3637	-117.878	adult
2010-08-05	ARB10-33	Day	Little Rock Creek	Little Rock Creek	Reach 101, Little Rock Creek	34.3635	-117.877	ARB10-33 -47	RAMU	Adult	1	Released	Male	52	30	No	043125054		34.3637	-117.877	adult
2010-08-05	ARB10-33	Day	Little Rock Creek	Little Rock Creek	Reach 96, Little Rock Creek	34.3583	-117.886	ARB10-33 -11	RAMU	Adult	1	Released	Male	52	20.5	No	053564803		34.3583	-117.885	adult
2010-08-05	ARB10-33	Day	Little Rock Creek	Little Rock Creek	Reach 101, Little Rock Creek	34.3635	-117.877	ARB10-33 -75	RAMU	Adult	1	Released	Male	52	15	No	043273357		34.3637	-117.876	adult
2010-08-05	ARB10-33	Day	Little Rock Creek	Little Rock Creek	Reach 101, Little Rock Creek	34.3635	-117.877	ARB10-33 -53	RAMU	Adult	1	Released	Male	52	21	No	043272816	Newly pit taggedtissue was previously collected, tissue was previously collected,	34.3637	-117.877	adult
2010-08-05	ARB10-33	Day	Little Rock Creek	Little Rock Creek	Reach 101, Little Rock Creek	34.3635	-117.877	ARB10-33 -70	RAMU	Adult	1	Released	Male	52	17	No	043109356	Changed sex to Male because subsequent captures are male KLB 11Sep12	34.3637	-117.876	adult
2010-08-05	ARB10-33	Day	Little Rock Creek	Little Rock Creek	Reach 101, Little Rock Creek	34.3635	-117.877	ARB10-33 -52	RAMU	Adult	1	Released	Male	53	19	No	043104305		34.3637	-117.877	adult
2010-08-05	ARB10-33	Day	Little Rock Creek	Little Rock Creek	Reach 100, Little Rock Creek	34.3618	-117.879	ARB10-33 -39	RAMU	Adult	1	Released	Male	55	23	No	043117627		34.3634	-117.878	adult
2010-08-05	ARB10-33	Day	Little Rock Creek	Little Rock Creek	Reach 101, Little Rock Creek	34.3635	-117.877	ARB10-33 -65	RAMU	Adult	1	Released	Male	55	18.5	No	043118831		34.3637	-117.877	adult
2010-08-05	ARB10-33	Day	Little Rock Creek	Little Rock Creek	Reach 101, Little Rock Creek	34.3635	-117.877	ARB10-33 -77	RAMU	Adult	1	Released	Male	55	21.5	No	043265077		34.3637	-117.876	adult
2010-08-05	ARB10-33	Day	Little Rock Creek	Little Rock Creek	Reach 101, Little Rock Creek	34.3635	-117.877	ARB10-33 -56	RAMU	Adult	1	Released	Male	55	22	No	043118054		34.3636	-117.877	adult
2010-08-05	ARB10-33	Day	Little Rock Creek	Little Rock Creek	Reach 101, Little Rock Creek	34.3635	-117.877	ARB10-33 -76	RAMU	Adult	1	Released	Male	56	27.5	Yes	096816356		34.3637	-117.876	adult
2010-08-05	ARB10-33	Day	Little Rock Creek	Little Rock Creek	Reach 100, Little Rock Creek	34.3618	-117.879	ARB10-33 -30	RAMU	Adult	1	Released	Female	56	19.5	No	053546126		34.3635	-117.878	adult
2010-08-05	ARB10-33	Day	Little Rock Creek	Little Rock Creek	Reach 96, Little Rock Creek	34.3583	-117.886	ARB10-33 -9	RAMU	Adult	1	Released	Male	56	22	No	053536881		34.3583	-117.885	adult
2010-08-05	ARB10-33	Day	Little Rock Creek	Little Rock Creek	Reach 101, Little Rock Creek	34.3635	-117.877	ARB10-33 -72	RAMU	Adult	1	Released	Male	56	22.5	No	043274770		34.3637	-117.876	adult
2010-08-05	ARB10-33	Day	Little Rock Creek	Little Rock Creek	Reach 101, Little Rock Creek	34.3635	-117.877	ARB10-33 -68	RAMU	Adult	1	Released	Male	57	17.5	No	043257525		34.3637	-117.876	adult
2010-08-05	ARB10-33	Day	Little Rock Creek	Little Rock Creek	Reach 101, Little Rock Creek	34.3635	-117.877	ARB10-33 -62	RAMU	Adult	1	Released	Male	57	22	No	043118775		34.3637	-117.877	adult
2010-08-05	ARB10-33	Day	Little Rock Creek	Little Rock Creek	Reach 97, Little Rock Creek	34.3582	-117.883	ARB10-33 -19	RAMU	Adult	1	Released	Male	58	30	Yes	096847274		34.3578	-117.882	adult
2010-08-05	ARB10-33	Day	Little Rock Creek	Little Rock Creek	Reach 100, Little Rock Creek	34.3618	-117.879	ARB10-33 -34	RAMU	Adult	1	Released	Female	58	24.5	Yes	053547633		34.3635	-117.878	adult
2010-08-05	ARB10-33	Day	Little Rock Creek	Little Rock Creek	Reach 96, Little Rock Creek	34.3583	-117.886	ARB10-33 -17	RAMU	Adult	1	Released	Male	59	28	Yes	096832580		34.3585	-117.885	adult
2010-08-05	ARB10-33	Day	Little Rock Creek	Little Rock Creek	Reach 96, Little Rock Creek	34.3583	-117.886	ARB10-33 -13	RAMU	Adult	1	Released	Male	59	23.5	No	053561031		34.3583	-117.885	adult
2010-08-05	ARB10-33	Day	Little Rock Creek	Little Rock Creek	Reach 101, Little Rock Creek	34.3635	-117.877	ARB10-33 -59	RAMU	Adult	1	Released	Female	60	25.5	Yes	053552529		34.3637	-117.876	adult
2010-08-05	ARB10-33	Day	Little Rock Creek	Little Rock Creek	Reach 100, Little Rock Creek	34.3618	-117.879	ARB10-33 -36	RAMU	Adult	1	Released	Female	60	33	Yes	053538566		34.3634	-117.878	adult
2010-08-05	ARB10-33	Day	Little Rock Creek	Little Rock Creek	Reach 96, Little Rock Creek	34.3583	-117.886	ARB10-33 -10	RAMU	Adult	1	Released	Male	60	29	Yes	020856329		34.3583	-117.885	adult
2010-08-05	ARB10-33	Day	Little Rock Creek	Little Rock Creek	Reach 100, Little Rock Creek	34.3618	-117.879	ARB10-33 -37	RAMU	Adult	1	Released	Male	62	38.5	Yes	107625599		34.3634	-117.878	adult
2010-08-05	ARB10-33	Day	Little Rock Creek	Little Rock Creek	Reach 101, Little Rock Creek	34.3635	-117.877	ARB10-33 -46	RAMU	Adult	1	Released	Female	73	65.5	Yes	058040878		34.3637	-117.877	adult
2010-08-05	ARB10-33	Day	Little Rock Creek	Little Rock Creek	Reach 101, Little Rock Creek	34.3635	-117.877	ARB10-33 -44	RAMU	Adult	1	Released	Female	75	75.5	Yes	096834526		34.3638	-117.877	adult
2010-08-05	ARB10-33	Day	Little Rock Creek	Little Rock Creek	Reach 96, Little Rock Creek	34.3583	-117.886	ARB10-33 -8	RAMU	Adult	1	Released	Female	77	61	Yes	053566859		34.3582	-117.886	adult
2010-08-05	ARB10-33	Day	Little Rock Creek	Little Rock Creek	Reach 101, Little Rock Creek	34.3635	-117.877	ARB10-33 -73	RAMU	Adult	1	Released	Female	78	41	Yes	107604063		34.3637	-117.876	adult
2010-08-05	ARB10-33	Day	Little Rock Creek	Little Rock Creek	Reach 100, Little Rock Creek	34.3618	-117.879	ARB10-33 -38	RAMU	Adult	1	Released	Female	79	62.5	Yes	053541288		34.3634	-117.878	adult
2010-08-05	ARB10-33	Day	Little Rock Creek	Little Rock Creek	Reach 101, Little Rock Creek	34.3635	-117.877	ARB10-33 -49	RAMU	Adult	1	Released	Female	82	73	Yes	107591601		34.3637	-117.877	adult
2010-09-16	ARB10-50	Day	Little Rock Creek	Little Rock Creek	Reach 101, Little Rock Creek	34.3635	-117.877	ARB10-50 -59	RAMU	Adult	1	Released	Male	56	14.5	No	053529080		34.3636	-117.877	adult
2010-09-16	ARB10-50	Day	Little Rock Creek	Little Rock Creek	Reach 101, Little Rock Creek	34.3635	-117.877	ARB10-50 -58	RAMU	Adult	1	Released	Male	57	24	Yes	043118831		34.3636	-117.877	adult
2010-09-16	ARB10-50	Day	Little Rock Creek	Little Rock Creek	Reach 100, Little Rock Creek	34.3618	-117.879	ARB10-50 -20	RAMU	Adult	1	Released	Female	59	26.75	Yes	053546870	tissue was previously collected,	34.3635	-117.878	adult
2010-09-16	ARB10-50	Day	Little Rock Creek	Little Rock Creek	Reach 101, Little Rock Creek	34.3635	-117.877	ARB10-50 -43	RAMU	Adult	1	Released	Male	60	28	No	053523078		34.3637	-117.877	adult
2010-09-16	ARB10-50	Day	Little Rock Creek	Little Rock Creek	Reach 100, Little Rock Creek	34.3618	-117.879	ARB10-50 -30	RAMU	Adult	1	Released	Female	60	28	Yes	053546126		34.3635	-117.878	adult
2010-09-16	ARB10-50	Day	Little Rock Creek	Little Rock Creek	Reach 101, Little Rock Creek	34.3635	-117.877	ARB10-50 -38	RAMU	Adult	1	Released	Male	61	32.5	Yes	058041083	Right number 10 toe short, looks injured	34.3638	-117.877	adult
2010-09-16	ARB10-50	Day	Little Rock Creek	Little Rock Creek	Reach 100, Little Rock Creek	34.3618	-117.879	ARB10-50 -32	RAMU	Adult	1	Released	Female	62	27	No	053538598	Changed coords from 34.36394, -117.87756 KLB 9Dec2013	34.3635	-117.878	adult
2010-09-16	ARB10-50	Day	Little Rock Creek	Little Rock Creek	Reach 101, Little Rock Creek	34.3635	-117.877	ARB10-50 -48	RAMU	Adult	1	Released	Female	62	33	No	053530834		34.3638	-117.877	adult
2010-09-16	ARB10-50	Day	Little Rock Creek	Little Rock Creek	Reach 100, Little Rock Creek	34.3618	-117.879	ARB10-50 -21	RAMU	Adult	1	Released	Female	65	36	Yes	053540638		34.3635	-117.878	adult
2010-09-16	ARB10-50	Day	Little Rock Creek	Little Rock Creek	Reach 100, Little Rock Creek	34.3618	-117.879	ARB10-50 -29	RAMU	Adult	1	Released	Female	65	32.5	Yes	053547633		34.3635	-117.878	adult
2010-09-16	ARB10-50	Day	Little Rock Creek	Little Rock Creek	Reach 101, Little Rock Creek	34.3635	-117.877	ARB10-50 -52	RAMU	Adult	1	Released	Female	65	33	Yes	053552529		34.3637	-117.877	adult
2010-09-16	ARB10-50	Day	Little Rock Creek	Little Rock Creek	Reach 100, Little Rock Creek	34.3618	-117.879	ARB10-50 -35	RAMU	Adult	1	Released	Female	71	42	Yes	053538566		34.3635	-117.878	adult
2010-09-16	ARB10-50	Day	Little Rock Creek	Little Rock Creek	Reach 100, Little Rock Creek	34.3618	-117.879	ARB10-50 -31	RAMU	Adult	1	Released	Female	73	51	Yes	020854016		34.3635	-117.878	adult
2010-09-16	ARB10-50	Day	Little Rock Creek	Little Rock Creek	Reach 100, Little Rock Creek	34.3618	-117.879	ARB10-50 -27	RAMU	Adult	1	Released	Female	75	51.5	No	053559596		34.3635	-117.878	adult
2010-09-16	ARB10-50	Day	Little Rock Creek	Little Rock Creek	Reach 100, Little Rock Creek	34.3618	-117.879	ARB10-50 -19	RAMU	Adult	1	Released	Female	75	51.5	No	053569020		34.3635	-117.878	adult
2010-09-16	ARB10-50	Day	Little Rock Creek	Little Rock Creek	Reach 96, Little Rock Creek	34.3583	-117.886	ARB10-50 -10	RAMU	Adult	1	Released	Female	77	56.5	No	053533099		34.3581	-117.884	adult
2010-09-16	ARB10-50	Day	Little Rock Creek	Little Rock Creek	Reach 100, Little Rock Creek	34.3618	-117.879	ARB10-50 -28	RAMU	Adult	1	Released	Female	79	72	Yes	107604063		34.3635	-117.878	adult
2010-09-16	ARB10-50	Day	Little Rock Creek	Little Rock Creek	Reach 101, Little Rock Creek	34.3635	-117.877	ARB10-50 -41	RAMU	Adult	1	Released	Female	81	71	Yes	4033460C58		34.3637	-117.877	adult
2010-09-16	ARB10-50	Day	Little Rock Creek	Little Rock Creek	Reach 101, Little Rock Creek	34.3635	-117.877	ARB10-50 -40	RAMU	Adult	1	Released	Female	82	80	Yes	058040878		34.3637	-117.877	adult
2010-09-16	ARB10-50	Day	Little Rock Creek	Little Rock Creek	Reach 101, Little Rock Creek	34.3635	-117.877	ARB10-50 -56	RAMU	Adult	1	Released	Female	83	75	Yes	053541288		34.3636	-117.877	adult
2010-09-16	ARB10-50	Day	Little Rock Creek	Little Rock Creek	Reach 101, Little Rock Creek	34.3635	-117.877	ARB10-50 -42	RAMU	Adult	1	Released	Female	90	96	Yes	107591601	Toe not clipped	34.3637	-117.877	adult
2011-07-07	ARB11-25	Day	Little Rock Creek	Little Rock Creek	Reach 101, Little Rock Creek	34.3635	-117.877	ARB11-25 -29	RAMU	Adult	1	Released	Female	50	13	No	057572081		34.3636	-117.877	adult
2011-07-07	ARB11-25	Day	Little Rock Creek	Little Rock Creek	Reach 101, Little Rock Creek	34.3635	-117.877	ARB11-25 -32	RAMU	Adult	1	Released	Female	50	14	No	057554092		34.3636	-117.877	adult
2011-07-07	ARB11-25	Day	Little Rock Creek	Little Rock Creek	Reach 98, Little Rock Creek	34.3584	-117.881	ARB11-25 -12	RAMU	Adult	1	Released	Male	51	15	No	057551836	Changed sex to Male based on other captures KLB 31Oct2018	34.3586	-117.881	adult
2011-07-07	ARB11-25	Day	Little Rock Creek	Little Rock Creek	Reach 101, Little Rock Creek	34.3635	-117.877	ARB11-25 -31	RAMU	Adult	1	Released	Male	53	13	No	057568094	Changed sex to male based on subsequent captures KLB 22Sep14	34.3636	-117.877	adult
2011-07-07	ARB11-25	Day	Little Rock Creek	Little Rock Creek	Reach 101, Little Rock Creek	34.3635	-117.877	ARB11-25 -34	RAMU	Adult	1	Released	Female	61	24	No	057562032		34.3637	-117.876	adult
2011-07-07	ARB11-25	Day	Little Rock Creek	Little Rock Creek	Reach 101, Little Rock Creek	34.3635	-117.877	ARB11-25 -27	RAMU	Adult	1	Released	Male	62	26	Yes	043125054		34.3635	-117.877	adult
2011-07-07	ARB11-25	Day	Little Rock Creek	Little Rock Creek	Reach 96, Little Rock Creek	34.3583	-117.886	ARB11-25 -9	RAMU	Adult	1	Released	Male	63	37	Yes	020856329		34.3582	-117.886	adult
2011-07-07	ARB11-25	Day	Little Rock Creek	Little Rock Creek	Reach 97, Little Rock Creek	34.3582	-117.883	ARB11-25 -11	RAMU	Adult	1	Released	Female	65	33.5	No	057561059		34.3578	-117.882	adult
2011-07-07	ARB11-25	Day	Little Rock Creek	Little Rock Creek	Reach 99, Little Rock Creek	34.36	-117.88	ARB11-25 -17	RAMU	Adult	1	Released	Male	65	39	Yes	044325072	Changed coords from 34.36085, -117.8802 KLB 9Dec2013	34.3608	-117.88	adult
2011-07-07	ARB11-25	Day	Little Rock Creek	Little Rock Creek	Reach 99, Little Rock Creek	34.36	-117.88	ARB11-25 -19	RAMU	Adult	1	Released	Male	67	33.5	Yes	020854316		34.3612	-117.88	adult
2011-07-07	ARB11-25	Day	Little Rock Creek	Little Rock Creek	Reach 101, Little Rock Creek	34.3635	-117.877	ARB11-25 -24	RAMU	Adult	1	Released	Male	68	27	Yes	053567283	Changed sex to male, all other capture Ided as male. KLB 10Sep12	34.3637	-117.877	adult
2011-07-07	ARB11-25	Day	Little Rock Creek	Little Rock Creek	Reach 96, Little Rock Creek	34.3583	-117.886	ARB11-25 -7	RAMU	Adult	1	Released	Male	70	44	Yes	020874369		34.3582	-117.886	adult
2011-07-07	ARB11-25	Day	Little Rock Creek	Little Rock Creek	Reach 99, Little Rock Creek	34.36	-117.88	ARB11-25 -20	RAMU	Adult	1	Released	Female	70	36	Yes	053530834		34.3612	-117.88	adult
2011-07-07	ARB11-25	Day	Little Rock Creek	Little Rock Creek	Reach 99, Little Rock Creek	34.36	-117.88	ARB11-25 -18	RAMU	Adult	1	Released	Female	75	49	Yes	053559596		34.3609	-117.88	adult
2011-07-07	ARB11-25	Day	Little Rock Creek	Little Rock Creek	Reach 99, Little Rock Creek	34.36	-117.88	ARB11-25 -16	RAMU	Adult	1	Released	Female	77	46	No	057559380		34.3608	-117.88	adult
2011-07-07	ARB11-25	Day	Little Rock Creek	Little Rock Creek	Reach 99, Little Rock Creek	34.36	-117.88	ARB11-25 -15	RAMU	Adult	1	Released	Female	79	51	Yes	096810028		34.3606	-117.88	adult
2011-07-07	ARB11-25	Day	Little Rock Creek	Little Rock Creek	Reach 97, Little Rock Creek	34.3582	-117.883	ARB11-25 -10	RAMU	Adult	1	Released	Female	80	57	Yes	096816044		34.3577	-117.883	adult
2011-07-07	ARB11-25	Day	Little Rock Creek	Little Rock Creek	Reach 101, Little Rock Creek	34.3635	-117.877	ARB11-25 -23	RAMU	Adult	1	Released	Female	81	63	Yes	107604063		34.3638	-117.877	adult
2011-07-07	ARB11-25	Day	Little Rock Creek	Little Rock Creek	Reach 101, Little Rock Creek	34.3635	-117.877	ARB11-25 -22	RAMU	Adult	1	Released	Female	81	63	Yes	4033460c58		34.3635	-117.877	adult
2011-07-07	ARB11-25	Day	Little Rock Creek	Little Rock Creek	Reach 101, Little Rock Creek	34.3635	-117.877	ARB11-25 -35	RAMU	Adult	1	Released	Female	82	60	Yes	053541288		34.3641	-117.876	adult
2011-08-25	ARB11-37	Day	Little Rock Creek	Little Rock Creek	Reach 101, Little Rock Creek	34.3635	-117.877	ARB11-37 -85	RAMU	Adult	1	Released	Male	55	28	No	069078634		34.3639	-117.876	adult
2011-08-25	ARB11-37	Day	Little Rock Creek	Little Rock Creek	Reach 101, Little Rock Creek	34.3635	-117.877	ARB11-37 -45	RAMU	Adult	1	Released	Male	56	26	Yes	043125054		34.3636	-117.877	adult
2011-08-25	ARB11-37	Day	Little Rock Creek	Little Rock Creek	Reach 101, Little Rock Creek	34.3635	-117.877	ARB11-37 -48	RAMU	Adult	1	Released	Male	56	21	No	069063003		34.3636	-117.877	adult
2011-08-25	ARB11-37	Day	Little Rock Creek	Little Rock Creek	Reach 101, Little Rock Creek	34.3635	-117.877	ARB11-37 -40	RAMU	Adult	1	Released	Male	57	25	No	069088098		34.3635	-117.877	adult
2011-08-25	ARB11-37	Day	Little Rock Creek	Little Rock Creek	Reach 101, Little Rock Creek	34.3635	-117.877	ARB11-37 -44	RAMU	Adult	1	Released	Female	57	18.5	No	069053042		34.3634	-117.877	adult
2011-08-25	ARB11-37	Day	Little Rock Creek	Little Rock Creek	Reach 101, Little Rock Creek	34.3635	-117.877	ARB11-37 -51	RAMU	Adult	1	Released	Male	58	29	Yes	043118775		34.3636	-117.877	adult
2011-08-25	ARB11-37	Day	Little Rock Creek	Little Rock Creek	Reach 101, Little Rock Creek	34.3635	-117.877	ARB11-37 -57	RAMU	Adult	1	Released	Male	59	28	No	069076785		34.3638	-117.877	adult
2011-08-25	ARB11-37	Day	Little Rock Creek	Little Rock Creek	Reach 101, Little Rock Creek	34.3635	-117.877	ARB11-37 -56	RAMU	Adult	1	Released	Male	59	30	Yes	043265077		34.3636	-117.877	adult
2011-08-25	ARB11-37	Day	Little Rock Creek	Little Rock Creek	Reach 99, Little Rock Creek	34.36	-117.88	ARB11-37 -20	RAMU	Adult	1	Released	Male	59	28	No	069069299		34.3604	-117.88	adult
2011-08-25	ARB11-37	Day	Little Rock Creek	Little Rock Creek	Reach 99, Little Rock Creek	34.36	-117.88	ARB11-37 -22	RAMU	Adult	1	Released	Male	59	27	No	069045324		34.3604	-117.88	adult
2011-08-25	ARB11-37	Day	Little Rock Creek	Little Rock Creek	Reach 101, Little Rock Creek	34.3635	-117.877	ARB11-37 -83	RAMU	Adult	1	Released	Male	59	28	No	069052305		34.3635	-117.876	adult
2011-08-25	ARB11-37	Day	Little Rock Creek	Little Rock Creek	Reach 101, Little Rock Creek	34.3635	-117.877	ARB11-37 -50	RAMU	Adult	1	Released	Male	60	28	Yes	043104305		34.3636	-117.877	adult
2011-08-25	ARB11-37	Day	Little Rock Creek	Little Rock Creek	Reach 101, Little Rock Creek	34.3635	-117.877	ARB11-37 -61	RAMU	Adult	1	Released	Female	60	27	No	069071615	Changed sex to female based on subsequent captures KLB 18Oct2013	34.3638	-117.877	adult
2011-08-25	ARB11-37	Day	Little Rock Creek	Little Rock Creek	Reach 101, Little Rock Creek	34.3635	-117.877	ARB11-37 -84	RAMU	Adult	1	Released	Male	60	30	No	069044779		34.3636	-117.876	adult
2011-08-25	ARB11-37	Day	Little Rock Creek	Little Rock Creek	Reach 101, Little Rock Creek	34.3635	-117.877	ARB11-37 -49	RAMU	Adult	1	Released	Male	60	24	No	069071832		34.3636	-117.877	adult
2011-08-25	ARB11-37	Day	Little Rock Creek	Little Rock Creek	Reach 101, Little Rock Creek	34.3635	-117.877	ARB11-37 -68	RAMU	Adult	1	Released	Female	60	24.5	No	069048624		34.3636	-117.877	adult
2011-08-25	ARB11-37	Day	Little Rock Creek	Little Rock Creek	Reach 101, Little Rock Creek	34.3635	-117.877	ARB11-37 -77	RAMU	Adult	1	Released	Male	60	31	No	069070361		34.3635	-117.876	adult
2011-08-25	ARB11-37	Day	Little Rock Creek	Little Rock Creek	Reach 101, Little Rock Creek	34.3635	-117.877	ARB11-37 -86	RAMU	Adult	1	Released	Male	60	33	No	069065323		34.3639	-117.876	adult
2011-08-25	ARB11-37	Day	Little Rock Creek	Little Rock Creek	Reach 101, Little Rock Creek	34.3635	-117.877	ARB11-37 -82	RAMU	Adult	1	Released	Male	60	27	Yes	053567283		34.3635	-117.877	adult
2011-08-25	ARB11-37	Day	Little Rock Creek	Little Rock Creek	Reach 100, Little Rock Creek	34.3618	-117.879	ARB11-37 -33	RAMU	Adult	1	Released	Male	62	27.5	No	069066892	In full sun, dry spot	34.3634	-117.878	adult
2011-08-25	ARB11-37	Day	Little Rock Creek	Little Rock Creek	Reach 100, Little Rock Creek	34.3618	-117.879	ARB11-37 -37	RAMU	Adult	1	Released	Male	63	32	Yes	053523078		34.3636	-117.878	adult
2011-08-25	ARB11-37	Day	Little Rock Creek	Little Rock Creek	Reach 101, Little Rock Creek	34.3635	-117.877	ARB11-37 -55	RAMU	Adult	1	Released	Male	63	27	No	069045789		34.3638	-117.877	adult
2011-08-25	ARB11-37	Day	Little Rock Creek	Little Rock Creek	Reach 101, Little Rock Creek	34.3635	-117.877	ARB11-37 -66	RAMU	Adult	1	Released	Female	63	34	No	069086854		34.3636	-117.877	adult
2011-08-25	ARB11-37	Day	Little Rock Creek	Little Rock Creek	Reach 99, Little Rock Creek	34.36	-117.88	ARB11-37 -26	RAMU	Adult	1	Released	Male	64	42	Yes	044325072		34.3609	-117.88	adult
2011-08-25	ARB11-37	Day	Little Rock Creek	Little Rock Creek	Reach 97, Little Rock Creek	34.3582	-117.883	ARB11-37 -15	RAMU	Adult	1	Released	Male	65	35	Yes	096847274		34.3578	-117.882	adult
2011-08-25	ARB11-37	Day	Little Rock Creek	Little Rock Creek	Reach 97, Little Rock Creek	34.3582	-117.883	ARB11-37 -16	RAMU	Adult	1	Released	Female	65	NA	Yes	096816044	Changed coords from 34.3577, -117.88158 KLB 11Dec2013	34.358	-117.882	adult
2011-08-25	ARB11-37	Day	Little Rock Creek	Little Rock Creek	Reach 101, Little Rock Creek	34.3635	-117.877	ARB11-37 -43	RAMU	Adult	1	Released	Female	68	39	Yes	053546126		34.3634	-117.877	adult
2011-08-25	ARB11-37	Day	Little Rock Creek	Little Rock Creek	Reach 99, Little Rock Creek	34.36	-117.88	ARB11-37 -29	RAMU	Adult	1	Released	Male	70	35	Yes	020854316		34.3607	-117.88	adult
2011-08-25	ARB11-37	Day	Little Rock Creek	Little Rock Creek	Reach 101, Little Rock Creek	34.3635	-117.877	ARB11-37 -78	RAMU	Adult	1	Released	Female	70	40	No	069064611		34.3635	-117.876	adult
2011-08-25	ARB11-37	Day	Little Rock Creek	Little Rock Creek	Reach 99, Little Rock Creek	34.36	-117.88	ARB11-37 -30	RAMU	Adult	1	Released	Female	70	44	Yes	053530834		34.3607	-117.88	adult
2011-08-25	ARB11-37	Day	Little Rock Creek	Little Rock Creek	Reach 99, Little Rock Creek	34.36	-117.88	ARB11-37 -25	RAMU	Adult	1	Released	Female	71	49	Yes	057559380		34.3609	-117.88	adult
2011-08-25	ARB11-37	Day	Little Rock Creek	Little Rock Creek	Reach 100, Little Rock Creek	34.3618	-117.879	ARB11-37 -34	RAMU	Adult	1	Released	Female	71	50	Yes	053569020		34.3636	-117.878	adult
2011-08-25	ARB11-37	Day	Little Rock Creek	Little Rock Creek	Reach 101, Little Rock Creek	34.3635	-117.877	ARB11-37 -53	RAMU	Adult	1	Released	Female	72	53	No	069066893		34.3638	-117.877	adult
2011-08-25	ARB11-37	Day	Little Rock Creek	Little Rock Creek	Reach 101, Little Rock Creek	34.3635	-117.877	ARB11-37 -41	RAMU	Adult	1	Released	Female	75	55	Yes	053538566		34.3635	-117.877	adult
2011-08-25	ARB11-37	Day	Little Rock Creek	Little Rock Creek	Reach 101, Little Rock Creek	34.3635	-117.877	ARB11-37 -42	RAMU	Adult	1	Released	Female	76	47	No	069047048		34.3635	-117.877	adult
2011-08-25	ARB11-37	Day	Little Rock Creek	Little Rock Creek	Reach 96, Little Rock Creek	34.3583	-117.886	ARB11-37 -6	RAMU	Adult	1	Released	Female	77	70	Yes	020841578		34.3583	-117.885	adult
2011-08-25	ARB11-37	Day	Little Rock Creek	Little Rock Creek	Reach 100, Little Rock Creek	34.3618	-117.879	ARB11-37 -35	RAMU	Adult	1	Released	Female	79	51	No	069061296		34.3635	-117.878	adult
2011-08-25	ARB11-37	Day	Little Rock Creek	Little Rock Creek	Reach 99, Little Rock Creek	34.36	-117.88	ARB11-37 -21	RAMU	Adult	1	Released	Female	80	61	Yes	096810028	Changed swab to no, because couldn't find swab KLB 6Sep11	34.3604	-117.88	adult
2011-08-25	ARB11-37	Day	Little Rock Creek	Little Rock Creek	Reach 101, Little Rock Creek	34.3635	-117.877	ARB11-37 -54	RAMU	Adult	1	Released	Female	87	91	Yes	107591601		34.3638	-117.877	adult
2012-06-04	LG12-36	Day	Little Rock Creek	Little Rock Creek	Reach 101, Little Rock Creek	34.3635	-117.877	LG12-36 -26	RAMU	Adult	1	Released	Female	50	18	No	075857794		34.3636	-117.877	adult
2012-06-04	LG12-36	Day	Little Rock Creek	Little Rock Creek	Reach 101, Little Rock Creek	34.3635	-117.877	LG12-36 -39	RAMU	Adult	1	Released	Male	50	16	No	075842772	Changed age to adult because of size KLB 11Sep12	34.3636	-117.876	adult
2012-06-04	LG12-36	Day	Little Rock Creek	Little Rock Creek	Reach 101, Little Rock Creek	34.3635	-117.877	LG12-36 -33	RAMU	Adult	1	Released	Male	50	18	No	075866033		34.3635	-117.876	adult
2012-06-04	LG12-36	Day	Little Rock Creek	Little Rock Creek	Reach 101, Little Rock Creek	34.3635	-117.877	LG12-36 -30	RAMU	Adult	1	Released	Female	51	19	No	075864007		34.3636	-117.876	adult
2012-06-04	MSC12-60	Day	Little Rock Creek	Little Rock Creek	Reach 95, Little Rock Creek	34.3575	-117.888	MSC12-60 -8	RAMU	Adult	1	Released	Male	56	15	No	048589110		34.358	-117.887	adult
2012-06-04	LG12-36	Day	Little Rock Creek	Little Rock Creek	Reach 100, Little Rock Creek	34.3618	-117.879	LG12-36 -8	RAMU	Adult	1	Released	Male	56	26	No	075841836	Changed coords from 34.36246, -117.87840 to put in creek KLB 13Aug12	34.3624	-117.878	adult
2012-06-04	LG12-36	Day	Little Rock Creek	Little Rock Creek	Reach 101, Little Rock Creek	34.3635	-117.877	LG12-36 -53	RAMU	Adult	1	Released	Female	58	22	No	075843280		34.3642	-117.876	adult
2012-06-04	LG12-36	Day	Little Rock Creek	Little Rock Creek	Reach 100, Little Rock Creek	34.3618	-117.879	LG12-36 -12	RAMU	Adult	1	Released	Male	59	22	Yes	057568094		34.3634	-117.877	adult
2012-06-04	LG12-36	Day	Little Rock Creek	Little Rock Creek	Reach 101, Little Rock Creek	34.3635	-117.877	LG12-36 -36	RAMU	Adult	1	Released	Female	59	28	Yes	069053042		34.3636	-117.876	adult
2012-06-04	LG12-36	Day	Little Rock Creek	Little Rock Creek	Reach 101, Little Rock Creek	34.3635	-117.877	LG12-36 -19	RAMU	Adult	1	Released	Male	59	27	Yes	053567283		34.3636	-117.877	adult
2012-06-04	LG12-36	Day	Little Rock Creek	Little Rock Creek	Reach 101, Little Rock Creek	34.3635	-117.877	LG12-36 -22	RAMU	Adult	1	Released	Female	59	33	No	075877816		34.3636	-117.877	adult
2012-06-04	LG12-36	Day	Little Rock Creek	Little Rock Creek	Reach 101, Little Rock Creek	34.3635	-117.877	LG12-36 -20	RAMU	Adult	1	Released	Male	59	28	Yes	069078634		34.3636	-117.877	adult
2012-06-04	LG12-36	Day	Little Rock Creek	Little Rock Creek	Reach 101, Little Rock Creek	34.3635	-117.877	LG12-36 -18	RAMU	Adult	1	Released	Male	59	30	Yes	069076785		34.3636	-117.877	adult
2012-06-04	LG12-36	Day	Little Rock Creek	Little Rock Creek	Reach 101, Little Rock Creek	34.3635	-117.877	LG12-36 -44	RAMU	Adult	1	Released	Male	60	26	No	075881770		34.3639	-117.876	adult
2012-06-04	LG12-36	Day	Little Rock Creek	Little Rock Creek	Reach 101, Little Rock Creek	34.3635	-117.877	LG12-36 -23	RAMU	Adult	1	Released	Male	60	29	Yes	069044779		34.3637	-117.877	adult
2012-06-04	MSC12-60	Day	Little Rock Creek	Little Rock Creek	Reach 96, Little Rock Creek	34.3583	-117.886	MSC12-60 -16	RAMU	Adult	1	Released	Male	60	29	No	057581839		34.3583	-117.885	adult
2012-06-04	LG12-36	Day	Little Rock Creek	Little Rock Creek	Reach 101, Little Rock Creek	34.3635	-117.877	LG12-36 -51	RAMU	Adult	1	Released	Female	62	29	No	075881310		34.3641	-117.876	adult
2012-06-04	LG12-36	Day	Little Rock Creek	Little Rock Creek	Reach 100, Little Rock Creek	34.3618	-117.879	LG12-36 -10	RAMU	Adult	1	Released	Female	62	31	Yes	057562032		34.3635	-117.878	adult
2012-06-04	MSC12-60	Day	Little Rock Creek	Little Rock Creek	Reach 97, Little Rock Creek	34.3582	-117.883	MSC12-60 -22	RAMU	Adult	1	Released	Male	62	33	Yes	096847274		34.3579	-117.882	adult
2012-06-04	LG12-36	Day	Little Rock Creek	Little Rock Creek	Reach 101, Little Rock Creek	34.3635	-117.877	LG12-36 -16	RAMU	Adult	1	Released	Female	62	34	No	075854554	Changed recap to No because no previous record KLB 10Sep12	34.3636	-117.877	adult
2012-06-04	MSC12-60	Day	Little Rock Creek	Little Rock Creek	Reach 97, Little Rock Creek	34.3582	-117.883	MSC12-60 -21	RAMU	Adult	1	Released	Male	62	32	Yes	096832580		34.3578	-117.882	adult
2012-06-04	LG12-36	Day	Little Rock Creek	Little Rock Creek	Reach 101, Little Rock Creek	34.3635	-117.877	LG12-36 -32	RAMU	Adult	1	Released	Male	63	36	Yes	096812294		34.3635	-117.876	adult
2012-06-04	LG12-36	Day	Little Rock Creek	Little Rock Creek	Reach 101, Little Rock Creek	34.3635	-117.877	LG12-36 -50	RAMU	Adult	1	Released	Female	65	39	No	075862070		34.3639	-117.876	adult
2012-06-04	LG12-36	Day	Little Rock Creek	Little Rock Creek	Reach 99, Little Rock Creek	34.36	-117.88	LG12-36 -1	RAMU	Adult	1	Released	Male	65	42	Yes	044325072	Changed coords from 34.36089, -117.88023 KLB 6Dec2013	34.3607	-117.88	adult
2012-06-04	MSC12-60	Day	Little Rock Creek	Little Rock Creek	Reach 96, Little Rock Creek	34.3583	-117.886	MSC12-60 -17	RAMU	Adult	1	Released	Male	66	34	Yes	020856329		34.3585	-117.885	adult
2012-06-04	LG12-36	Day	Little Rock Creek	Little Rock Creek	Reach 101, Little Rock Creek	34.3635	-117.877	LG12-36 -35	RAMU	Adult	1	Released	Female	66	40	No	075850121	Changed recap to No because no previouse records for this ID number KLB 10Sep12	34.3636	-117.876	adult
2012-06-04	LG12-36	Day	Little Rock Creek	Little Rock Creek	Reach 101, Little Rock Creek	34.3635	-117.877	LG12-36 -34	RAMU	Adult	1	Released	Female	66	38	Yes	069086854		34.3636	-117.876	adult
2012-06-04	MSC12-60	Day	Little Rock Creek	Little Rock Creek	Reach 95, Little Rock Creek	34.3575	-117.888	MSC12-60 -12	RAMU	Adult	1	Released	Male	67	41	Yes	020874369		34.3583	-117.886	adult
2012-06-04	LG12-36	Day	Little Rock Creek	Little Rock Creek	Reach 101, Little Rock Creek	34.3635	-117.877	LG12-36 -49	RAMU	Adult	1	Released	Female	67	33	No	075848118		34.3639	-117.876	adult
2012-06-04	LG12-36	Day	Little Rock Creek	Little Rock Creek	Reach 99, Little Rock Creek	34.36	-117.88	LG12-36 -2	RAMU	Adult	1	Released	Female	67	45	No	075878340	Changed coords from 34.36082, -117.88018 KLB 6Dec2013	34.3608	-117.88	adult
2012-06-04	LG12-36	Day	Little Rock Creek	Little Rock Creek	Reach 101, Little Rock Creek	34.3635	-117.877	LG12-36 -38	RAMU	Adult	1	Released	Female	68	45	No	075853074		34.3636	-117.876	adult
2012-06-04	LG12-36	Day	Little Rock Creek	Little Rock Creek	Reach 100, Little Rock Creek	34.3618	-117.879	LG12-36 -9	RAMU	Adult	1	Released	Female	68	36	Yes	053546126		34.3635	-117.878	adult
2012-06-04	LG12-36	Day	Little Rock Creek	Little Rock Creek	Reach 100, Little Rock Creek	34.3618	-117.879	LG12-36 -13	RAMU	Adult	1	Released	Female	69	43	Yes	053538566		34.3634	-117.877	adult
2012-06-04	LG12-36	Day	Little Rock Creek	Little Rock Creek	Reach 101, Little Rock Creek	34.3635	-117.877	LG12-36 -37	RAMU	Adult	1	Released	Female	69	37	Yes	053552529		34.3636	-117.876	adult
2012-06-04	LG12-36	Day	Little Rock Creek	Little Rock Creek	Reach 101, Little Rock Creek	34.3635	-117.877	LG12-36 -31	RAMU	Adult	1	Released	Male	69	41	Yes	053869531		34.3635	-117.876	adult
2012-06-04	LG12-36	Day	Little Rock Creek	Little Rock Creek	Reach 99, Little Rock Creek	34.36	-117.88	LG12-36 -4	RAMU	Adult	1	Released	Male	69	41	Yes	054812521	Changed coords from 34.36084, -117.8802 KLB 6Dec2013	34.3608	-117.88	adult
2012-06-04	MSC12-60	Day	Little Rock Creek	Little Rock Creek	Reach 95, Little Rock Creek	34.3575	-117.888	MSC12-60 -13	RAMU	Adult	1	Released	Female	75	51	Yes	096816044	No swab in vial KLB 7June2012	34.3583	-117.886	adult
2012-06-04	LG12-36	Day	Little Rock Creek	Little Rock Creek	Reach 100, Little Rock Creek	34.3618	-117.879	LG12-36 -14	RAMU	Adult	1	Released	Female	77	60	Yes	058040878		34.3634	-117.877	adult
2012-06-04	LG12-36	Day	Little Rock Creek	Little Rock Creek	Reach 99, Little Rock Creek	34.36	-117.88	LG12-36 -3	RAMU	Adult	1	Released	Female	77	44	Yes	057559380	Changed coords from 34.36088, -117.88026 KLB 6Dec2013	34.3607	-117.88	adult
2012-06-04	MSC12-60	Day	Little Rock Creek	Little Rock Creek	Reach 96, Little Rock Creek	34.3583	-117.886	MSC12-60 -14	RAMU	Adult	1	Released	Female	80	64	Yes	053566859		34.3583	-117.886	adult
2012-06-04	MSC12-60	Day	Little Rock Creek	Little Rock Creek	Reach 96, Little Rock Creek	34.3583	-117.886	MSC12-60 -15	RAMU	Adult	1	Released	Female	80	62	Yes	020841578		34.3583	-117.885	adult
2012-07-17	LG12-73	Day	Little Rock Creek	Little Rock Creek	Reach 96, Little Rock Creek	34.3583	-117.886	LG12-73 -9	RAMU	Adult	1	Released	Male	50	11.5	No	075877798		34.3583	-117.885	adult
2012-07-17	ARB12-69	Day	Little Rock Creek	Little Rock Creek	Reach 99, Little Rock Creek	34.36	-117.88	ARB12-69 -7	RAMU	Adult	1	Released	Male	52	16	Yes	075854042	Animal previously toe-clipped	34.3608	-117.88	adult
2012-07-17	ARB12-69	Day	Little Rock Creek	Little Rock Creek	Reach 101, Little Rock Creek	34.3635	-117.877	ARB12-69 -55	RAMU	Adult	1	Released	Male	52	18	Yes	075866033		34.3636	-117.876	adult
2012-07-17	ARB12-69	Day	Little Rock Creek	Little Rock Creek	Reach 101, Little Rock Creek	34.3635	-117.877	ARB12-69 -23	RAMU	Adult	1	Released	Male	52	18	No	075850076		34.3635	-117.877	adult
2012-07-17	ARB12-69	Day	Little Rock Creek	Little Rock Creek	Reach 101, Little Rock Creek	34.3635	-117.877	ARB12-69 -68	RAMU	Adult	1	Released	Male	52	15	Yes	075842772		34.3636	-117.876	adult
2012-07-17	ARB12-69	Day	Little Rock Creek	Little Rock Creek	Reach 99, Little Rock Creek	34.36	-117.88	ARB12-69 -6	RAMU	Adult	1	Released	Male	54	15	Yes	075850872	Animal previously toe-clipped	34.3608	-117.88	adult
2012-07-17	ARB12-69	Day	Little Rock Creek	Little Rock Creek	Reach 101, Little Rock Creek	34.3635	-117.877	ARB12-69 -32	RAMU	Adult	1	Released	Female	55	20	No	075866605	Changed coords from 34.36376, -117.87685 KLB 18Oct2013	34.3637	-117.877	adult
2012-07-17	LG12-73	Day	Little Rock Creek	Little Rock Creek	Reach 97, Little Rock Creek	34.3582	-117.883	LG12-73 -17	RAMU	Adult	1	Released	Female	55	18	No	075850378		34.3578	-117.882	adult
2012-07-17	ARB12-69	Day	Little Rock Creek	Little Rock Creek	Reach 100, Little Rock Creek	34.3618	-117.879	ARB12-69 -9	RAMU	Adult	1	Released	Male	57	26	Yes	069088098		34.3635	-117.878	adult
2012-07-17	ARB12-69	Day	Little Rock Creek	Little Rock Creek	Reach 101, Little Rock Creek	34.3635	-117.877	ARB12-69 -46	RAMU	Adult	1	Released	Male	58	25	Yes	069063003		34.3636	-117.876	adult
2012-07-17	ARB12-69	Day	Little Rock Creek	Little Rock Creek	Reach 101, Little Rock Creek	34.3635	-117.877	ARB12-69 -56	RAMU	Adult	1	Released	Female	58	20	Yes	075864007		34.3636	-117.876	adult
2012-07-17	LG12-73	Day	Little Rock Creek	Little Rock Creek	Reach 96, Little Rock Creek	34.3583	-117.886	LG12-73 -8	RAMU	Adult	1	Released	Male	58	17.5	Yes	048589110		34.3583	-117.885	adult
2012-07-17	ARB12-69	Day	Little Rock Creek	Little Rock Creek	Reach 101, Little Rock Creek	34.3635	-117.877	ARB12-69 -31	RAMU	Adult	1	Released	Male	58	25	Yes	043257525	Changed sex to male based on previous and subsequent captures Changed coords from 34.36374, -117.87681 KLB 18Oct2013	34.3637	-117.877	adult
2012-07-17	ARB12-69	Day	Little Rock Creek	Little Rock Creek	Reach 101, Little Rock Creek	34.3635	-117.877	ARB12-69 -58	RAMU	Adult	1	Released	Female	58	23	No	075851286		34.3636	-117.876	adult
2012-07-17	ARB12-69	Day	Little Rock Creek	Little Rock Creek	Reach 100, Little Rock Creek	34.3618	-117.879	ARB12-69 -14	RAMU	Adult	1	Released	Female	59	26.5	No	075877586	Weird coloring	34.3634	-117.878	adult
2012-07-17	ARB12-69	Day	Little Rock Creek	Little Rock Creek	Reach 100, Little Rock Creek	34.3618	-117.879	ARB12-69 -13	RAMU	Adult	1	Released	Male	60	29	Yes	043272816		34.3634	-117.878	adult
2012-07-17	ARB12-69	Day	Little Rock Creek	Little Rock Creek	Reach 101, Little Rock Creek	34.3635	-117.877	ARB12-69 -52	RAMU	Adult	1	Released	Male	60	28	Yes	043118831		34.3636	-117.876	adult
2012-07-17	ARB12-69	Day	Little Rock Creek	Little Rock Creek	Reach 101, Little Rock Creek	34.3635	-117.877	ARB12-69 -18	RAMU	Adult	1	Released	Female	60	23	No	075852824		34.3635	-117.878	adult
2012-07-17	ARB12-69	Day	Little Rock Creek	Little Rock Creek	Reach 101, Little Rock Creek	34.3635	-117.877	ARB12-69 -20	RAMU	Adult	1	Released	Male	60	29	Yes	020848890		34.3635	-117.877	adult
2012-07-17	LG12-73	Day	Little Rock Creek	Little Rock Creek	Reach 97, Little Rock Creek	34.3582	-117.883	LG12-73 -16	RAMU	Adult	1	Released	Male	60	35	Yes	096847274		34.3578	-117.882	adult
2012-07-17	ARB12-69	Day	Little Rock Creek	Little Rock Creek	Reach 100, Little Rock Creek	34.3618	-117.879	ARB12-69 -15	RAMU	Adult	1	Released	Male	60	28	No	075873522		34.3634	-117.878	adult
2012-07-17	ARB12-69	Day	Little Rock Creek	Little Rock Creek	Reach 101, Little Rock Creek	34.3635	-117.877	ARB12-69 -44	RAMU	Adult	1	Released	Male	60	27	Yes	075881770		34.3636	-117.876	adult
2012-07-17	ARB12-69	Day	Little Rock Creek	Little Rock Creek	Reach 101, Little Rock Creek	34.3635	-117.877	ARB12-69 -48	RAMU	Adult	1	Released	Male	60	29	Yes	069066892		34.3636	-117.876	adult
2012-07-17	ARB12-69	Day	Little Rock Creek	Little Rock Creek	Reach 101, Little Rock Creek	34.3635	-117.877	ARB12-69 -76	RAMU	Adult	1	Released	Male	61	25	Yes	057568094	Filled in sex as male KLB 10Sep12	34.3638	-117.876	adult
2012-07-17	ARB12-69	Day	Little Rock Creek	Little Rock Creek	Reach 99, Little Rock Creek	34.36	-117.88	ARB12-69 -3	RAMU	Adult	1	Released	Male	62	30	No	075855894		34.3608	-117.88	adult
2012-07-17	LG12-73	Day	Little Rock Creek	Little Rock Creek	Reach 96, Little Rock Creek	34.3583	-117.886	LG12-73 -6	RAMU	Adult	1	Released	Male	62	31	Yes	057581839		34.3584	-117.885	adult
2012-07-17	ARB12-69	Day	Little Rock Creek	Little Rock Creek	Reach 101, Little Rock Creek	34.3635	-117.877	ARB12-69 -45	RAMU	Adult	1	Released	Female	62	32	Yes	069048624		34.3636	-117.876	adult
2012-07-17	ARB12-69	Day	Little Rock Creek	Little Rock Creek	Reach 101, Little Rock Creek	34.3635	-117.877	ARB12-69 -78	RAMU	Adult	1	Released	Male	62	31	Yes	069044779		34.3638	-117.876	adult
2012-07-17	LG12-73	Day	Little Rock Creek	Little Rock Creek	Reach 97, Little Rock Creek	34.3582	-117.883	LG12-73 -15	RAMU	Adult	1	Released	Male	62	30	Yes	069045324		34.3578	-117.882	adult
2012-07-17	ARB12-69	Day	Little Rock Creek	Little Rock Creek	Reach 101, Little Rock Creek	34.3635	-117.877	ARB12-69 -25	RAMU	Adult	1	Released	Male	63	31	Yes	107625599	Frontleft hand injured see pic	34.3635	-117.877	adult
2012-07-17	ARB12-69	Day	Little Rock Creek	Little Rock Creek	Reach 101, Little Rock Creek	34.3635	-117.877	ARB12-69 -41	RAMU	Adult	1	Released	Female	63	29	No	075851882	Changed recap from not checked to No based on no previous captures KLB 10Nov2015	34.3636	-117.877	adult
2012-07-17	ARB12-69	Day	Little Rock Creek	Little Rock Creek	Reach 101, Little Rock Creek	34.3635	-117.877	ARB12-69 -22	RAMU	Adult	1	Released	Male	63	34	Yes	053523078		34.3635	-117.877	adult
2012-07-17	ARB12-69	Day	Little Rock Creek	Little Rock Creek	Reach 101, Little Rock Creek	34.3635	-117.877	ARB12-69 -80	RAMU	Adult	1	Released	Male	63	32	Yes	043109356		34.3638	-117.876	adult
2012-07-17	ARB12-69	Day	Little Rock Creek	Little Rock Creek	Reach 101, Little Rock Creek	34.3635	-117.877	ARB12-69 -53	RAMU	Adult	1	Released	Male	64	28	Yes	075841836		34.3636	-117.876	adult
2012-07-17	LG12-73	Day	Little Rock Creek	Little Rock Creek	Reach 96, Little Rock Creek	34.3583	-117.886	LG12-73 -7	RAMU	Adult	1	Released	Male	65	40	Yes	053564803		34.3584	-117.885	adult
2012-07-17	ARB12-69	Day	Little Rock Creek	Little Rock Creek	Reach 101, Little Rock Creek	34.3635	-117.877	ARB12-69 -59	RAMU	Adult	1	Released	Male	65	38	Yes	096812294	Filled in recap as Yes because previously captured. KLB 10Sep12	34.3636	-117.876	adult
2012-07-17	ARB12-69	Day	Little Rock Creek	Little Rock Creek	Reach 100, Little Rock Creek	34.3618	-117.879	ARB12-69 -8	RAMU	Adult	1	Released	Female	65	36	Yes	057562032		34.3635	-117.878	adult
2012-07-17	ARB12-69	Day	Little Rock Creek	Little Rock Creek	Reach 101, Little Rock Creek	34.3635	-117.877	ARB12-69 -42	RAMU	Adult	1	Released	Male	65	34	Yes	043265077		34.3636	-117.877	adult
2012-07-17	ARB12-69	Day	Little Rock Creek	Little Rock Creek	Reach 101, Little Rock Creek	34.3635	-117.877	ARB12-69 -21	RAMU	Adult	1	Released	Female	65	36	No	075879636		34.3635	-117.877	adult
2012-07-17	ARB12-69	Day	Little Rock Creek	Little Rock Creek	Reach 101, Little Rock Creek	34.3635	-117.877	ARB12-69 -69	RAMU	Adult	1	Released	Male	66	34	Yes	020890094		34.3636	-117.876	adult
2012-07-17	LG12-73	Day	Little Rock Creek	Little Rock Creek	Reach 97, Little Rock Creek	34.3582	-117.883	LG12-73 -14	RAMU	Adult	1	Released	Female	67	38	No	075853806		34.3576	-117.883	adult
2012-07-17	ARB12-69	Day	Little Rock Creek	Little Rock Creek	Reach 100, Little Rock Creek	34.3618	-117.879	ARB12-69 -11	RAMU	Adult	1	Released	Female	68	44.5	Yes	053546126		34.3632	-117.878	adult
2012-07-17	ARB12-69	Day	Little Rock Creek	Little Rock Creek	Reach 101, Little Rock Creek	34.3635	-117.877	ARB12-69 -49	RAMU	Adult	1	Released	Female	68	43	Yes	075862070		34.3636	-117.876	adult
2012-07-17	LG12-73	Day	Little Rock Creek	Little Rock Creek	Reach 96, Little Rock Creek	34.3583	-117.886	LG12-73 -5	RAMU	Adult	1	Released	Male	69	37	Yes	053561031		34.3583	-117.885	adult
2012-07-17	ARB12-69	Day	Little Rock Creek	Little Rock Creek	Reach 101, Little Rock Creek	34.3635	-117.877	ARB12-69 -79	RAMU	Adult	1	Released	Female	69	42	Yes	069064611		34.3638	-117.876	adult
2012-07-17	ARB12-69	Day	Little Rock Creek	Little Rock Creek	Reach 101, Little Rock Creek	34.3635	-117.877	ARB12-69 -54	RAMU	Adult	1	Released	Female	70	41	Yes	069086854		34.3636	-117.876	adult
2012-07-17	LG12-73	Day	Little Rock Creek	Little Rock Creek	Reach 97, Little Rock Creek	34.3582	-117.883	LG12-73 -12	RAMU	Adult	1	Released	Male	70	45	Yes	020874369		34.3576	-117.883	adult
2012-07-17	ARB12-69	Day	Little Rock Creek	Little Rock Creek	Reach 101, Little Rock Creek	34.3635	-117.877	ARB12-69 -30	RAMU	Adult	1	Released	Female	70	39	No	075859352		34.3637	-117.877	adult
2012-07-17	ARB12-69	Day	Little Rock Creek	Little Rock Creek	Reach 101, Little Rock Creek	34.3635	-117.877	ARB12-69 -50	RAMU	Adult	1	Released	Female	70	30	Yes	069053042		34.3636	-117.876	adult
2012-07-17	ARB12-69	Day	Little Rock Creek	Little Rock Creek	Reach 101, Little Rock Creek	34.3635	-117.877	ARB12-69 -57	RAMU	Adult	1	Released	Female	70	42	Yes	053552529		34.3636	-117.876	adult
2012-07-17	ARB12-69	Day	Little Rock Creek	Little Rock Creek	Reach 99, Little Rock Creek	34.36	-117.88	ARB12-69 -4	RAMU	Adult	1	Released	Female	70	44	Yes	053530834		34.3608	-117.88	adult
2012-07-17	ARB12-69	Day	Little Rock Creek	Little Rock Creek	Reach 101, Little Rock Creek	34.3635	-117.877	ARB12-69 -61	RAMU	Adult	1	Released	Female	70	44	No	075864574		34.3636	-117.876	adult
2012-07-17	ARB12-69	Day	Little Rock Creek	Little Rock Creek	Reach 101, Little Rock Creek	34.3635	-117.877	ARB12-69 -60	RAMU	Adult	1	Released	Female	70	44	No	075852598		34.3636	-117.876	adult
2012-07-17	ARB12-69	Day	Little Rock Creek	Little Rock Creek	Reach 101, Little Rock Creek	34.3635	-117.877	ARB12-69 -65	RAMU	Adult	1	Released	Female	71	42	Yes	075848118		34.3636	-117.876	adult
2012-07-17	ARB12-69	Day	Little Rock Creek	Little Rock Creek	Reach 100, Little Rock Creek	34.3618	-117.879	ARB12-69 -10	RAMU	Adult	1	Released	Female	72	39	No	075843028		34.3636	-117.878	adult
2012-07-17	ARB12-69	Day	Little Rock Creek	Little Rock Creek	Reach 101, Little Rock Creek	34.3635	-117.877	ARB12-69 -29	RAMU	Adult	1	Released	Female	73	58	Yes	053569020	Changed coords from 34.36374, -117.87681 KLB 18Oct2013	34.3637	-117.877	adult
2012-07-17	ARB12-69	Day	Little Rock Creek	Little Rock Creek	Reach 101, Little Rock Creek	34.3635	-117.877	ARB12-69 -35	RAMU	Adult	1	Released	Female	75	60	Yes	107604063		34.3637	-117.877	adult
2012-07-17	ARB12-69	Day	Little Rock Creek	Little Rock Creek	Reach 100, Little Rock Creek	34.3618	-117.879	ARB12-69 -12	RAMU	Adult	1	Released	Female	75	56	Yes	069061296		34.3634	-117.878	adult
2012-07-17	LG12-73	Day	Little Rock Creek	Little Rock Creek	Reach 97, Little Rock Creek	34.3582	-117.883	LG12-73 -13	RAMU	Adult	1	Released	Female	77	69	Yes	053533099		34.3576	-117.883	adult
[truncated: 2,308 more rows]
